# Supplementary material for: Plasma tRNA-derived small RNAs signature as a predictive and prognostic biomarker in lung adenocarcinoma
Source: Cancer Cell Int. 2022 Feb 3;22:59. doi: 10.1186/s12935-022-02481-6 (PMC8812260; doi:10.1186/s12935-022-02481-6)
Supplement: Supplementary file 2 — Additional file 2: Table S2. Primers used in this study. [file 12935_2022_2481_MOESM2_ESM.xlsx]

## Sheet: Sheet1
primers
	application
U6	RT primer	GTCGTATCCAGTGCAGGGTCCGAGGTATTCGCACTGGATACGACAAAATA
tRF-16-PSQP4PE	RT primer	GTCGTATCCAGTGCAGGGTCCGAGGTATTCGCACTGGATACGACACTGAG
tRF-21-RK9P4P9L0	RT primer	GTCGTATCCAGTGCAGGGTCCGAGGTATTCGCACTGGATACGACCTACCA
tRF-16-L85J3KE	RT primer	GTCGTATCCAGTGCAGGGTCCGAGGTATTCGCACTGGATACGACACCCGG
	application	Forward (5'-3')	Reverse (5'-3')
U6	qPCR	AGAGAAGATTAGCATGGCCCCTG	CAGTGCAGGGTCCGAGGT
tRF-16-PSQP4PE	qPCR	GCATGCAATCATATGCCCGGCTAG	AGTGCAGGGTCCGAGGTATT
tRF-21-RK9P4P9L0	qPCR	AGAGTCGGGGGTGTAGCTCA	AGTGCAGGGTCCGAGGTATT
tRF-16-L85J3KE	qPCR	GCATATCAATTCGCGGGAGGC	AGTGCAGGGTCCGAGGTATT
GAPDH	qPCR	CACCCACTCCTCCACCTTTG	CCACCACCCTGTTGCTGTAG
Notch1	qPCR	CTGAATGGCGGGAAGTGTGAA	GTTGGTGAGGCAGGCATTGT
