# Supplementary material for: Plasma tRNA-derived small RNAs signature as a predictive and prognostic biomarker in lung adenocarcinoma
Source: Cancer Cell Int. 2022 Feb 3;22:59. doi: 10.1186/s12935-022-02481-6 (PMC8812260; doi:10.1186/s12935-022-02481-6)
Supplement: Supplementary file 3 — Additional file 3: Table S3. Differential expressed tsRNAs. [file 12935_2022_2481_MOESM3_ESM.xlsx]

## Sheet: Plasma
ID	baseMean	log2FoldChange	lfcSE	stat	pvalue	padj	luad	SRR11945438	SRR11945437	SRR11945436	SRR11945435	SRR11945434	SRR11945433	healthy	SRR11945442	SRR11945441	SRR11945440	SRR11945439
tRF-18-BS68BFD2	1246.49	-5.4854	0.492651	-11.1345	8.52655e-29	1.27728e-25	66.4597	69.2411	78.0015	63.6782	38.8016	60.1988	93.3667	2321.29	5237.3	2399.49	2243.08	2181.74
tRF-19-B1RHODE2	106.214	-6.55924	0.706675	-9.28183	1.66593e-20	1.24778e-17	2.87367	0	1.77276	3.46548	2.67597	3.07137	4.78803	222.511	442.836	224.222	220.8	158.512
tRF-32-Q1Q89P9L8422Q	2663.23	10.7234	1.40597	7.62709	2.40115e-14	1.19898e-11	3618.73	1.38482	10017	2372.55	4864.91	7492.91	1872.92	2.09806	6.39475	0	3.09533	1.10078
tRF-24-S3M8309N0Y	270.999	6.70384	0.906853	7.39242	1.44176e-13	5.39938e-11	379.789	41.5447	344.802	246.049	414.775	1105.08	540.25	4.59959	4.79606	6.22839	2.06355	4.40311
tRF-23-S3M8309NS	160.148	6.12968	0.83518	7.33934	2.14642e-13	6.43068e-11	238.191	131.558	202.095	133.854	274.287	406.649	437.307	1.90012	1.59869	10.8997	1.03178	2.20156
tRF-23-79MP9P9NDE	974.196	5.55802	0.774622	7.17514	7.22311e-13	1.66459e-10	1573.89	355.899	2107.81	2574.42	2871.32	1039.97	655.961	23.7868	73.5396	23.3565	15.4767	24.2171
tRF-32-PS5P4PW3FJHP1	1859.38	10.6303	1.48364	7.165	7.77846e-13	1.66459e-10	1729.04	0	1821.51	1636.57	10818.9	3664.14	644.789	1.83112	1.59869	3.11419	2.06355	1.10078
tRF-17-H7PU4HJ	37.6787	-4.08085	0.571488	-7.14075	9.28254e-13	1.73815e-10	5.44561	5.53929	2.65914	3.0323	5.35194	8.59983	5.58604	88.0862	100.717	90.3116	69.1291	85.8607
tRF-33-6SXMSL73VL4YDN	3291.57	8.02507	1.14566	7.00478	2.47377e-12	4.11745e-10	3078.51	27.6964	3885.89	1610.15	18275.5	6761.31	2271.12	21.588	11.1908	34.2561	31.9851	6.60467
tRF-32-87R8WP9N1EWJM	28946.2	8.24329	1.18213	6.97325	3.09693e-12	4.63919e-10	19191.9	148.176	24121.1	11958.1	200547	37790.1	14262.8	144.13	91.1252	157.267	255.881	130.993
tRF-33-PSQP4PW3FJI0W	920.326	6.0958	0.894377	6.81569	9.38119e-12	1.27755e-09	1264.56	67.8563	1325.14	1464.6	4369.86	1203.98	683.093	23.9395	14.3882	26.4706	24.7627	23.1163
tRF-18-BS6PDFD2	103.904	-6.46493	0.95494	-6.76999	1.28792e-11	1.60776e-09	1.5904	11.0786	2.65914	0.86637	1.33798	1.84282	0.798006	143.053	633.08	135.467	150.639	101.272
tRF-32-RK9P4P9L5HMVQ	814.602	7.6309	1.15511	6.60621	3.94285e-11	4.54338e-09	1445.97	5.53929	2448.18	1407.85	2511.4	1484.09	261.746	7.36044	1.59869	10.8997	10.3178	4.40311
tRF-18-YRRHQFD2	102.475	-3.41446	0.523891	-6.5175	7.14877e-11	7.64919e-09	17.885	16.6179	24.8187	38.1203	12.0419	14.1283	19.1521	234.919	223.816	246.021	153.735	276.295
tRF-22-WB0Q37Q52	43.4645	-3.80347	0.585906	-6.49161	8.49254e-11	8.48122e-09	5.80698	2.76964	4.4319	12.1292	4.01395	9.82838	7.18205	97.925	86.3291	112.111	100.082	95.7677
tRF-35-87R8WP9N1EWJQ7	976.393	5.39478	0.835704	6.45537	1.07955e-10	1.01073e-08	1162.71	105.246	976.792	842.112	3781.15	2557.84	1348.63	39.0769	25.579	42.0416	36.1122	48.4342
tRF-19-UJJKIWIZ	70.4821	-3.75541	0.58566	-6.41227	1.43372e-10	1.26336e-08	12.0527	16.6179	12.4093	11.696	14.7178	5.52846	10.3741	125.303	292.56	90.3116	137.226	113.38
tRF-32-PW5SVP9N15WVN	600.606	7.37204	1.15899	6.36075	2.0077e-10	1.67086e-08	609.577	6.92411	1154.95	309.727	3291.44	870.426	348.728	6.72541	1.59869	6.22839	7.22244	8.80622
tRF-33-87R8WP9N1EWJDW	28253.2	5.73361	0.914324	6.27087	3.59031e-10	2.83068e-08	40189.5	1200.64	53952.2	24327.7	100333	72796.3	26426.8	931.305	369.297	1037.03	1263.93	825.584
tRF-33-PSQP4PW3FJI0V	187.639	7.61599	1.2215	6.23496	4.51907e-10	3.38479e-08	255	6.92411	252.619	309.727	912.506	257.381	130.873	1.58217	3.19737	0	2.06355	1.10078
tRF-31-87R8WP9N1EWJ0	22463.8	6.91651	1.14178	6.05768	1.38102e-09	9.41706e-08	15493.3	409.907	15679.2	4125.65	147311	40571.5	15307.3	270.18	541.955	292.734	247.627	150.807
tRF-18-1KVUY9DZ	109.266	-4.56625	0.753825	-6.05744	1.38301e-09	9.41706e-08	7.24363	1.38482	23.9323	7.79733	6.68992	19.6568	4.78803	232.512	278.172	186.852	381.758	181.628
tRF-25-PLR8YP9LON	113.458	5.02019	0.856663	5.86017	4.62398e-09	3.01162e-07	152.423	70.6259	215.391	164.177	483.013	140.669	37.5063	4.59959	4.79606	10.8997	3.09533	4.40311
tRF-27-Q1Q89P9L842	486.796	5.99476	1.02811	5.83084	5.51491e-09	3.30488e-07	863.902	12.4634	1408.46	413.259	1323.27	1314.55	345.536	12.4864	20.7829	4.67129	5.15889	19.814
tRF-34-87R8WP9N1EWJI5	1304.43	5.61272	0.962595	5.83082	5.51548e-09	3.30488e-07	1243.84	62.317	1319.82	1167.87	4284.23	5268.01	766.883	39.3433	31.9737	46.7129	71.1926	25.3179
tRF-31-FP18LPMBQ4NKD	240.456	10.7144	1.85104	5.78829	7.11059e-09	3.94928e-07	265.806	0	1199.27	136.02	561.954	395.592	111.721	0	0	0	0	0
tRF-31-RK9P4P9L5HMVE	533.823	6.3941	1.1047	5.78811	7.11819e-09	3.94928e-07	924.08	4.15447	1501.53	790.996	1242.99	1057.16	699.053	9.72251	11.1908	21.7994	8.25422	1.10078
tRF-32-Q99P9P9NH57SJ	382.149	6.94099	1.20191	5.77498	7.69607e-09	4.1174e-07	379.973	1.38482	448.509	477.37	2318.73	311.437	243.392	4.781	7.99344	3.11419	5.15889	4.40311
tRF-25-PIR8YP9LON	316.265	4.54517	0.80435	5.65073	1.59767e-08	8.2528e-07	414.126	261.731	725.06	453.545	1114.54	374.707	144.439	16.954	49.5593	21.7994	5.15889	12.1086
tRF-30-PIR8YP9LON4V	707.449	9.46465	1.68846	5.60549	2.07665e-08	1.03694e-06	550.567	0	1248.02	80.1392	4638.79	726.071	375.063	1.54767	0	0	3.09533	3.30233
tRF-32-6SXMSL73VL4YK	734.086	4.95254	0.895295	5.53174	3.17074e-08	1.53219e-06	761.746	160.639	1035.29	488.2	3517.56	1547.97	436.509	37.4906	11.1908	68.5123	47.4618	27.5195
tRF-19-S3M830JZ	63.3903	4.3706	0.799638	5.46573	4.61012e-08	2.15811e-06	110.934	182.797	108.138	25.9911	113.729	142.511	40.6983	3.80024	3.19737	9.34258	3.09533	4.40311
tRF-18-B1RHODV	37.525	-4.99451	0.915161	-5.45752	4.82831e-08	2.18231e-06	1.80779	0	1.77276	2.16593	0	1.84282	10.3741	88.8972	91.1252	96.54	86.6693	84.7599
tRF-19-BX1WZ42E	12.3711	-7.64965	1.40284	-5.45298	4.95318e-08	2.18231e-06	0	0	0	0	0	0	0	35.0748	31.9737	6.22839	38.1758	47.3335
tRF-22-WB8US5652	22.5957	-4.30173	0.791618	-5.4341	5.50744e-08	2.35718e-06	2.49656	0	1.77276	2.59911	5.35194	3.68564	2.39402	43.7105	100.717	38.9274	48.4935	22.0156
tRF-34-PW5SVP9N15WV2P	70.8131	6.02949	1.12024	5.3823	7.35414e-08	3.01841e-06	129.31	13.8482	124.093	19.9265	234.147	134.526	174.763	1.34973	1.59869	0	4.12711	1.10078
tRF-32-P4R8YP9LON4V3	431.929	6.66889	1.23961	5.37984	7.45534e-08	3.01841e-06	199.894	12.4634	235.777	443.148	3319.54	164.011	116.509	6.41653	1.59869	6.22839	13.4131	6.60467
tRF-25-PNR8YO9LON	67.8928	4.82905	0.899934	5.36601	8.04974e-08	3.17329e-06	85.991	63.7018	146.253	89.6693	244.851	82.3127	35.9103	2.14908	3.19737	10.8997	1.03178	1.10078
tRF-21-S3M8309NB	37.9066	4.52792	0.846156	5.35117	8.73888e-08	3.35663e-06	49.2329	27.6964	66.4786	34.6548	52.1814	140.669	46.2843	2.69947	3.19737	4.67129	1.03178	2.20156
tRF-27-FSXMSL73VL3	130.604	6.99029	1.31055	5.33385	9.61526e-08	3.60091e-06	186.486	15.233	466.236	298.031	430.831	74.9414	14.3641	1.54767	0	0	3.09533	3.30233
tRF-33-87R8WP9I1EWJDW	184.592	5.01416	0.941471	5.32588	1.00464e-07	3.67061e-06	203.812	11.0786	206.527	129.956	721.174	538.718	201.097	9.1556	7.99344	12.4568	10.3178	6.60467
tRF-33-Q99P9P9NH57SD3	93.3008	7.48553	1.41489	5.29055	1.21951e-07	4.32293e-06	121.689	4.15447	144.48	224.823	362.594	98.8981	94.9627	0	0	0	3.09533	0
tRF-30-Q1Q89P9L8422	325.474	8.49852	1.60733	5.28737	1.2409e-07	4.32293e-06	403.399	0	1589.28	81.4388	537.87	770.913	268.928	1.5571	3.19737	3.11419	0	0
tRF-31-PW5SVP9N15WV0	336.086	4.31026	0.818693	5.2648	1.40339e-07	4.77789e-06	460.048	84.4741	663.013	155.08	1428.97	528.275	391.821	26.3809	15.9869	40.4845	34.0487	18.7132
tRF-22-UE02K0F75	10.3527	-6.89469	1.31125	-5.25811	1.45543e-07	4.84497e-06	0	0	0	0	0	0	0.798006	19.5364	52.7567	10.8997	24.7627	14.3101
tRF-21-5BF900BYD	41.1145	-4.27442	0.8232	-5.19245	2.07542e-07	6.75866e-06	3.59338	4.15447	2.65914	3.0323	1.33798	9.82838	7.98006	63.5972	223.816	31.1419	73.2562	53.9381
tRF-34-EH623K7SIR3DIY	101.933	9.47569	1.83829	5.15461	2.54153e-07	7.83006e-06	89.1476	0	209.186	62.8118	596.741	115.483	35.1122	0	0	0	0	0
tRF-30-RK9P4P9L5HMV	500.138	5.64603	1.09587	5.15208	2.57607e-07	7.83006e-06	300.907	20.7723	540.692	217.892	3569.74	383.921	202.693	17.0809	12.7895	18.6852	15.4767	18.7132
tRF-33-EH623K7SIR3DDY	39.6558	8.1149	1.57532	5.15127	2.58723e-07	7.83006e-06	55.7365	2.76964	101.047	16.0278	92.321	165.24	19.1521	0	0	0	0	0
tRF-37-EH623K7SIR3DR2M	254.863	9.23734	1.79387	5.14938	2.6135e-07	7.83006e-06	181.381	0	361.643	96.1671	1787.55	266.595	33.5162	0.778548	1.59869	1.5571	0	0
tRF-19-W7WK6WIZ	12.9006	6.50175	1.27514	5.09883	3.41758e-07	1.00383e-05	21.136	20.7723	28.3642	35.9544	12.0419	21.4996	10.3741	0	0	0	0	0
tRF-30-PNR8YO9LON4V	153.228	9.34142	1.83546	5.08942	3.59168e-07	1.03468e-05	121.774	0	243.755	21.6593	1022.22	138.212	105.337	0	0	0	0	1.10078
tRF-25-P4RUYP9LON	35.0698	7.93384	1.56007	5.08556	3.66546e-07	1.03601e-05	31.1681	8.30893	53.1829	31.6225	218.092	30.7137	8.77806	0	0	0	0	0
tRF-32-86J8WPMN1E8YN	388.689	6.73664	1.32938	5.06751	4.03058e-07	1.11811e-05	282.607	1.38482	398.871	166.343	2681.32	453.334	161.197	2.64844	17.5856	1.5571	3.09533	2.20156
tRF-31-Q1Q89P9L8422E	74.7567	8.30521	1.64532	5.04777	4.47002e-07	1.1987e-05	96.6809	0	249.073	58.48	85.631	245.095	107.731	0	0	1.5571	0	0
tRF-17-R3IEWSN	30.9779	-4.50103	0.891771	-5.04729	4.48112e-07	1.1987e-05	3.30892	0	5.31829	1.29956	0	5.52846	6.38404	69.9563	51.158	88.7545	107.305	44.0311
tRF-32-KY7343RX6NMH3	86.1241	4.81181	0.965289	4.98484	6.20121e-07	1.62972e-05	117.064	11.0786	131.184	47.2172	339.848	209.467	102.943	4.30904	1.59869	3.11419	9.286	5.50389
tRF-31-PIR8YP9LON4VD	720.292	7.87229	1.58917	4.95372	7.28085e-07	1.88047e-05	456.638	0	1081.38	173.274	5014.77	697.815	215.462	2.88603	0	4.67129	14.4449	1.10078
tRF-17-BS68BFJ	410.17	-3.57654	0.722574	-4.94972	7.4321e-07	1.887e-05	53.1523	54.0081	52.2965	40.2862	16.0558	81.6984	213.067	900.541	1194.22	898.445	648.988	902.638
tRF-30-KY7343RX6NMH	70.5829	6.27765	1.28292	4.89325	9.91854e-07	2.47633e-05	57.9234	22.1572	45.2054	7.36415	454.915	70.6415	99.7507	1.34973	1.59869	0	3.09533	1.10078
tRF-26-N3S3RQJVDEE	121.089	9.72507	2.0202	4.81392	1.47999e-06	3.57584e-05	36.033	0	29.2506	6.93096	42.8155	641.916	489.975	0	0	0	0	0
tRF-34-V29K9UV36562FQ	7.69465	-5.59854	1.16298	-4.81395	1.47975e-06	3.57584e-05	0	0	0	0.433185	0	1.22855	0	19.9099	19.1842	23.3565	20.6355	12.1086
tRF-28-PSQP4PW3FJD0	169.37	4.944	1.02797	4.80949	1.51319e-06	3.59802e-05	119.676	22.1572	60.2739	100.499	701.104	634.545	138.853	9.83961	14.3882	12.4568	7.22244	2.20156
tRF-31-LQ947673FEWSD	76.3681	9.05871	1.89753	4.77396	1.80643e-06	4.22817e-05	47.5321	0	135.616	13.8619	519.138	58.356	36.7083	0	0	0	0	0
tRF-31-PNR8YO9LON4VD	131.727	7.88173	1.66763	4.72632	2.28628e-06	5.269e-05	97.8024	0	211.845	33.7884	872.366	135.754	59.8504	0.799344	1.59869	0	2.06355	0
tRF-35-QKF1R3WE8RO86J	114.638	8.92155	1.89346	4.71178	2.45565e-06	5.55629e-05	54.3234	0	94.8428	22.0924	919.196	82.3127	26.3342	0	1.59869	0	0	0
tRF-31-87R8WP9I1EWJ0	76.2318	6.22362	1.32155	4.70935	2.48512e-06	5.55629e-05	61.7465	4.15447	62.0467	18.627	477.661	131.455	61.4464	1.06628	4.79606	0	1.03178	1.10078
tRF-24-MZ3L7L73JD	12.1966	6.40888	1.36281	4.70268	2.56764e-06	5.65636e-05	22.7319	20.7723	31.9097	24.6915	30.7737	9.82838	3.99003	0	0	0	0	0
tRF-25-86J8WPMN1E	124.958	-2.54578	0.543806	-4.68141	2.84909e-06	6.14246e-05	35.504	34.6206	31.9097	36.3875	44.1535	30.0994	78.2045	237.782	124.698	393.946	213.578	261.985
tRF-18-8S68BFD2	8.77408	-3.75193	0.801713	-4.67989	2.87031e-06	6.14246e-05	1.55878	1.38482	0.886381	1.73274	0	1.84282	2.39402	17.5763	28.7764	15.571	17.5402	17.6124
tRF-35-PSQP4PW3FJI0E7	44.6745	4.90428	1.05206	4.6616	3.13767e-06	6.62004e-05	47.1386	4.15447	35.4552	36.8207	179.29	124.083	57.4564	1.90012	1.59869	1.5571	4.12711	2.20156
tRF-24-OUR8309N0Y	18.5914	6.29479	1.35253	4.65408	3.25437e-06	6.7709e-05	30.9844	5.53929	29.2506	12.9956	36.1256	68.1844	32.7182	0	0	0	0	1.10078
tRF-33-PSQP4PW3FJIKW	47.0826	7.63512	1.64168	4.6508	3.30647e-06	6.78506e-05	57.8762	0	70.9105	102.665	218.092	44.842	32.7182	0	1.59869	0	0	0
tRF-25-RKIP4OI3FJ	96.1355	5.22341	1.12549	4.64101	3.46711e-06	7.01855e-05	143.977	9.69375	205.64	309.727	313.088	82.3127	23.9402	3.68022	9.59212	0	5.15889	2.20156
tRF-31-KY7343RX6NMHD	65.4845	8.83665	1.91481	4.61489	3.93296e-06	7.73415e-05	41.6197	0	58.5011	12.9956	491.04	67.5701	24.7382	0	0	0	0	0
tRF-20-Q1Q89P9L	77.8787	3.36281	0.729375	4.61053	4.01648e-06	7.73415e-05	132.135	20.7723	189.686	153.348	74.9272	181.825	110.923	11.6499	6.39475	14.0139	9.286	17.6124
tRF-30-F1R3WE8RO86J	40.6718	8.14851	1.76758	4.60998	4.02713e-06	7.73415e-05	25.9975	1.38482	13.2957	4.76504	286.329	38.6992	62.2444	0	0	0	0	0
tRF-21-RKIP4OI3B	44.4469	-2.87374	0.622792	-4.61428	3.94467e-06	7.73415e-05	11.2384	20.7723	5.31829	9.09689	13.3798	7.98556	19.9501	105.188	39.9672	98.0971	117.623	112.279
tRF-35-6SXMSL73VL4YMY	77.7537	5.13222	1.12678	4.55476	5.24449e-06	9.90935e-05	66.0874	5.53929	85.0926	16.461	394.706	214.381	47.0823	3.75865	1.59869	3.11419	5.15889	4.40311
tRF-33-FSXMSL73VL4YDN	72.5134	8.98375	1.97321	4.55286	5.29204e-06	9.90935e-05	23.8785	1.38482	77.1151	12.1292	598.079	35.6279	0.798006	0	0	0	0	0
tRF-34-6SXMSL73VL4YHE	1349.05	4.72473	1.03889	4.54787	5.41929e-06	0.000100223	1316.58	40.1598	2667.12	578.302	7239.84	2041.85	591.322	85.8922	118.303	84.0832	87.7011	41.8296
tRF-28-PIR8YP9LOND5	166.836	4.91394	1.08299	4.5374	5.69513e-06	0.00010162	146.382	16.6179	188.799	103.964	1085.11	195.953	41.4963	7.76662	17.5856	9.34258	6.19066	3.30233
tRF-31-86J8WPMN1E8Y0	554.697	4.6333	1.02118	4.53719	5.70077e-06	0.00010162	403.182	66.4715	468.009	162.011	3596.5	770.299	338.354	26.5879	70.3422	21.7994	27.858	25.3179
tRF-31-389MV47P596VE	88.5211	5.07796	1.11929	4.53678	5.71195e-06	0.00010162	100.617	2.76964	121.434	65.4109	314.426	284.409	79.8006	5.17775	0	6.22839	4.12711	6.60467
tRF-29-Q1Q89P9L84FS	128.816	5.74066	1.26592	4.53479	5.76616e-06	0.00010162	173.66	0	349.234	35.088	540.546	271.509	75.8105	3.75865	6.39475	3.11419	2.06355	4.40311
tRF-29-3IRW18V6XOIE	40.3425	8.13973	1.80012	4.52176	6.13274e-06	0.000105819	55.316	0	66.4786	5.19822	44.1535	97.6695	189.925	0	0	0	0	0
tRF-23-897PVP94Z	4.92769	-6.31405	1.39651	-4.52131	6.14571e-06	0.000105819	0	0	0	0	0	0	0	10.4033	19.1842	10.8997	9.286	9.907
tRF-23-5BF900BYDO	25.9143	-6.54321	1.44823	-4.51809	6.24011e-06	0.000106224	0	0	0	0	0	0	3.99003	43.9573	143.882	23.3565	51.5889	36.3257
tRF-22-8BWS72092	45.738	-2.39232	0.531493	-4.50113	6.75925e-06	0.000113768	15.904	27.6964	21.2731	11.2628	13.3798	18.4282	10.3741	86.5786	75.1383	124.568	98.0189	57.2405
tRF-23-79MP9PMNDD	49.7569	4.31455	0.959757	4.49546	6.94207e-06	0.000115547	77.0059	15.233	116.116	101.798	180.628	52.2133	15.1621	3.80024	3.19737	7.78548	1.03178	4.40311
tRF-31-6978WPRLXN48E	53.3588	4.88935	1.0917	4.47865	7.51164e-06	0.000123653	62.2313	8.30893	79.7743	29.8898	183.304	176.297	44.6883	1.81033	0	1.5571	2.06355	7.70545
tRF-24-RKIP4OI3ES	22.8055	6.58751	1.47547	4.46468	8.01874e-06	0.000130566	29.5903	29.0813	4.4319	7.79733	33.4496	30.0994	122.095	0	0	0	0	1.10078
tRF-31-L85DMKYUYRLH0	34.8277	7.92876	1.78309	4.44664	8.72252e-06	0.000140498	14.8944	1.38482	10.6366	5.63141	45.4915	265.98	19.1521	0	0	0	0	0
tRF-20-UN207RRN	5.35389	-6.43215	1.45686	-4.41508	1.00971e-05	0.000160909	0	0	0	0	0	0	0	13.6682	15.9869	21.7994	11.3496	4.40311
tRF-31-LSN3S3RQJVDEE	30.0162	7.71153	1.75138	4.40312	1.06704e-05	0.000168255	37.8276	0	36.3416	6.49778	115.067	39.3135	102.943	0	0	0	0	0
tRF-29-PSQP4PW3FJFL	76.9841	5.94631	1.35174	4.39901	1.08746e-05	0.000169689	23.7003	4.15447	20.3868	24.2584	188.656	501.247	23.1422	2.34701	1.59869	0	3.09533	3.30233
tRF-25-S3M8309NDJ	40.0638	6.68911	1.5313	4.36826	1.25242e-05	0.000193415	77.3269	0	73.5696	101.365	124.433	81.0841	17.5561	0.515889	1.59869	0	1.03178	0
tRF-33-PS5P4PW3FJHPW	193.258	4.19414	0.962527	4.35742	1.31603e-05	0.000201164	249.821	11.0786	272.119	240.418	929.9	259.223	151.621	12.6723	35.1711	10.8997	14.4449	7.70545
tRF-19-N3S3RQ10	39.5379	8.1107	1.86629	4.3459	1.38709e-05	0.000209884	20.4679	37.3902	3.54552	1.73274	1.33798	95.2124	256.16	0	0	0	0	0
tRF-26-LSN3S3RQJVB	26.0526	6.77395	1.55979	4.34288	1.4063e-05	0.000210663	19.362	9.69375	2.65914	11.696	151.192	27.028	56.6584	0	1.59869	0	0	0
tRF-21-WD8S746DD	13.4934	-2.89522	0.667451	-4.33773	1.43962e-05	0.00021352	3.73972	8.30893	4.4319	3.46548	4.01395	1.84282	1.59601	27.1728	33.5724	23.3565	26.8262	27.5195
tRF-32-86V8WPMN1E8YN	55.0326	7.86103	1.81323	4.33539	1.45504e-05	0.000213691	30.2307	0	47.8646	27.2907	424.141	33.1708	16.7581	0	0	0	0	1.10078
tRF-30-PER8YP9LON4V	39.0383	8.08964	1.87764	4.3084	1.64439e-05	0.000236855	24.6888	0	64.7058	7.36415	268.935	35.0136	14.3641	0	0	0	0	0
tRF-25-5BF900BY4D	216.123	-3.48857	0.809337	-4.31041	1.62952e-05	0.000236855	47.8131	58.1625	23.0459	4.76504	37.4636	69.4129	62.2444	355.864	1003.98	222.665	489.062	190.435
tRF-32-87R8WP9I1EWJM	77.2492	6.95528	1.61976	4.29402	1.75464e-05	0.000250329	53.1024	0	56.7284	36.3875	536.532	89.0697	49.4763	0.550389	3.19737	0	0	1.10078
tRF-32-L85DMKYUYRLH4	47.7458	8.38302	1.95519	4.28758	1.80632e-05	0.000255271	20.1671	0	28.3642	5.63141	70.9132	360.579	11.9701	0	0	0	0	0
tRF-19-D7M4O1J2	34.8675	-3.01407	0.705184	-4.27416	1.91858e-05	0.000268601	8.22006	22.1572	9.75019	4.33185	6.68992	1.84282	11.1721	69.8377	76.737	90.3116	62.9384	62.7443
tRF-32-LQ947673FEWSJ	37.3414	8.02532	1.88066	4.2673	1.97853e-05	0.000274429	20.6261	0	49.6373	12.9956	272.949	28.2566	9.57607	0	0	0	0	0
tRF-33-PW5SVP9N15WV0E	319.79	4.19504	0.983727	4.26444	2.00405e-05	0.000275419	389.431	18.0027	658.581	179.339	1450.38	458.862	320	18.8912	63.9475	20.2423	17.5402	11.0078
tRF-19-RLXN48KP	5.3332	-5.9166	1.38867	-4.26062	2.03864e-05	0.000277626	0	1.38482	0	0	0	0	0	14.8244	19.1842	3.11419	17.5402	12.1086
tRF-29-LQ947673FEJ5	15.3782	6.74013	1.58286	4.2582	2.06081e-05	0.000278116	12.5583	2.76964	20.3868	6.49778	99.0109	14.7426	10.3741	0	0	0	0	0
tRF-19-B1RFOJE2	5.44197	-6.45701	1.53202	-4.21469	2.50121e-05	0.000334536	0	0	0	0	0	0	0	9.82075	30.3751	6.22839	13.4131	4.40311
tRF-31-86V8WPMN1E8Y0	105.106	4.20348	0.998851	4.20832	2.57279e-05	0.000341066	94.5446	11.0786	138.275	110.462	626.177	78.627	49.4763	8.89774	11.1908	14.0139	5.15889	6.60467
tRF-18-D7M4610J	5.0886	-5.00328	1.19004	-4.20431	2.61881e-05	0.000344121	0	0	0.886381	0.86637	0	0	0	12.4191	14.3882	12.4568	12.3813	9.907
tRF-32-EH623K7SIR3D4	27.4389	7.58347	1.80818	4.19398	2.74101e-05	0.000357046	41.247	0	82.4334	15.5947	66.8992	106.269	3.19202	0	0	0	0	0
tRF-23-79M89P9NDD	35.7011	3.72522	0.890544	4.18308	2.8759e-05	0.000371388	57.499	8.30893	74.456	92.2684	105.701	40.5421	18.3541	3.24985	3.19737	7.78548	3.09533	3.30233
tRF-21-LPMBQ4NKD	30.391	7.00707	1.67864	4.17427	2.98948e-05	0.000382755	19.5256	2.76964	31.0233	3.0323	8.02791	212.539	45.4863	0	0	0	1.03178	0
tRF-32-R9JP9P9NH5SY3	36.5927	7.99633	1.92947	4.14431	3.40844e-05	0.000429062	20.4778	0	26.5914	3.0323	263.583	58.356	14.3641	0	0	0	0	0
tRF-22-40KK5Y935	4.14539	-5.57225	1.34407	-4.14581	3.38609e-05	0.000429062	0	0	0	0.433185	0	0	0	9.5275	6.39475	15.571	11.3496	7.70545
tRF-18-O7M8LO04	4.90445	-5.3499	1.29167	-4.14186	3.44499e-05	0.00043005	0	0	0.886381	0.433185	0	0	0	8.63972	7.99344	6.22839	9.286	24.2171
tRF-31-PER8YP9LON4VD	36.1486	7.9786	1.9283	4.13763	3.50909e-05	0.000434431	24.2247	0	45.2054	6.06459	262.245	42.3849	5.58604	0	0	0	0	0
tRF-24-9MV47P59I8	68.9218	3.89194	0.944193	4.12198	3.75634e-05	0.000461229	76.0492	112.171	20.3868	25.1247	121.757	39.9278	339.95	6.29271	6.39475	14.0139	6.19066	3.30233
tRF-30-34HWH3RXSINH	75.2258	3.72483	0.904499	4.11811	3.81992e-05	0.000465222	74.0144	12.4634	78.0015	60.2127	386.678	70.0272	108.529	9.57695	12.7895	10.8997	8.25422	4.40311
tRF-28-PS5P4PW3FJDD	83.8663	4.79417	1.16471	4.11619	3.85194e-05	0.000465339	96.2212	1.38482	81.547	110.895	342.524	251.852	31.1222	2.69947	3.19737	1.5571	12.3813	2.20156
tRF-29-79MP9P9NH52Q	20.6108	5.64506	1.37885	4.09404	4.23925e-05	0.000502623	26.3706	5.53929	17.7276	37.6871	90.983	35.0136	15.9601	0	3.19737	0	0	0
tRF-22-WURMJKYON	7.86338	-4.15072	1.01354	-4.09526	4.21687e-05	0.000502623	0.44319	0	0.886381	2.16593	0	0	2.39402	18.9139	17.5856	20.2423	14.4449	20.9148
tRF-18-H7PU4HD2	337.909	-3.23471	0.790334	-4.09284	4.26123e-05	0.000502623	48.8495	240.959	38.1144	75.8074	13.3798	59.5845	37.5063	705.378	1040.75	599.482	462.236	811.273
tRF-30-QKF1R3WE8RO8	29.6833	7.69666	1.89246	4.06701	4.76201e-05	0.000557304	10.6379	0	13.2957	6.06459	103.025	166.468	7.98006	0	0	0	0	0
tRF-22-W631QJ3KQ	4.31245	-5.60973	1.38252	-4.05762	4.95754e-05	0.000575689	0	0	0	0	0	0	0.798006	8.01985	20.7829	7.78548	8.25422	5.50389
tRF-29-FSXMSL73VLH3	20.2108	6.40806	1.58207	4.05044	5.11213e-05	0.000589075	24.2619	1.38482	68.2513	41.1526	77.6031	7.37128	4.78803	0	0	1.5571	0	0
tRF-17-Q2FWQ8M	59.4064	5.4222	1.34316	4.0369	5.41627e-05	0.00061707	71.9315	0	101.047	35.5212	42.8155	285.023	120.499	2.37724	3.19737	1.5571	0	4.40311
tRF-29-LSN3S3RQJV0X	21.853	7.25247	1.79695	4.03598	5.43747e-05	0.00061707	29.6561	0	18.614	2.59911	112.391	44.2277	40.6983	0	0	0	0	0
tRF-33-1HPSR9O9337KR	30.4393	7.00753	1.74315	4.02003	5.81897e-05	0.0006554	17.9967	0	16.8412	8.6637	76.2651	182.439	19.1521	0	0	0	1.03178	0
tRF-25-PS5P4PW3FJ	72.5044	4.46574	1.11458	4.00664	6.15874e-05	0.000688492	129.59	1.38482	109.911	180.205	235.485	149.268	27.1322	3.88331	12.7895	4.67129	3.09533	1.10078
tRF-30-PS5P4PW3FJHP	60.7704	5.81826	1.45361	4.00264	6.26391e-05	0.000695062	40.0602	0	56.7284	23.392	388.016	116.712	15.9601	1.90012	1.59869	0	3.09533	2.20156
tRF-18-YR66EFD2	14.6758	-5.03783	1.2602	-3.99763	6.39794e-05	0.000700328	0	0	0	2.59911	0	0	3.19202	21.9104	83.1317	14.0139	19.6038	24.2171
tRF-17-07QSNHJ	23.926	-3.74782	0.937705	-3.9968	6.42034e-05	0.000700328	3.48794	11.0786	5.31829	0	2.67597	4.29992	1.59601	48.431	84.7304	32.699	33.0169	63.8451
tRF-18-YSQSD2D2	56.7523	-2.52435	0.631774	-3.99565	6.45162e-05	0.000700328	16.7133	40.1598	16.8412	24.6915	4.01395	16.5854	15.1621	103.081	158.27	94.9829	85.6375	111.179
tRF-28-9MV47P596V03	16.1057	3.81181	0.95523	3.99046	6.59454e-05	0.000704388	22.5139	11.0786	18.614	10.8296	36.1256	26.4138	51.0724	1.81033	0	1.5571	2.06355	3.30233
tRF-28-79MP9PMNH5DE	67.394	4.50655	1.13057	3.98608	6.71732e-05	0.000704388	65.4455	22.1572	84.2062	112.195	371.96	46.6848	17.5561	4.919	0	9.34258	1.03178	8.80622
tRF-20-UJJKIWRN	8.79941	-4.50432	1.12892	-3.98994	6.60898e-05	0.000704388	0.44319	0	0.886381	0	2.67597	0	2.39402	20.5542	23.9803	17.1281	29.9215	11.0078
tRF-26-OB1690PQR3E	210.771	-2.93904	0.737057	-3.98754	6.67619e-05	0.000704388	40.0476	108.016	32.7961	14.2951	28.0977	47.2991	114.913	359.477	297.356	801.905	241.436	421.598
tRF-16-9L5HMVE	9.84111	-4.16344	1.04456	-3.98584	6.72413e-05	0.000704388	0.750327	0	0.886381	1.29956	5.35194	0.614274	0	16.0413	44.7632	15.571	13.4131	16.5117
tRF-25-9N1EWJQ72S	43.0111	2.54071	0.643464	3.94848	7.86474e-05	0.000807286	61.872	60.9322	42.5463	62.8118	112.391	23.9567	83.7906	9.0744	7.99344	9.34258	17.5402	8.80622
tRF-36-EH623K7SIR3DR20	17.1474	6.90072	1.74773	3.94838	7.86807e-05	0.000807286	13.0027	0	36.3416	11.2628	100.349	14.7426	8.77806	0	0	0	0	0
tRF-18-1SS2PMX	36.57	-3.44831	0.872876	-3.95052	7.79811e-05	0.000807286	6.06777	2.76964	13.2957	14.2951	9.36589	2.45709	1.59601	57.1236	179.053	38.9274	75.3197	28.6202
tRF-28-PNR8YO9LOND5	24.4071	5.8726	1.48839	3.94561	7.95968e-05	0.000811129	19.0837	6.92411	21.2731	16.8942	151.192	35.0136	9.57607	0	3.19737	0	0	0
tRF-29-RK9P4P9L5HH0	16.4824	3.48809	0.88542	3.93948	8.16599e-05	0.000822738	21.8012	11.0786	31.9097	12.5624	56.1954	27.6423	15.9601	2.58887	3.19737	3.11419	2.06355	1.10078
tRF-27-86J8WPMN1E5	22.9406	-2.90077	0.73643	-3.93896	8.18344e-05	0.000822738	6.6575	0	3.54552	6.93096	13.3798	7.98556	6.38404	47.2251	67.1449	29.5848	52.6206	41.8296
tRF-32-Q6S8V0J8O9YEJ	17.7848	6.95376	1.76711	3.9351	8.31631e-05	0.000830522	16.1493	0	7.09105	23.392	115.067	14.7426	17.5561	0	0	0	0	0
tRF-33-XSXMSL73VL4YDN	39.1364	7.36761	1.87437	3.93072	8.46911e-05	0.000840181	16.5818	0	33.6825	7.36415	317.102	25.7995	6.38404	0	0	0	1.03178	0
tRF-25-S3M8309ND3	14.2383	6.63749	1.69022	3.927	8.60111e-05	0.000847662	28.6175	0	28.3642	33.7884	48.1675	28.8709	3.19202	0	0	0	0	0
tRF-35-PW5SVP9N15WV7W	15.0032	5.9804	1.53923	3.88533	0.000102193	0.000996249	23.7647	0	47.8646	12.1292	41.4775	25.1852	22.3442	0	0	0	1.03178	0
tRF-36-6SXMSL73VL4YMYE	25.2254	4.25051	1.09414	3.88479	0.000102418	0.000996249	38.2391	2.76964	90.4109	22.9588	53.5194	55.8989	18.3541	2.10749	0	3.11419	4.12711	1.10078
tRF-33-L85DMKYUYRLHDY	18.1617	6.98945	1.80038	3.8822	0.000103516	0.000998395	10.5053	0	10.6366	6.49778	44.1535	109.955	10.3741	0	0	0	0	0
tRF-34-87R8WP9I1EWJIQ	12.729	6.47404	1.66808	3.88113	0.000103972	0.000998395	12.9491	0	15.0685	10.8296	50.8434	41.7706	8.77806	0	0	0	0	0
tRF-31-PS5P4PW3FJHPB	125.883	4.83684	1.24804	3.87553	0.000106391	0.00101512	85.3669	1.38482	119.661	31.1893	828.213	198.41	51.0724	7.50396	12.7895	7.78548	7.22244	1.10078
tRF-22-S3M8309NF	95.9952	2.76117	0.716957	3.85124	0.000117523	0.00111424	159.165	148.176	50.5237	47.6504	200.698	170.154	256.958	19.6886	11.1908	28.0277	11.3496	35.2249
tRF-30-389MV47P596V	34.6176	5.43516	1.41453	3.84237	0.000121852	0.00114801	25.0877	1.38482	31.0233	13.8619	220.768	54.6704	19.1521	1.10078	0	3.11419	0	2.20156
tRF-29-Q99P9P9NH525	24.9172	3.12368	0.814105	3.83695	0.000124573	0.00116631	23.6728	15.233	20.3868	57.6136	90.983	25.7995	21.5462	3.95513	4.79606	3.11419	3.09533	6.60467
tRF-19-YZQD3KKK	62.9174	7.31434	1.90916	3.83119	0.000127526	0.00118655	23.0033	15.233	0	0.86637	30.7737	65.7273	513.916	0.550389	0	1.5571	0	1.10078
tRF-17-08Q2B52	140.85	-2.3513	0.614552	-3.82604	0.00013022	0.00120414	56.9364	55.3929	72.6832	58.48	32.1116	66.3416	34.3142	182.89	597.909	172.838	192.942	125.489
tRF-30-86J8WPMN1E8Y	233.015	3.69248	0.967999	3.81455	0.000136432	0.00125383	194.548	33.2357	196.777	94.0012	1300.52	398.664	192.319	21.0348	59.1514	23.3565	13.4131	18.7132
tRF-19-88I26WIZ	46.7716	5.50173	1.45079	3.79223	0.000149299	0.00136372	42.7262	0	69.1377	61.5123	10.7039	295.466	23.9402	1.87933	3.19737	1.5571	0	2.20156
tRF-29-3JVIJMRPFQHX	77.9379	4.11172	1.08491	3.78991	0.000150699	0.00136817	95.5906	4.15447	128.525	228.722	318.44	62.6559	7.98006	7.09012	6.39475	7.78548	10.3178	4.40311
tRF-21-WR645J7KE	21.236	4.13463	1.09281	3.78347	0.000154656	0.00139563	28.089	5.53929	60.2739	39.4198	9.36589	73.0986	16.7581	1.61667	0	4.67129	1.03178	2.20156
tRF-30-M1M3WD8S746D	15.6965	6.77677	1.79678	3.77161	0.000162197	0.00144626	21.9697	0	15.0685	1.29956	45.4915	28.8709	66.2345	0	0	0	0	0
tRF-19-VKS4I71Z	19.4436	-3.99544	1.0593	-3.77177	0.000162094	0.00144626	2.0292	0	8.86381	0.86637	4.01395	0	3.19202	48.023	35.1711	63.841	60.8749	17.6124
tRF-34-R9JP9P9NH5SYHQ	28.6723	6.09406	1.61837	3.76556	0.000166177	0.00147297	44.3885	0	37.228	51.549	107.039	74.9414	12.7681	0	3.19737	0	0	0
tRF-33-6978WPRLXN4V0Q	12.5082	5.70994	1.51751	3.7627	0.000168088	0.00147844	23.7384	0	26.5914	10.3964	36.1256	20.8853	29.5262	0	0	1.5571	0	0
tRF-26-Q1Q89P9L84D	20.5807	5.15941	1.37157	3.76169	0.000168768	0.00147844	30.4	0	45.2054	15.5947	54.8574	71.2557	15.1621	1.06628	1.59869	0	1.03178	1.10078
tRF-32-M2OSRNLNKSEKL	16.9141	6.88096	1.83904	3.74161	0.000182847	0.00159247	16.0017	0	16.8412	1.73274	108.377	27.028	15.1621	0	0	0	0	0
tRF-25-PER8YP9LON	17.4502	4.37477	1.17684	3.7174	0.000201284	0.00174291	21.3078	19.3875	34.5689	22.9588	68.2372	19.6568	3.99003	0.515889	0	4.67129	1.03178	0
tRF-23-Q99P9P9NDD	589.234	2.87069	0.772866	3.71435	0.00020373	0.00174799	715.031	552.544	877.517	1825.01	1593.54	361.807	189.925	98.9497	65.5462	132.353	62.9384	231.163
tRF-19-DRJRWMI2	6.33679	-3.68026	0.990979	-3.71376	0.000204204	0.00174799	0.842193	2.76964	0.886381	2.16593	0	0	0.798006	13.3112	20.7829	9.34258	13.4131	13.2093
tRF-20-43RX6NMH	20.7237	7.17458	1.93399	3.70974	0.000207476	0.0017659	3.74036	130.173	0.886381	0.86637	1.33798	6.14274	67.8305	0	0	0	0	0
tRF-33-QKF1R3WE8RO8DX	29.7597	6.22758	1.68259	3.7012	0.000214586	0.0018161	18.7929	0	36.3416	8.23052	212.74	26.4138	11.1721	0.550389	1.59869	0	0	1.10078
tRF-32-QKF1R3WE8RO84	64.9616	5.94627	1.61333	3.68571	0.000228062	0.00191931	50.5602	0	85.0926	16.0278	426.817	101.355	13.5661	0.799344	1.59869	0	5.15889	0
tRF-28-RK9P4P9L5HDN	15.5129	4.72887	1.28489	3.68039	0.000232882	0.00194892	13.7482	4.15447	69.1377	14.7283	40.1395	10.4427	12.7681	0.778548	0	1.5571	0	2.20156
tRF-18-WKXU53DJ	3.3864	-5.26595	1.43293	-3.67494	0.000237904	0.00197989	0	0	0	0.433185	0	0	0	7.97362	14.3882	9.34258	3.09533	6.60467
tRF-31-R9JP9P9NH5SYD	47.8622	5.24596	1.43178	3.66395	0.000248355	0.00205545	20.6098	4.15447	22.1595	19.0601	358.58	53.4418	12.7681	1.03178	6.39475	0	2.06355	0
tRF-28-9LON4VN1EHDX	14.2763	5.90029	1.61424	3.65516	0.000257021	0.00210392	14.2827	0	7.97743	16.8942	65.5613	11.6712	39.1023	0	0	1.5571	0	0
tRF-22-WB8689SV2	14.6466	-2.59922	0.71104	-3.65552	0.000256661	0.00210392	4.66612	11.0786	5.31829	2.59911	4.01395	6.14274	0.798006	28.8331	28.7764	28.0277	28.8898	30.8218
tRF-17-W9RKM8N	18.9321	3.96086	1.08595	3.64735	0.000264959	0.00215711	24.4007	6.92411	40.7735	46.3508	8.02791	73.7128	5.58604	1.90012	1.59869	3.11419	1.03178	2.20156
tRF-26-LQ947673FEE	15.3047	4.62848	1.2703	3.64362	0.00026883	0.00216861	15.2947	9.69375	41.6599	16.461	62.8853	14.1283	3.99003	0.515889	3.19737	0	1.03178	0
tRF-28-PER8YP9LOND5	9.49148	6.04062	1.65805	3.6432	0.000269266	0.00216861	6.35122	2.76964	6.20467	6.49778	65.5613	12.2855	1.59601	0	0	0	0	0
tRF-27-9LON4VN1EH4	17.791	5.41671	1.48795	3.64039	0.000272226	0.00218072	16.3645	2.76964	10.6366	22.0924	32.1116	9.82838	97.3567	0	0	3.11419	0	0
tRF-36-87R8WP9N1EWJQ7D	88.2431	3.08283	0.847988	3.63547	0.000277477	0.00221096	148.71	11.0786	107.252	190.168	223.443	249.395	36.7083	15.8205	19.1842	12.4568	20.6355	12.1086
tRF-33-86J8WPMN1E8Y0E	276.815	3.80053	1.0525	3.61097	0.000305051	0.00241781	364.079	4.15447	387.348	382.936	1340.66	345.222	181.147	19.9136	70.3422	17.1281	22.6991	16.5117
tRF-19-JHOJ7II9	45.6873	5.75082	1.59352	3.60889	0.000307514	0.00242013	36.8732	0	76.2288	7.36415	10.7039	294.237	63.0424	1.10078	0	0	3.09533	2.20156
tRF-18-HSQSD2D2	23.1112	-2.3928	0.663193	-3.60799	0.000308574	0.00242013	6.00411	19.3875	5.31829	10.8296	6.68992	4.91419	4.78803	35.7472	76.737	37.3703	30.9533	34.1241
tRF-32-R29P4P9L5HJVQ	12.8078	6.4851	1.80224	3.59836	0.000320227	0.00249844	18.9993	0	17.7276	42.4521	46.8295	20.271	0.798006	0	0	0	0	0
tRF-34-M2OSRNLNKSEKH9	69.1213	5.20164	1.44665	3.59565	0.000323586	0.00251157	50.8435	1.38482	43.4327	21.2261	452.239	101.969	58.2544	1.5571	9.59212	3.11419	0	0
tRF-17-BS6PDFJ	14.8117	-4.70932	1.31078	-3.59278	0.000327174	0.00252632	1.33798	2.76964	0	0	2.67597	0	3.19202	15.777	99.1186	14.0139	17.5402	8.80622
tRF-31-5DMKYUYRLHR0D	17.6987	6.22007	1.73248	3.59027	0.000330334	0.00253764	29.9239	0	7.97743	1.73274	61.5473	52.8275	51.8704	0	0	0	1.03178	0
tRF-28-LSN3S3RQJVS	17.3027	6.91372	1.93259	3.57743	0.000346984	0.00265195	11.2149	0	0.886381	9.53007	125.771	12.8997	23.9402	0	0	0	0	0
tRF-24-RK9P4P9LH9	94.1449	2.54982	0.714236	3.56999	0.000356994	0.00271461	148.624	196.645	109.911	175.007	204.712	122.24	35.9103	22.2775	44.7632	31.1419	13.4131	7.70545
tRF-31-R29P4P9L5HJVE	8.07581	5.81862	1.63495	3.5589	0.000372405	0.00281748	14.5934	0	22.1595	9.53007	25.4217	19.6568	3.99003	0	0	0	0	0
tRF-29-N3R718YKISIM	8.92922	5.20395	1.46437	3.55371	0.00037984	0.0028593	8.68681	2.76964	5.31829	6.93096	49.5054	10.4427	12.7681	0	0	1.5571	0	0
tRF-37-9LON4VN1EH6KK8N	26.6342	5.28117	1.48799	3.54919	0.000386417	0.00287121	30.8769	1.38482	37.228	35.9544	153.868	25.7995	7.98006	0	0	0	4.12711	0
tRF-32-79MP9P9MH57SJ	48.4388	3.86565	1.0892	3.54907	0.000386598	0.00287121	51.0431	1.38482	84.2062	65.8441	240.837	36.2421	34.3142	4.29815	6.39475	10.8997	2.06355	2.20156
tRF-31-Q99P9P9NH57SD	34.2376	6.32878	1.78342	3.54868	0.000387173	0.00287121	18.5871	0	23.0459	34.2216	254.217	14.1283	13.5661	0	3.19737	0	0	0
tRF-27-3IRW18V6XOL	9.33521	6.02845	1.70213	3.5417	0.000397552	0.00293366	16.917	0	9.75019	2.16593	24.0837	27.028	30.3242	0	0	0	0	0
tRF-33-M2OSRNLNKSEKDS	8.6676	5.91435	1.67067	3.54012	0.00039995	0.00293689	10.6406	0	13.2957	4.76504	41.4775	7.98556	19.1521	0	0	0	0	0
tRF-20-Q89P9L84	21.273	7.21832	2.03976	3.53881	0.000401929	0.00293702	5.67801	6.92411	4.4319	0	2.67597	170.768	27.9302	0	0	0	0	0
tRF-33-79MP9PMNH5ISD3	13.6941	5.84493	1.65339	3.53511	0.0004076	0.002964	15.5198	0	15.0685	27.2907	73.5892	15.9711	3.99003	0	0	0	1.03178	0
tRF-18-EO7N980E	2.94058	-5.0454	1.42831	-3.53242	0.000411773	0.00297988	0	0	0.886381	0	0	0	0	6.46275	11.1908	4.67129	8.25422	4.40311
tRF-23-NQDVLKZ4Z	5.96421	-5.10239	1.44762	-3.52467	0.000424016	0.00305373	0	0	0	1.73274	0	0	0	14.9985	4.79606	12.4568	17.5402	23.1163
tRF-38-EH623K7SIR3DR2DV	8.13831	5.8393	1.65744	3.52309	0.000426552	0.0030573	9.87221	0	21.2731	12.5624	5.35194	35.0136	7.18205	0	0	0	0	0
tRF-30-1HPSR9O9337K	23.8427	6.00007	1.70538	3.51832	0.000434283	0.00309788	14.6279	0	13.2957	10.8296	139.15	57.1274	15.9601	0	0	0	2.06355	0
tRF-22-WD8S746D2	22.8795	-2.50327	0.711877	-3.51643	0.000437387	0.00310524	9.55324	11.0786	3.54552	11.696	8.02791	11.6712	1.59601	40.3619	75.1383	40.4845	40.2393	25.3179
tRF-25-9LON4VN1EH	122.408	2.81025	0.800998	3.50843	0.000450755	0.00316073	155.985	18.0027	250.846	143.384	168.586	115.483	421.347	27.6992	22.3816	38.9274	33.0169	12.1086
tRF-25-Q99P9P9NH5	134.712	3.27814	0.934381	3.50835	0.000450896	0.00316073	116.748	38.775	164.867	389.433	531.18	67.5701	68.6285	20.6733	6.39475	38.9274	7.22244	34.1241
tRF-18-WYL1M30K	140.488	5.34356	1.52326	3.50797	0.000451532	0.00316073	63.1484	126.019	0	3.89867	12.0419	114.255	1125.99	5.84728	3.19737	7.78548	6.19066	5.50389
tRF-23-YDU37Y930O	2.90105	-4.99723	1.42512	-3.50654	0.000453969	0.003163	0	1.38482	0	0	0	0	0	5.88178	11.1908	4.67129	5.15889	6.60467
tRF-31-M2OSRNLNKSEK0	14.9912	5.29532	1.51321	3.4994	0.000466314	0.00323397	19.0156	0	21.2731	8.23052	69.5752	31.9422	16.7581	0.515889	0	0	1.03178	1.10078
tRF-21-WB8US565D	33.2397	-3.43828	0.984371	-3.49287	0.000477855	0.00329874	8.42468	0	8.86381	9.96326	13.3798	7.98556	0	61.0823	118.303	68.5123	53.6524	51.7366
tRF-30-N3R718YKISQI	22.6222	3.67904	1.05474	3.48809	0.00048649	0.00334294	34.1686	1.38482	33.6825	34.6548	56.1954	70.0272	19.1521	3.16433	4.79606	0	4.12711	2.20156
tRF-35-EH623K7SIR3DR2	25.373	6.09221	1.74803	3.48518	0.000491806	0.00336405	16.6745	0	78.8879	5.63141	133.798	24.5709	8.77806	0	0	0	2.06355	0
tRF-17-VM7JL34	11.8305	5.62101	1.61443	3.48173	0.000498193	0.00339224	10.7758	73.3956	2.65914	0.86637	18.7318	7.98556	13.5661	0	0	0	0	1.10078
tRF-38-3IRW18V6XO59KNDQ	7.10525	5.63607	1.61949	3.48015	0.000501133	0.00339682	11.9743	0	7.97743	16.8942	25.4217	15.9711	4.78803	0	0	0	0	0
tRF-25-17JOWU1M70	2.63311	-5.40986	1.5564	-3.47589	0.000509163	0.0034357	0	0	0	0	0	0	0	6.29271	6.39475	9.34258	6.19066	4.40311
tRF-31-6SXMSL73VL4YD	212.402	3.2253	0.936252	3.44491	0.000571255	0.00382508	193.056	121.864	236.664	149.449	1122.57	291.78	60.6484	40.7808	4.79606	52.9413	54.6842	28.6202
tRF-27-XSXMSL73VL3	74.6271	3.03619	0.881512	3.44429	0.000572557	0.00382508	82.5698	22.1572	151.571	103.098	330.482	62.0416	20.7481	13.3337	11.1908	21.7994	15.4767	7.70545
tRF-30-PSQP4PW3FJI0	95.4644	4.75163	1.37994	3.44336	0.000574528	0.00382508	50.6724	0	21.2731	45.4844	689.062	119.783	55.8604	3.78372	1.59869	14.0139	2.06355	5.50389
tRF-31-1HPSR9O9337KB	24.545	7.42198	2.15955	3.43682	0.000588584	0.00389358	11.6279	0	0	6.49778	103.025	119.169	16.7581	0	0	0	0	0
tRF-34-86J8WPMN1E8Y2Q	16.6265	4.8373	1.40776	3.43616	0.000590015	0.00389358	9.47321	1.38482	39.0008	12.5624	97.6729	5.52846	6.38404	1.06628	1.59869	0	1.03178	1.10078
tRF-29-PS5P4PW3FJF2	12.3043	6.42574	1.87122	3.43398	0.000594779	0.0039078	10.39	0	18.614	2.16593	44.1535	56.5132	1.59601	0	0	0	0	0
tRF-32-68K87SERM4921	9.03662	5.9801	1.74575	3.42552	0.000613627	0.00401403	14.585	0	4.4319	2.16593	30.7737	28.2566	24.7382	0	0	0	0	0
tRF-17-R29P4PP	7.51184	-2.57778	0.752956	-3.42354	0.0006181	0.00402023	2.89557	1.38482	3.54552	2.59911	4.01395	0.614274	3.19202	15.1485	15.9869	10.8997	18.572	14.3101
tRF-23-ZKXU53K80E	16.1258	-2.64061	0.771491	-3.42274	0.000619942	0.00402023	5.13306	6.92411	2.65914	7.36415	5.35194	4.91419	3.99003	26.7949	6.39475	70.0694	21.6673	31.9226
tRF-18-DRFU8U0E	3.69793	-4.42487	1.29987	-3.40408	0.000663879	0.0042866	0	0	0	0.433185	0	0	1.59601	7.94533	14.3882	4.67129	9.286	6.60467
tRF-16-W9RKM80	10.0307	5.39951	1.58791	3.40039	0.000672909	0.00432264	11.5482	0	15.0685	41.5858	8.02791	27.6423	6.38404	0	1.59869	0	0	0
tRF-26-PS5P4PW3FJB	29.7718	4.11076	1.20925	3.39944	0.000675233	0.00432264	38.0424	2.76964	23.0459	51.1158	133.798	41.7706	34.3142	1.59869	3.19737	0	0	7.70545
tRF-23-NYDRFU8U0E	2.82918	-4.958	1.47005	-3.37267	0.000744426	0.00474532	0	0	0	0	1.33798	0	0	5.43098	12.7895	4.67129	6.19066	3.30233
tRF-29-3JVIJMRPFQIX	115.805	4.14617	1.23002	3.3708	0.000749491	0.00475736	171.887	0	215.391	218.758	540.546	128.383	12.7681	10.3555	15.9869	12.4568	8.25422	5.50389
tRF-18-F8DHXYD9	63.2204	4.03772	1.19989	3.36509	0.000765185	0.00483648	14.94	9.69375	103.707	10.8296	14.7178	453.334	15.1621	5.33139	3.19737	10.8997	5.15889	5.50389
tRF-21-8BWS7209D	5.82885	-3.49992	1.04108	-3.36181	0.000774331	0.00487373	1.068	1.38482	0	3.0323	1.33798	0	0.798006	11.7291	9.59212	18.6852	11.3496	12.1086
tRF-23-YU8R6Q46D2	10.4452	4.71261	1.40364	3.35743	0.000786718	0.00493098	20.5323	33.2357	0.886381	4.33185	21.4078	19.6568	22.3442	0.515889	0	1.5571	1.03178	0
tRF-29-PSQP4PW3FJF4	14.0002	4.21577	1.25688	3.35416	0.000796056	0.00495298	19.562	2.76964	5.31829	25.5579	56.1954	31.9422	13.5661	0.778548	0	1.5571	3.09533	0
tRF-24-RPM830MM2S	5.72399	4.55317	1.35804	3.35274	0.000800148	0.00495298	6.14815	5.53929	5.31829	3.89867	13.3798	6.75701	20.7481	0	1.59869	0	0	0
tRF-22-W0K672052	51.5558	-1.79866	0.536392	-3.35325	0.000798682	0.00495298	28.5413	9.69375	31.0233	30.323	26.7597	35.6279	20.7481	87.4516	97.5199	129.239	77.3833	57.2405
tRF-24-RW18V6XOIE	16.0353	6.81059	2.0371	3.34327	0.000827966	0.00510408	3.32814	0	5.31829	0.86637	1.33798	62.6559	90.1746	0	0	0	0	0
tRF-29-7EMQ18Y3E7IN	11.5416	5.59452	1.67636	3.3373	0.000845958	0.00513067	7.2376	0	7.97743	6.49778	64.2233	30.0994	5.58604	0	0	0	1.03178	0
tRF-24-7SHRMFWRE2	6.36772	4.69944	1.40816	3.3373	0.000845974	0.00513067	11.8565	20.7723	2.65914	2.16593	12.0419	11.6712	12.7681	0	1.59869	0	0	0
tRF-17-YRRHQFJ	45.2758	-2.21249	0.662611	-3.33905	0.00084065	0.00513067	16.3402	29.0813	12.4093	12.1292	4.01395	20.271	32.7182	97.1131	103.915	90.3116	43.3347	104.574
tRF-23-2YU04DYJDE	3.36742	-5.21683	1.56319	-3.3373	0.000845978	0.00513067	0	1.38482	0	0	0	0	0	4.65243	20.7829	3.11419	6.19066	2.20156
tRF-21-LY7L73HQ0	15.4463	6.02237	1.80617	3.33433	0.000855053	0.00514722	5.84457	6.92411	0	4.76504	4.01395	98.8981	38.3043	0	0	1.5571	0	0
tRF-28-XENDBP1IUUDJ	3.19115	-4.30575	1.2914	-3.33416	0.000855579	0.00514722	0	0	0.886381	0.86637	0	0	0	7.0501	6.39475	10.8997	5.15889	7.70545
tRF-35-1HPSR9O9337KB6	9.76662	5.3486	1.60815	3.32594	0.000881222	0.00528028	10.4696	0	14.1821	6.49778	50.8434	6.75701	18.3541	0	0	0	1.03178	0
tRF-32-6978WPRLXN48Q	5.88844	5.37127	1.61707	3.32161	0.000895008	0.00534152	10.2599	0	7.09105	13.4287	14.7178	19.6568	3.99003	0	0	0	0	0
tRF-27-Z3M8ZLSSXUL	29.5973	4.25949	1.28334	3.31906	0.000903197	0.00536901	20.3508	16.6179	30.137	6.06459	24.0837	11.6712	197.905	1.65117	0	0	6.19066	3.30233
tRF-24-739P8WQ0EB	11.1066	6.28115	1.8946	3.31528	0.000915503	0.00542065	8.65483	0	13.2957	0.86637	4.01395	20.271	72.6185	0	0	0	0	0
tRF-31-FSXMSL73VL4YD	7.50966	5.70839	1.7275	3.30443	0.000951694	0.00561275	7.7123	0	10.6366	16.461	40.1395	3.07137	4.78803	0	0	0	0	0
tRF-23-VM7JL3RXY	4.45483	4.94673	1.49774	3.30279	0.000957265	0.00562346	6.75836	5.53929	7.97743	2.59911	12.0419	1.22855	15.1621	0	0	0	0	0
tRF-25-7343RX6NMH	12.773	4.99795	1.51476	3.29949	0.000968591	0.0056246	5.87198	5.53929	6.20467	3.0323	21.4078	4.29992	84.5886	0.550389	0	1.5571	0	1.10078
tRF-17-884U1D2	49.1339	-2.20791	0.669014	-3.30024	0.000966011	0.0056246	15.5585	24.9268	15.9549	40.7194	8.02791	14.7426	15.1621	77.3093	174.257	60.7268	93.8917	42.9303
tRF-22-7O58J0K8O	3.26762	-4.67689	1.41747	-3.29946	0.000968722	0.0056246	0	0	0	0	0	1.22855	0	7.09012	6.39475	7.78548	5.15889	12.1086
tRF-19-M2OSRN17	5.12002	5.16633	1.56786	3.29514	0.000983731	0.00568969	6.32039	8.30893	0.886381	4.33185	2.67597	11.0569	23.9402	0	0	0	0	0
tRF-23-MBQ4NKKQR	20.2876	4.3904	1.33368	3.29193	0.000995006	0.00573277	30.2583	0	23.0459	49.8163	69.5752	37.4707	16.7581	1.54767	0	3.11419	3.09533	0
tRF-40-87R8WP9N1EWJQ72S	5.1248	5.15783	1.56862	3.28813	0.00100857	0.00576755	8.6	4.15447	4.4319	0.433185	14.7178	14.7426	12.7681	0	0	0	0	0
tRF-31-QKF1R3WE8RO80	51.3652	5.26473	1.60116	3.28808	0.00100874	0.00576755	28.3668	0	40.7735	13.4287	129.785	304.68	15.9601	0.515889	7.99344	0	1.03178	0
tRF-30-9LON4VN1EH6K	6.34301	5.46288	1.663	3.28495	0.00102001	0.0058098	7.45826	0	4.4319	6.93096	32.1116	7.98556	11.9701	0	0	0	0	0
tRF-32-9MV47P596VW6J	4.9671	4.35876	1.33211	3.27206	0.00106768	0.00603663	7.45208	6.92411	2.65914	10.8296	14.7178	5.52846	7.98006	0	0	0	1.03178	0
tRF-30-86V8WPMN1E8Y	34.8389	3.33495	1.01945	3.27132	0.00107047	0.00603663	33.9802	4.15447	57.6148	44.6181	183.304	23.3424	13.5661	5.86614	7.99344	6.22839	2.06355	5.50389
tRF-23-RK9P4P9LDS	19.9882	3.16911	0.968869	3.27094	0.00107192	0.00603663	24.786	77.55	8.86381	7.36415	16.0558	42.3849	33.5162	2.63046	3.19737	7.78548	2.06355	1.10078
tRF-40-3JVIJMRPFQRDWXHR	8.44426	5.87491	1.79767	3.26807	0.00108282	0.00607514	5.63497	0	21.2731	3.89867	49.5054	7.37128	2.39402	0	0	0	0	0
tRF-16-Q2FWQ80	16.3783	4.33457	1.32976	3.25966	0.00111547	0.006235	17.7741	0	20.3868	15.1615	10.7039	33.1708	79.0026	1.57789	1.59869	1.5571	0	2.20156
tRF-30-L85DMKYUYRLH	6.73029	5.56118	1.70784	3.25627	0.00112887	0.00627021	7.93437	0	3.54552	3.89867	14.7178	33.1708	11.9701	0	0	0	0	0
tRF-21-43RX6NMHD	6.0466	5.39138	1.65586	3.25595	0.00113014	0.00627021	5.18778	20.7723	0.886381	1.29956	6.68992	3.68564	27.1322	0	0	0	0	0
tRF-16-L85J3KE	3.40874	-4.79127	1.47302	-3.25269	0.00114319	0.00631921	0	0	0	0.433185	0	0	0.798006	4.13654	22.3816	3.11419	5.15889	2.20156
tRF-29-M2OSRNLNKSE4	8.55797	5.90198	1.81602	3.24995	0.00115426	0.00635692	14.0535	0	1.77276	1.73274	28.0977	27.6423	26.3342	0	0	0	0	0
tRF-29-34HWH3RXSIHM	306.396	3.08813	0.950785	3.24798	0.00116226	0.00637754	435.094	26.3116	433.44	487.766	1364.74	436.749	91.7706	45.0709	105.513	62.2839	27.858	27.5195
tRF-31-XSXMSL73VL4YD	7.23698	5.66075	1.74449	3.24493	0.0011748	0.00642281	14.4752	0	15.9549	12.9956	25.4217	17.1997	0.798006	0	0	0	0	0
tRF-33-R9JP9P9NH5SYDQ	41.7044	4.84854	1.49819	3.23626	0.00121106	0.00658292	38.9937	0	39.0008	38.9867	271.611	41.1563	16.7581	1.65117	0	6.22839	0	3.30233
tRF-20-M2OSRNLN	9.67077	6.07916	1.8787	3.23584	0.00121287	0.00658292	10.3393	18.0027	2.65914	0	2.67597	21.4996	51.8704	0	0	0	0	0
tRF-31-N3R718YKISQID	6.39625	5.48261	1.69788	3.2291	0.00124182	0.00671569	5.45216	0	5.31829	3.89867	22.7457	26.4138	5.58604	0	0	0	0	0
tRF-23-RKIP4OI3X	44.4622	3.02155	0.936188	3.2275	0.00124875	0.0067289	39.486	19.3875	13.2957	16.0278	135.136	59.5845	167.581	8.97711	3.19737	12.4568	11.3496	6.60467
tRF-18-0P583004	3.17282	-4.3387	1.34796	-3.21872	0.00128765	0.00691364	0	0	0	0.86637	0	0.614274	0	5.86614	14.3882	6.22839	4.12711	5.50389
tRF-27-PSQP4PW3FJI	23.8893	2.83571	0.881545	3.21674	0.00129654	0.00693649	36.4249	5.53929	50.5237	32.9221	77.6031	39.9278	11.9701	5.20991	3.19737	7.78548	7.22244	2.20156
tRF-27-OB1690PQR3P	32.1227	-2.88489	0.898608	-3.2104	0.00132551	0.00703297	3.8498	11.0786	3.54552	1.73274	4.01395	3.68564	30.3242	59.7822	35.1711	112.111	39.2075	80.3568
tRF-16-W3FJIKB	104.965	-2.28003	0.71033	-3.20982	0.00132819	0.00703297	34.9006	41.5447	85.979	55.4477	24.0837	28.2566	11.9701	139.667	414.06	124.568	154.767	108.977
tRF-18-PJ583004	20.8375	-3.04632	0.949092	-3.20972	0.00132866	0.00703297	2.65676	19.3875	0.886381	1.29956	4.01395	6.75701	0.798006	43.3816	43.1646	43.5987	26.8262	61.6436
tRF-32-XSXMSL73VL4YK	20.3638	4.75101	1.48153	3.20684	0.00134204	0.00707877	14.5934	0	23.0459	9.53007	141.826	19.6568	4.78803	1.29444	0	1.5571	1.03178	2.20156
tRF-22-M8ZLSSXUL	12.8212	4.4718	1.39559	3.20424	0.00135421	0.00711789	14.2589	38.775	5.31829	0.86637	10.7039	17.8139	51.0724	0.799344	1.59869	0	2.06355	0
tRF-24-MBQ4NKKQ0V	31.4327	3.54842	1.10843	3.20131	0.00136804	0.00715986	55.3531	0	66.4786	97.0335	69.5752	44.2277	19.9501	4.71288	3.19737	6.22839	1.03178	6.60467
tRF-34-79MP9P9NH57S1O	4.57602	5.00557	1.56398	3.20053	0.00137175	0.00715986	8.10621	0	6.20467	9.96326	13.3798	9.82838	6.38404	0	0	0	0	0
tRF-16-W3FJHPB	13.1143	-3.09154	0.970593	-3.18521	0.00144651	0.00752388	2.46517	1.38482	3.54552	5.19822	1.33798	1.22855	6.38404	18.5046	71.9409	3.11419	22.6991	14.3101
tRF-16-PSQP4PE	37.4543	4.14202	1.30112	3.18343	0.00145543	0.00754404	14.0466	290.813	35.4552	19.4933	4.01395	8.59983	2.39402	2.65787	6.39475	3.11419	2.06355	2.20156
tRF-19-HRMFWRE2	2.53203	-4.8153	1.5133	-3.18199	0.00146264	0.00755532	0	0	0.886381	0	0	0	0	4.26511	12.7895	3.11419	4.12711	4.40311
tRF-32-FSXMSL73VL4YK	27.4223	5.22978	1.64463	3.1799	0.00147325	0.00758393	16.7522	0	60.2739	28.5902	172.6	4.91419	3.19202	0.778548	0	1.5571	3.09533	0
tRF-30-EH623K7SIR3D	5.65719	5.29569	1.66855	3.17382	0.00150445	0.00771806	5.64912	0	14.1821	4.33185	26.7597	4.91419	6.38404	0	0	0	0	0
tRF-21-N3S3RQJVB	17.3878	6.19753	1.95641	3.1678	0.00153595	0.00785275	4.45715	0	0.886381	0.86637	8.02791	116.712	46.2843	0	0	0	0	1.10078
tRF-36-L85DMKYUYRLHR0D	20.0311	5.54814	1.75383	3.16344	0.00155915	0.00793025	16.6123	0	14.1821	4.33185	140.488	19.0425	19.1521	0	0	3.11419	0	0
tRF-30-3JVIJMRPFQRD	59.7325	3.7908	1.19849	3.16297	0.0015617	0.00793025	90.0405	0	159.549	121.725	212.74	58.356	17.5561	7.24657	11.1908	1.5571	11.3496	3.30233
tRF-34-PSQP4PW3FJI0E5	39.6606	3.12484	0.989233	3.15885	0.00158391	0.00798984	35.095	6.92411	39.0008	31.1893	161.896	115.483	14.3641	4.5372	3.19737	4.67129	15.4767	4.40311
tRF-22-83ML5F823	4.79905	-4.39584	1.39161	-3.15882	0.0015841	0.00798984	0	0	0	0	1.33798	1.84282	0	8.0677	25.579	6.22839	3.09533	9.907
tRF-30-32VIJMRPFQJD	15.536	5.18988	1.64607	3.15289	0.00161665	0.00812334	17.4091	0	44.319	15.1615	68.2372	19.6568	4.78803	0	3.19737	0	0	0
tRF-35-PSQP4PW3FJIKE7	24.7841	2.58009	0.818549	3.15203	0.00162141	0.00812334	30.9035	8.30893	29.2506	27.7238	84.2931	32.5565	40.6983	5.33139	12.7895	1.5571	5.15889	5.50389
tRF-17-WYL1M35	43.2915	4.07491	1.29472	3.14732	0.00164773	0.00822768	14.9052	11.0786	0.886381	9.96326	18.7318	50.9847	324.788	4.26511	6.39475	1.5571	4.12711	4.40311
tRF-24-PS5P4PW3ES	34.156	3.01803	0.96066	3.14162	0.00168018	0.00836183	31.0968	11.0786	14.1821	23.392	38.8016	71.2557	157.207	5.31575	1.59869	6.22839	13.4131	4.40311
tRF-23-87R718YKDE	20.534	3.50757	1.11705	3.14004	0.00168925	0.00837915	25.3292	72.0107	29.2506	49.3831	21.4078	13.514	7.98006	1.10078	9.59212	0	0	2.20156
tRF-20-81PV6RRN	4.93721	-4.82198	1.53724	-3.13678	0.00170812	0.00844476	0	0	0	1.73274	0	0	0	8.02928	27.1777	10.8997	5.15889	4.40311
tRF-33-9LON4VN1EH6KDJ	13.5859	4.08576	1.30433	3.13246	0.00173349	0.00854202	21.2462	1.38482	28.3642	38.1203	45.4915	14.1283	3.19202	1.03178	0	3.11419	2.06355	0
tRF-17-Q89P9L5	59.1538	4.28277	1.37205	3.12143	0.00179977	0.0088395	23.0524	132.943	27.4778	18.627	0	388.835	3.99003	5.08759	6.39475	4.67129	3.09533	5.50389
tRF-18-R29P4P04	77.5242	-2.43063	0.779162	-3.11955	0.00181129	0.00886702	27.4534	1.38482	42.5463	24.6915	25.4217	29.4851	44.6883	128.909	94.3225	163.495	78.4151	270.791
tRF-21-9DH48V7KE	10.9484	4.82838	1.54942	3.11626	0.00183162	0.00893735	20.2199	0	23.0459	26.8575	17.3938	34.3993	5.58604	0	0	0	0	2.20156
tRF-23-N3S3RQJVS	16.1041	6.81659	2.18952	3.11328	0.00185019	0.00899864	5.08168	0	8.86381	1.29956	0	79.8556	71.0225	0	0	0	0	0
tRF-33-86V8WPMN1E8Y0E	49.1098	3.38078	1.08686	3.11058	0.0018672	0.00905201	69.8073	2.76964	96.6155	110.029	188.656	42.9992	19.9501	7.32917	14.3882	12.4568	1.03178	2.20156
tRF-27-M8ZLSSXUOLJ	14.4327	4.53162	1.46005	3.10375	0.00191083	0.00923362	10.5396	2.76964	10.6366	1.73274	22.7457	10.4427	91.7706	0.515889	3.19737	0	1.03178	0
tRF-23-S2I7L7P5D8	18.9017	5.03781	1.62406	3.10198	0.00192231	0.00925924	3.34348	23.542	1.77276	1.29956	1.33798	4.91419	152.419	1.06628	1.59869	0	1.03178	1.10078
tRF-18-LY7L73DD	14.8102	5.31287	1.71501	3.09788	0.00194913	0.00935463	5.50618	18.0027	2.65914	3.0323	1.33798	113.026	7.98006	0	0	0	2.06355	0
tRF-33-6978WPRLXN4V05	6.60726	4.78494	1.545	3.09704	0.0019546	0.00935463	7.87737	0	7.09105	8.6637	22.7457	20.8853	5.58604	0	0	0	0	1.10078
tRF-34-XSXMSL73VL4YHE	25.8818	3.55356	1.15004	3.08994	0.00200199	0.0095509	22.5101	2.76964	36.3416	4.33185	156.544	36.2421	8.77806	3.15578	3.19737	3.11419	3.09533	4.40311
tRF-25-79MP9P9MH5	9.91807	3.60343	1.16666	3.08868	0.00201048	0.00956096	9.53057	6.92411	7.09105	43.3185	22.7457	1.84282	11.9701	1.32894	1.59869	1.5571	1.03178	1.10078
tRF-32-79MP9PMNH5ISJ	19.7388	5.07713	1.64674	3.08314	0.0020483	0.00962302	16.2356	0	23.0459	13.4287	136.474	19.0425	1.59601	0.799344	1.59869	0	0	2.20156
tRF-28-N3R718YKISD8	4.69565	5.03085	1.63205	3.08254	0.00205241	0.00962302	6.2585	0	4.4319	6.93096	21.4078	8.59983	5.58604	0	0	0	0	0
tRF-31-PSQP4PW3FJIKB	8.00781	5.79614	1.88089	3.08159	0.00205895	0.00962302	3.32875	0	2.65914	3.46548	61.5473	9.2141	3.19202	0	0	0	0	0
tRF-35-87R8WP9I1EWJQZ	3.15936	4.45739	1.44668	3.08111	0.00206229	0.00962302	4.24316	4.15447	3.54552	4.33185	9.36589	8.59983	1.59601	0	0	0	0	0
tRF-24-KF9MVH7PIE	3.28401	4.53892	1.47326	3.08088	0.00206393	0.00962302	5.27826	2.76964	7.09105	3.46548	1.33798	8.59983	9.57607	0	0	0	0	0
tRF-21-WB8689SVD	9.60623	-2.779	0.901056	-3.08416	0.00204128	0.00962302	2.0304	1.38482	8.86381	1.29956	2.67597	3.07137	0	19.6775	20.7829	21.7994	18.572	17.6124
tRF-22-WB8HWKS52	9.54693	-3.39681	1.10278	-3.08022	0.0020685	0.00962302	0.886381	0	1.77276	6.06459	0	0	3.19202	21.2251	20.7829	15.571	21.6673	26.4187
tRF-32-Z3M8ZLSSXUOLJ	27.541	2.94345	0.955915	3.07919	0.00207562	0.00962626	38.9861	6.92411	39.8871	4.76504	65.5613	38.085	98.1547	4.7465	3.19737	9.34258	6.19066	3.30233
tRF-26-86V8WPMN1EE	274.871	2.1687	0.705112	3.07569	0.00210019	0.00971013	385.316	198.03	572.602	634.183	670.33	154.797	163.591	98.8158	115.105	82.5261	30.9533	126.589
tRF-32-623K7SIR3DR2M	5.46	5.25641	1.71661	3.06209	0.00219796	0.0101309	6.91561	0	2.65914	2.59911	16.0558	22.1139	11.1721	0	0	0	0	0
tRF-17-YR66EFJ	2.47066	-4.78771	1.56635	-3.05661	0.00223859	0.0102865	0	0	0	0	0	0	0.798006	4.781	12.7895	1.5571	5.15889	4.40311
tRF-29-86V8WPMN1EJ3	221.955	2.05649	0.673254	3.05455	0.00225397	0.0103255	302.36	69.2411	306.688	298.031	666.317	396.821	175.561	69.7357	70.3422	116.782	69.1291	50.6358
tRF-34-QKF1R3WE8RO8IS	12.8549	5.74857	1.88394	3.05136	0.00227807	0.0104041	5.18572	0	7.97743	0.86637	99.0109	17.1997	2.39402	0	0	0	0	1.10078
tRF-32-389MV47P596V5	5.20106	5.17915	1.70788	3.0325	0.00242534	0.0110431	4.38188	0	4.4319	4.33185	24.0837	15.9711	3.19202	0	0	0	0	0
tRF-30-623K7SIR3DR2	4.85171	5.08365	1.67849	3.02872	0.00245596	0.0111486	5.93936	0	2.65914	3.89867	17.3938	16.5854	7.98006	0	0	0	0	0
tRF-27-7343RX6NMH3	13.2711	3.87213	1.27996	3.02519	0.00248478	0.0111952	12.0458	9.69375	24.8187	9.96326	8.02791	14.1283	59.8504	0	0	6.22839	0	0
tRF-32-79MP9P9NH57YJ	5.98514	5.37344	1.77651	3.02472	0.00248865	0.0111952	4.65416	0	5.31829	3.0323	40.1395	7.37128	3.99003	0	0	0	0	0
tRF-21-W0K67205D	16.027	-2.25682	0.745695	-3.02647	0.00247427	0.0111952	6.07609	0	8.86381	7.36415	4.01395	12.2855	4.78803	32.4007	20.7829	37.3703	35.0804	29.721
tRF-21-WB8HWKS5D	15.4401	-3.50036	1.15798	-3.02281	0.00250436	0.0112321	1.2412	13.8482	0.886381	2.59911	0	0	1.59601	29.7721	17.5856	35.8132	23.7309	58.3412
tRF-21-U9XW983F0	2.75263	-5.46713	1.80937	-3.02156	0.00251477	0.0112451	0	0	0	0	0	0	0	3.62065	19.1842	3.11419	4.12711	1.10078
tRF-18-4ZMKQ4DZ	5.91556	4.62495	1.53177	3.01935	0.00253321	0.0112939	10.2222	11.0786	8.86381	16.461	9.36589	12.2855	0	0	0	0	0	1.10078
tRF-26-R8WP9N1EWJ0	9.75305	5.35269	1.77395	3.01739	0.00254957	0.0113299	9.22493	11.0786	0	1.29956	12.0419	7.37128	64.6385	0	0	0	0	1.10078
tRF-30-PW5SVP9N15WV	111.956	2.73778	0.907575	3.01658	0.00255641	0.0113299	89.2542	62.317	162.208	66.7105	590.051	111.798	24.7382	29.9592	28.7764	31.1419	33.0169	8.80622
tRF-25-93R918VBY9	9.55613	6.05167	2.01227	3.00739	0.00263501	0.0116438	3.75665	8.30893	0	2.59911	78.9411	4.91419	0.798006	0	0	0	0	0
tRF-18-W7WK6WDY	3.81821	4.74522	1.57864	3.00589	0.00264804	0.0116669	7.44419	0	7.09105	7.79733	10.7039	8.59983	3.99003	0	0	0	0	0
tRF-30-Z3M8ZLSSXUOL	24.2921	5.15743	1.72228	2.99454	0.00274859	0.0120441	10.5746	0	8.86381	0.86637	30.7737	12.2855	185.935	0.550389	0	0	3.09533	1.10078
tRF-32-9LON4VN1EH6KJ	9.17161	5.99966	2.00362	2.99441	0.00274972	0.0120441	13.1447	0	21.2731	16.461	44.1535	9.82838	0	0	0	0	0	0
tRF-22-WE8SPOL52	15.8449	-1.98515	0.663494	-2.99196	0.00277188	0.0121058	7.18074	4.15447	7.97743	13.4287	9.36589	1.84282	6.38404	28.3172	28.7764	31.1419	27.858	27.5195
tRF-18-83ML5F02	7.38447	-5.25494	1.75761	-2.98983	0.00279134	0.0121553	0	0	0	0.433185	0	1.84282	0	7.80733	55.954	0	13.4131	2.20156
tRF-24-Q99P9P9NF2	13.0291	3.26047	1.09123	2.98789	0.00280915	0.0121974	11.6581	5.53929	9.75019	33.7884	49.5054	9.2141	13.5661	1.34973	1.59869	6.22839	0	1.10078
tRF-16-R29P4PE	15.1428	-2.0219	0.677221	-2.98559	0.00283033	0.0122539	6.17152	4.15447	7.09105	4.33185	13.3798	6.75701	5.58604	28.6062	41.5659	18.6852	11.3496	38.5272
tRF-31-34HWH3RXSINHE	11.9391	6.37621	2.14344	2.97475	0.0029323	0.0126224	1.09297	0	0.886381	1.29956	103.025	0.614274	13.5661	0	0	0	0	0
tRF-16-S4113KE	7.33052	-4.36448	1.46691	-2.97528	0.00292723	0.0126224	0	0	0.886381	3.46548	0	0	0	13.3337	11.1908	1.5571	15.4767	40.7288
tRF-18-79MP9PD4	11.0718	2.44664	0.822837	2.97342	0.00294504	0.0126409	17.4485	18.0027	7.09105	16.8942	14.7178	21.4996	19.9501	3.88331	4.79606	4.67129	3.09533	0
tRF-33-R008R959KUMK9	5.73603	5.32421	1.79313	2.96922	0.00298558	0.0127349	3.32459	0	2.65914	2.16593	22.7457	25.7995	3.99003	0	0	0	0	0
tRF-33-LR6LQ6S8V0J6DR	7.08872	5.61989	1.89372	2.96764	0.00300095	0.0127349	5.26826	0	6.20467	4.33185	52.1814	7.37128	0.798006	0	0	0	0	0
tRF-17-Q1Q89PP	108.101	2.16461	0.729406	2.96764	0.00300095	0.0127349	159.514	120.48	198.549	219.625	36.1256	283.794	82.1946	36.3747	43.1646	29.5848	11.3496	56.1397
tRF-29-XENDBP1IUU1J	10.3612	-3.1476	1.05981	-2.96998	0.00297821	0.0127349	1.04746	8.30893	5.31829	0.86637	0	1.22855	0	18.9274	15.9869	20.2423	34.0487	17.6124
tRF-16-RLXN48E	57.9578	-2.89107	0.974879	-2.96557	0.00302124	0.0127848	9.32383	52.6232	13.2957	4.76504	5.35194	21.4996	0.798006	124.162	164.665	42.0416	190.879	83.6591
tRF-26-7343RX6NMHD	6.76004	5.55782	1.87646	2.96186	0.00305787	0.0129033	5.8711	0	0.886381	1.29956	29.4357	10.4427	25.5362	0	0	0	0	0
tRF-24-JMRPFQJDKQ	4.26898	-3.82866	1.29306	-2.96093	0.00306707	0.0129058	0	0	0	1.29956	0	0	2.39402	8.35626	6.39475	4.67129	10.3178	17.6124
tRF-30-MUWLV47PU9XW	4.94703	5.10073	1.72377	2.95906	0.0030858	0.0129483	5.14153	0	7.09105	2.59911	26.7597	9.82838	3.19202	0	0	0	0	0
tRF-19-Q2FWQ8IJ	7.41433	4.25658	1.43912	2.95777	0.00309871	0.0129661	10.747	0	21.2731	6.49778	22.7457	13.514	7.98006	0.515889	0	0	1.03178	1.10078
tRF-19-3290Q42E	10.7697	4.1032	1.38922	2.95359	0.00314099	0.0131064	7.001	20.7723	6.20467	7.79733	2.67597	62.0416	3.99003	0.550389	0	3.11419	0	1.10078
tRF-28-LY7L73HQP0DE	13.0694	6.51671	2.20984	2.94896	0.00318849	0.0132677	5.83681	0	11.523	1.29956	0	107.498	10.3741	0	0	0	0	0
tRF-31-K8HJ83ML5F82D	8.79378	5.93251	2.01382	2.9459	0.00322017	0.0133624	2.61912	0	1.77276	3.46548	70.9132	0.614274	11.1721	0	0	0	0	0
tRF-25-OUR8309NDJ	10.4121	4.06002	1.38024	2.94154	0.00326587	0.0135146	15.1467	0	10.6366	30.323	36.1256	19.6568	3.19202	1.29444	1.59869	1.5571	1.03178	0
tRF-31-R008R959KUMKB	10.6001	6.20828	2.11261	2.93868	0.00329613	0.0135655	5.02731	0	0	6.06459	61.5473	34.3993	3.99003	0	0	0	0	0
tRF-33-4R94SX73V2Y8DM	5.45323	5.2432	1.78421	2.93867	0.00329629	0.0135655	5.14153	0	7.09105	1.29956	29.4357	13.514	3.19202	0	0	0	0	0
tRF-39-87R8WP9N1EWJQ7FV	25.379	3.97647	1.35786	2.92849	0.00340613	0.0139565	7.66811	1.38482	9.75019	4.76504	81.6171	140.669	5.58604	2.42972	0	1.5571	5.15889	3.30233
tRF-20-E7OMJHHS	6.56714	4.02315	1.37396	2.92814	0.00340993	0.0139565	8.56629	18.0027	1.77276	3.0323	6.68992	10.4427	23.1422	0.515889	0	1.5571	1.03178	0
tRF-31-9M739P8WQ0D5D	25.6462	3.52814	1.2057	2.92622	0.00343109	0.0140048	25.8842	36.0054	8.86381	2.16593	32.1116	19.6568	143.641	3.89468	1.59869	6.22839	6.19066	0
tRF-23-R29P4P9LDS	39.6336	2.60629	0.891729	2.92274	0.0034697	0.014124	58.4072	84.4741	11.523	8.23052	38.8016	78.0128	136.459	9.31429	4.79606	9.34258	9.286	15.4109
tRF-31-K84J83ML5FX2D	6.43022	5.47638	1.87531	2.92024	0.00349757	0.0141988	3.76778	0	3.54552	1.73274	49.5054	5.52846	3.99003	0	0	0	0	0
tRF-29-MUWLV47PU9J8	19.3102	3.13879	1.07523	2.91917	0.00350964	0.0142093	21.9534	13.8482	24.8187	16.0278	80.2791	23.9567	19.9501	3.11419	7.99344	6.22839	0	0
tRF-34-Q99P9P9NH57S15	18.4606	3.05428	1.04765	2.91536	0.00355273	0.014345	29.2933	0	40.7735	22.9588	54.8574	35.6279	16.7581	3.43642	1.59869	4.67129	5.15889	2.20156
tRF-29-L85DMKYUYR1R	5.90471	5.36181	1.84073	2.91286	0.00358131	0.0144215	8.55581	0	3.54552	0.433185	26.7597	14.7426	13.5661	0	0	0	0	0
tRF-17-HR0VX6J	78.5876	-2.27937	0.787438	-2.89467	0.00379558	0.0152434	35.4055	62.317	34.5689	37.6871	10.7039	36.2421	3.99003	119.39	289.362	119.896	72.2244	118.884
tRF-29-389MV47P59I8	21.5647	3.9581	1.37519	2.87822	0.00399929	0.016011	14.4512	0	9.75019	7.79733	127.109	42.9992	19.1521	2.35644	1.59869	3.11419	4.12711	0
tRF-18-BS6PBFD2	2.79092	-4.4384	1.54244	-2.87752	0.0040081	0.016011	0	0	0	0	0	1.22855	0	5.53302	6.39475	4.67129	13.4131	2.20156
tRF-25-86V8WPMN1E	13.3158	-2.88472	1.00399	-2.87325	0.00406278	0.0161863	1.78118	0	0.886381	9.53007	2.67597	0.614274	7.98006	27.755	19.1842	40.4845	15.4767	36.3257
tRF-30-5DMKYUYRLHR0	4.80019	5.06724	1.76457	2.87166	0.00408324	0.0162246	5.80057	0	1.77276	1.73274	14.7178	9.82838	19.9501	0	0	0	0	0
tRF-28-F1R3WE8RO8DX	8.49108	5.88641	2.0542	2.86554	0.00416294	0.0164976	10.4036	0	9.75019	0	44.1535	11.0569	19.9501	0	0	0	0	0
tRF-36-9LON4VN1EH6KK80	5.70621	4.56933	1.60364	2.84935	0.00438086	0.0173154	10.3335	2.76964	13.2957	13.8619	18.7318	7.37128	0	0	0	0	1.03178	0
tRF-18-D7M4O10J	4.24333	-4.50232	1.5825	-2.84507	0.00444023	0.0175038	0	0	0	0	0	0	2.39402	11.2477	15.9869	1.5571	9.286	13.2093
tRF-32-RKVP4PRL5FZU3	4.31726	4.11716	1.44778	2.84377	0.00445826	0.0175097	3.76778	2.76964	3.54552	2.59911	20.0698	8.59983	3.99003	0	1.59869	0	0	0
tRF-34-VBY9PYKHM26RIZ	5.55144	4.5054	1.58458	2.84329	0.00446508	0.0175097	6.4463	0	12.4093	7.36415	25.4217	5.52846	3.19202	0	1.59869	0	0	0
tRF-21-4E8BR9M3E	9.5591	-4.46884	1.57227	-2.84228	0.00447924	0.0175193	0	6.92411	0	0	0	0	0	22.2398	28.7764	18.6852	25.7944	15.4109
tRF-24-79MP9P9MF2	21.3868	2.4171	0.852414	2.83559	0.0045741	0.0178438	17.3265	12.4634	21.2731	41.5858	13.3798	10.4427	90.9726	5.86614	4.79606	6.22839	7.22244	5.50389
tRF-28-73V2Y8L981DV	28.774	3.79142	1.3405	2.82837	0.00467856	0.0181614	37.009	0	101.934	58.0468	97.6729	15.9711	0.798006	2.68294	6.39475	1.5571	2.06355	3.30233
tRF-19-9M739PJK	24.1233	4.37181	1.54575	2.82829	0.00467977	0.0181614	2.7292	186.951	1.77276	1.73274	1.33798	3.68564	38.3043	2.07299	0	3.11419	1.03178	3.30233
tRF-19-JMRPFQFX	7.80569	-2.89132	1.0252	-2.82024	0.00479875	0.018575	1.49042	1.38482	4.4319	0.433185	0	4.91419	1.59601	9.85295	38.3685	10.8997	7.22244	8.80622
tRF-29-R008R959KU1Y	3.66711	4.69541	1.6666	2.81736	0.00484207	0.0186615	5.60997	0	2.65914	8.6637	8.02791	14.1283	3.19202	0	0	0	0	0
tRF-22-YKISQI45K	12.3804	5.6987	2.0229	2.8171	0.004846	0.0186615	0.876376	42.9295	0.886381	0.86637	0	0.614274	77.4065	0	0	0	0	1.10078
tRF-31-R3SJ83RPFV7IE	3.51032	4.61807	1.65025	2.7984	0.00513563	0.0196804	5.11624	0	5.31829	9.09689	13.3798	4.91419	2.39402	0	0	0	0	0
tRF-25-MBQ4NKKQBR	39.5017	3.03442	1.08437	2.79832	0.00513688	0.0196804	40.5136	1.38482	55.842	116.527	156.544	25.1852	9.57607	8.28251	11.1908	9.34258	7.22244	2.20156
tRF-35-XSXMSL73VL4YMY	3.7812	4.73058	1.69301	2.79418	0.0052031	0.0198833	2.68742	1.38482	0.886381	1.29956	9.36589	20.8853	3.99003	0	0	0	0	0
tRF-31-XENDBP1IUUK7E	23.0471	-2.18859	0.783538	-2.79321	0.00521871	0.0198922	7.80903	23.542	2.65914	2.16593	10.7039	4.91419	14.3641	43.8149	28.7764	43.5987	55.716	44.0311
tRF-18-YZQD3K05	25.134	6.04633	2.16744	2.78962	0.00527705	0.0200635	10.1005	0	1.77276	0	29.4357	18.4282	199.501	0	0	0	0	2.20156
tRF-23-86J8WPMNY	23.2675	-2.07066	0.743203	-2.78614	0.00533406	0.0202289	7.36771	1.38482	20.3868	7.36415	6.68992	7.37128	17.5561	44.3057	54.3554	34.2561	21.6673	61.6436
tRF-33-I8W47W1R7HFEV	13.946	2.52826	0.909451	2.77999	0.00543612	0.0205639	23.6097	11.0786	26.5914	5.19822	34.7876	20.8853	26.3342	4.17813	3.19737	6.22839	5.15889	0
tRF-21-RK9P4P9L0	13.5728	2.94112	1.0595	2.77595	0.00550412	0.0207687	12.006	69.2411	2.65914	10.3964	12.0419	18.4282	11.9701	1.83112	1.59869	6.22839	2.06355	1.10078
tRF-29-OSRNLNKSEKH9	6.55071	5.50619	1.98806	2.76963	0.00561203	0.0211227	2.0392	0	0.886381	0.86637	49.5054	11.0569	3.19202	0	0	0	0	0
tRF-17-H9R8B7J	37.416	-1.57022	0.56721	-2.76833	0.00563447	0.021154	19.7047	36.0054	8.86381	24.6915	14.7178	12.8997	28.7282	63.8318	59.1514	68.5123	73.2562	47.3335
tRF-20-W47W1R7H	77.504	4.20265	1.52003	2.76484	0.00569513	0.0212751	15.0921	434.834	3.54552	0	16.0558	14.1283	279.302	8.39983	7.99344	9.34258	1.03178	8.80622
tRF-24-2YU04DYJFO	14.1806	-3.48322	1.25981	-2.76487	0.00569462	0.0212751	1.22855	8.30893	0	0	0	2.45709	6.38404	33.0112	31.9737	49.8271	34.0487	8.80622
tRF-31-3JVIJMRPFQRDE	44.5624	2.98395	1.07969	2.76372	0.00571472	0.0212951	43.8086	1.38482	89.5245	44.6181	222.106	42.9992	10.3741	9.46735	9.59212	9.34258	12.3813	3.30233
tRF-27-WJ9X0UD394N	36.1711	-2.85087	1.03216	-2.76206	0.00574382	0.0213505	12.0727	16.6179	14.1821	9.96326	21.4078	0	0.798006	74.1462	71.9409	115.225	76.3515	35.2249
tRF-18-JHOJ7IDY	7.41771	4.94951	1.79304	2.7604	0.0057731	0.0214002	2.66756	0	2.65914	1.73274	2.67597	18.4282	47.0823	0	1.59869	0	0	0
tRF-30-68K87SERM492	7.06322	4.87786	1.76754	2.75968	0.00578577	0.0214002	5.78056	0	0.886381	1.73274	26.7597	9.82838	30.3242	0	0	0	0	1.10078
tRF-22-4PW3FJHP1	6.32241	4.71896	1.7122	2.75609	0.00584978	0.0215837	4.99313	0	1.77276	5.19822	9.36589	40.5421	4.78803	0	0	1.5571	0	0
tRF-19-IRMJ6VE2	2.58108	-3.98575	1.45	-2.74879	0.00598158	0.0220158	0	0	0	0.86637	1.33798	0	0	4.3992	1.59869	4.67129	4.12711	13.2093
tRF-29-PIR8YP9LONHK	15.0877	5.25685	1.91491	2.74522	0.00604702	0.0222021	10.1947	0	12.4093	0	113.729	14.1283	7.98006	0.515889	1.59869	0	1.03178	0
tRF-22-OB9ZFH691	4.07457	-4.06825	1.48275	-2.74371	0.00607494	0.02225	0	0	0	2.59911	0	0	0	9.74956	9.59212	12.4568	6.19066	9.907
tRF-20-R9O9337K	8.93673	5.97018	2.18473	2.73268	0.00628206	0.0229525	3.07073	0	0	3.46548	2.67597	71.2557	11.9701	0	0	0	0	0
tRF-22-93Q01M3KQ	2.53311	-3.80934	1.39579	-2.72915	0.0063497	0.0231432	0	0	1.77276	0.433185	0	0	0	4.46159	4.79606	10.8997	4.12711	3.30233
tRF-27-R8WP9N1EWJM	11.7029	3.73412	1.36947	2.7267	0.00639719	0.0232597	13.8754	0	6.20467	3.46548	38.8016	41.1563	21.5462	1.32894	3.19737	1.5571	0	1.10078
tRF-26-9MV47P596VE	98.443	1.46558	0.537833	2.72497	0.00643079	0.0233253	131.376	98.3224	125.866	136.886	176.614	79.8556	175.561	47.1216	20.7829	76.2978	55.716	38.5272
tRF-19-RKIP4OF4	34.0691	3.24449	1.19165	2.72269	0.00647527	0.0234298	17.3722	19.3875	10.6366	1.29956	100.349	15.3568	171.571	3.66224	3.19737	1.5571	4.12711	13.2093
tRF-30-I8W47W1R7HFE	4.06831	4.81771	1.77039	2.72127	0.00650313	0.023474	6.41078	2.76964	9.75019	0	14.7178	3.07137	10.3741	0	0	0	0	0
tRF-19-D9W1X618	5.85184	5.33749	1.96246	2.71979	0.00653236	0.0235228	2.20436	45.6991	0	1.73274	2.67597	1.22855	7.18205	0	0	0	0	0
tRF-17-S8V0J8L	56.1748	-1.84051	0.678508	-2.71258	0.00667621	0.0239831	25.2081	30.4661	49.6373	41.5858	10.7039	12.8997	19.9501	78.9135	190.244	79.4119	78.4151	48.4342
tRF-18-07QSNHD2	75.8236	-2.80978	1.0384	-2.70588	0.00681243	0.0244139	6.30976	96.9375	7.09105	18.1938	5.35194	5.52846	1.59601	140.441	243	99.6542	112.464	168.419
tRF-34-L85DMKYUYRLHIX	15.5253	4.37707	1.61898	2.7036	0.00685937	0.0245235	8.73256	0	7.09105	2.16593	113.729	17.1997	10.3741	0.799344	1.59869	0	3.09533	0
tRF-34-JJ6RRNLIK898HR	4.65075	5.00595	1.85944	2.69218	0.00709866	0.0253186	2.55812	0	2.65914	1.29956	32.1116	2.45709	7.98006	0	0	0	0	0
tRF-20-S3M8309N	60.5561	2.23229	0.831861	2.68349	0.00728581	0.0259243	42.0599	297.737	36.3416	36.8207	86.969	47.2991	25.5362	18.3753	12.7895	20.2423	16.5084	25.3179
tRF-33-MZ3L7L73V6M9DV	3.69065	4.67063	1.7454	2.67597	0.00745132	0.0264293	3.32875	0	4.4319	3.46548	22.7457	3.07137	3.19202	0	0	0	0	0
tRF-30-MIF91SS2P4FI	3.06076	4.42504	1.65405	2.67527	0.00746684	0.0264293	5.21776	0	9.75019	7.36415	8.02791	3.07137	2.39402	0	0	0	0	0
tRF-17-Q01M3KQ	3.2921	-4.30136	1.6082	-2.67465	0.00748067	0.0264293	0	0	0	0	0	1.84282	0	7.51731	1.59869	6.22839	14.4449	8.80622
tRF-27-F1R3WE8RO84	6.21075	4.68558	1.75352	2.6721	0.0075379	0.0265689	4.06379	0	0.886381	2.59911	32.1116	5.52846	19.9501	0	0	0	1.03178	0
tRF-24-3IRW18V6JU	19.8573	2.49728	0.935655	2.66902	0.00760735	0.0267507	31.242	27.6964	2.65914	11.2628	34.7876	43.6134	57.4564	4.29961	1.59869	10.8997	3.09533	5.50389
tRF-19-M8ZLSSJ8	33.2458	3.86878	1.45392	2.66093	0.00779251	0.0273377	14.6755	188.336	2.65914	0	13.3798	15.9711	97.3567	3.66458	6.39475	6.22839	1.03178	1.10078
tRF-31-Z3M8ZLSSXUOLD	5.69806	4.57198	1.72051	2.65734	0.00787605	0.0275019	8.66325	0	10.6366	0.433185	6.68992	11.0569	27.1322	0	0	0	1.03178	0
tRF-21-2YU04DYJB	4.6006	-4.52431	1.70211	-2.65806	0.00785925	0.0275019	0	0	2.65914	0	0	0	0	6.73485	28.7764	9.34258	4.12711	1.10078
tRF-17-1KVUY94	14.1049	-3.62464	1.36544	-2.65457	0.00794104	0.0276644	0.433185	9.69375	5.31829	0.86637	0	0	0	22.2115	71.9409	9.34258	35.0804	8.80622
tRF-29-1HPSR9O93324	4.15538	4.0835	1.54042	2.6509	0.00802777	0.0279016	3.71209	1.38482	2.65914	4.76504	22.7457	7.37128	1.59601	0	0	0	1.03178	0
tRF-39-8HM2OSRNLNKSEKH9	9.3545	6.02381	2.27418	2.64878	0.00807824	0.0279474	2.11493	0	1.77276	0	78.9411	2.45709	10.3741	0	0	0	0	0
tRF-18-HR0VX6D2	213.873	-2.10596	0.794879	-2.64941	0.00806325	0.0279474	88.8148	139.867	98.3883	174.574	36.1256	79.2413	23.9402	228.445	983.193	199.308	146.512	257.582
tRF-20-F6RE987S	6.04334	-3.37327	1.27619	-2.64323	0.00821201	0.0283447	0.399003	0	5.31829	1.29956	0	0	0.798006	13.7988	14.3882	23.3565	2.06355	13.2093
tRF-20-40KK5Y93	433.974	-2.11883	0.804138	-2.63492	0.00841582	0.0289814	166.251	98.3224	425.463	224.39	236.823	108.112	20.7481	594.792	1597.09	587.026	602.558	439.21
tRF-36-QKF1R3WE8RO86JD	4.27192	4.89052	1.8569	2.6337	0.00844609	0.0289917	3.75211	0	6.20467	1.29956	22.7457	11.6712	0.798006	0	0	0	0	0
tRF-24-86J8WPMNEX	4.58456	-2.85644	1.08476	-2.63324	0.00845752	0.0289917	0.976129	0	0	3.0323	1.33798	0.614274	2.39402	8.02928	4.79606	10.8997	5.15889	17.6124
tRF-26-73V2Y8L9810	14.9798	2.76431	1.05077	2.63075	0.00851959	0.0291378	14.6818	8.30893	15.0685	14.2951	38.8016	3.07137	56.6584	4.3992	4.79606	4.67129	4.12711	0
tRF-30-K84J83ML5FX2	6.16577	4.66385	1.77568	2.62651	0.00862655	0.0294358	2.61912	0	1.77276	3.46548	28.0977	1.22855	25.5362	0	0	1.5571	0	0
tRF-27-Q89P9L8422Q	5.44288	5.26014	2.0033	2.62574	0.00864602	0.0294358	5.25825	0	5.31829	5.19822	0	31.9422	11.9701	0	0	0	0	0
tRF-17-W3FJHP1	6.97794	-2.21727	0.844731	-2.62482	0.00866946	0.0294486	2.48239	1.38482	1.77276	4.76504	1.33798	3.68564	3.19202	9.85295	28.7764	10.8997	5.15889	8.80622
tRF-33-79MP9P9MH57SD3	31.9668	3.50611	1.33623	2.62388	0.00869349	0.0294635	47.0335	0	52.2965	112.628	70.9132	41.7706	23.9402	1.06628	15.9869	0	1.03178	1.10078
tRF-19-UIX1Q7HV	35.9615	3.77417	1.44099	2.61915	0.00881497	0.0296435	5.91804	246.498	6.20467	5.63141	2.67597	2.45709	79.8006	3.53049	0	1.5571	9.286	5.50389
tRF-26-3JVIJMRPFQ0	13.7452	3.66988	1.40142	2.61868	0.00882702	0.0296435	14.2987	1.38482	21.2731	21.2261	77.6031	7.37128	1.59601	1.10078	4.79606	0	0	2.20156
tRF-18-3290Q4DZ	37.8313	3.43567	1.31218	2.61829	0.00883723	0.0296435	30.2721	0	46.9782	75.3742	5.35194	214.996	13.5661	5.55381	7.99344	3.11419	1.03178	9.907
tRF-38-941QKS3W2VR008DZ	4.87956	5.07554	1.93851	2.61827	0.00883769	0.0296435	2.86526	0	2.65914	3.46548	38.8016	3.07137	0.798006	0	0	0	0	0
tRF-26-6QR47673FEE	7.84002	5.76799	2.20323	2.61797	0.00884556	0.0296435	2.00437	0	14.1821	2.16593	60.2093	1.84282	0	0	0	0	0	0
tRF-17-WS72092	247.662	-1.99157	0.762545	-2.61174	0.0090083	0.0301215	75.4868	214.647	81.547	249.515	17.3938	45.4562	69.4265	427.673	586.718	356.575	493.19	362.156
tRF-24-WLV47PU9J8	23.5961	3.80726	1.45848	2.61043	0.00904297	0.0301701	27.1877	0	29.2506	25.1247	111.053	6.75701	52.6684	1.5571	7.99344	3.11419	0	0
tRF-22-WD8YQ84V2	84.9686	-1.61766	0.620219	-2.6082	0.00910186	0.0302991	47.9608	54.0081	49.6373	56.3141	29.4357	42.9992	46.2843	127.779	35.1711	280.277	145.481	110.078
tRF-21-WP9N1EWJ0	38.3274	3.29965	1.26556	2.60727	0.00912683	0.0303148	26.3219	189.721	2.65914	5.63141	42.8155	9.82838	108.529	5.44041	0	7.78548	3.09533	13.2093
tRF-39-ZLBS5EOB3ZY61DE2	3.74999	-3.74664	1.44338	-2.59574	0.00943876	0.0312816	0	0	0	0.433185	4.01395	0	0	9.83018	11.1908	9.34258	10.3178	2.20156
tRF-30-8PR9DM3WWKL6	2.7896	4.28561	1.65193	2.59431	0.00947798	0.0313422	4.19512	0	2.65914	5.19822	10.7039	6.14274	3.19202	0	0	0	0	0
tRF-26-LQR47673FEE	17.2549	4.62618	1.78466	2.59219	0.00953683	0.0314673	12.2073	0	13.2957	12.1292	128.447	12.2855	1.59601	0	4.79606	0	0	0
tRF-34-FSXMSL73VL4YHE	31.6855	4.16762	1.60982	2.58887	0.00962914	0.0317021	15.6612	0	61.1603	3.0323	210.064	23.3424	7.98006	2.33565	0	4.67129	0	6.60467
tRF-21-WB0Q37Q5D	43.3815	-1.93376	0.749491	-2.5801	0.00987714	0.0324473	11.6054	66.4715	16.8412	9.09689	8.02791	10.4427	12.7681	74.1236	59.1514	102.768	71.1926	77.0545
tRF-32-PIR8YP9LON4V3	15.3116	3.49084	1.3547	2.57684	0.00997073	0.0326831	12.747	0	18.614	16.8942	94.9969	8.59983	5.58604	2.14908	3.19737	0	4.12711	1.10078
tRF-22-VM7JL3RXH	4.12078	4.85334	1.88461	2.57526	0.0100166	0.0327617	3.43864	5.53929	0	0.86637	1.33798	13.514	19.9501	0	0	0	0	0
tRF-16-PJ5830E	2.88483	-5.5394	2.15328	-2.57254	0.0100957	0.0329483	0	0	0	0	0	0	0	3.23333	22.3816	0	2.06355	4.40311
tRF-28-5DMKYUYRLHDY	6.77144	5.56061	2.16455	2.56895	0.0102008	0.0332191	6.35933	0	0	0.433185	33.4496	12.2855	21.5462	0	0	0	0	0
tRF-28-623K7SIR3DDY	4.5865	4.25909	1.66434	2.55902	0.0104967	0.034014	4.42793	0	1.77276	2.16593	6.68992	19.0425	15.1621	0	0	0	1.03178	0
tRF-25-8DYDZDL9X1	14.9452	3.13055	1.22338	2.55893	0.0104996	0.034014	8.45971	34.6206	7.09105	3.0323	4.01395	9.82838	80.5986	1.83112	1.59869	0	2.06355	6.60467
tRF-31-3IRW18V6XO59D	11.2827	2.8821	1.12649	2.55848	0.010513	0.034014	10.9927	1.38482	12.4093	9.09689	54.8574	16.5854	9.57607	1.87933	0	1.5571	5.15889	2.20156
tRF-33-KY7343RX6NMHD5	2.34072	4.01816	1.57521	2.55087	0.0107454	0.034674	2.08339	1.38482	1.77276	1.73274	9.36589	6.75701	2.39402	0	0	0	0	0
tRF-17-HSRVK7J	20.4398	-1.89936	0.744763	-2.55029	0.0107633	0.034674	7.20473	26.3116	10.6366	5.63141	2.67597	5.52846	8.77806	33.6554	19.1842	40.4845	26.8262	58.3412
tRF-28-08R959KUMK9	5.89453	5.36471	2.10787	2.54509	0.0109249	0.035044	3.6306	0	0	1.73274	13.3798	5.52846	38.3043	0	0	0	0	0
tRF-32-XENDBP1IUUK7O	89.1329	-1.64123	0.644756	-2.5455	0.0109121	0.035044	43.3438	60.9322	60.2739	16.8942	101.687	26.4138	24.7382	156.803	143.882	169.724	188.815	97.9692
tRF-31-6978WP9LXN4VE	7.37732	3.63933	1.43477	2.53653	0.0111958	0.035836	7.5383	1.38482	7.09105	1.29956	42.8155	7.98556	9.57607	0.778548	0	1.5571	2.06355	0
tRF-24-LSN3S3RQ10	6.20785	5.43951	2.14533	2.53552	0.0112282	0.0358631	6.11461	5.53929	0	0	6.68992	6.75701	43.0923	0	0	0	0	0
tRF-30-7EMQ18Y3E7QN	5.76207	3.38406	1.33854	2.52816	0.0114661	0.036545	8.06712	1.38482	9.75019	5.19822	13.3798	18.4282	6.38404	0	0	0	3.09533	0
tRF-18-ME6KM80E	16.4587	3.53628	1.39952	2.52678	0.0115115	0.0366118	7.7123	0	10.6366	22.0924	1.33798	116.712	4.78803	2.13256	3.19737	1.5571	2.06355	2.20156
tRF-17-863IP52	39.9244	-1.71601	0.68047	-2.52179	0.0116758	0.0370558	14.6755	44.3143	13.2957	30.323	13.3798	15.9711	7.98006	56.1767	123.099	66.9552	45.3982	38.5272
tRF-38-V6Z3M8ZLSSXUOLD2	11.7065	3.01659	1.19676	2.52063	0.0117143	0.0370995	13.1095	6.92411	18.614	3.46548	53.5194	11.0569	15.1621	0.550389	0	0	7.22244	1.10078
tRF-26-86J8WPMN1EE	945.808	1.23816	0.491653	2.51837	0.0117899	0.0371296	1250.34	1496.99	1618.53	1003.69	1807.62	686.758	760.499	473.823	473.211	741.178	395.171	474.435
tRF-24-RNLNK88KHR	5.52465	5.27606	2.09538	2.51794	0.0118042	0.0371296	4.4574	0	0	1.73274	10.7039	35.6279	7.18205	0	0	0	0	0
tRF-20-W7WK6WRN	4.52525	4.20304	1.66961	2.51738	0.011823	0.0371296	7.25761	0	9.75019	4.76504	17.3938	0.614274	11.1721	0	0	1.5571	0	0
tRF-16-I7L7P50	9.33889	-2.95429	1.173	-2.51857	0.0117834	0.0371296	1.10514	0	6.20467	6.06459	0	0.614274	1.59601	13.1387	47.9606	4.67129	18.572	7.70545
tRF-29-V47P596VW61M	8.21271	3.47123	1.38035	2.51475	0.0119118	0.0372847	6.95906	1.38482	5.31829	22.0924	38.8016	8.59983	1.59601	0.515889	0	0	1.03178	3.30233
tRF-30-R3SJ83RPFV7I	2.56627	4.15488	1.65241	2.51444	0.0119222	0.0372847	3.72775	0	4.4319	3.46548	10.7039	3.07137	3.99003	0	0	0	0	0
tRF-30-FP18LPMBQ4NK	4.72469	5.04111	2.01407	2.50294	0.0123165	0.038358	8.42193	0	8.86381	0	18.7318	11.6712	7.98006	0	0	0	0	0
tRF-21-40KK5Y93E	42.0976	-1.82724	0.729885	-2.50346	0.0122984	0.038358	18.284	12.4634	15.0685	22.5256	48.1675	21.4996	5.58604	62.63	140.684	68.5123	56.7478	29.721
tRF-33-KKM1M3WD8S74DX	7.49439	4.29234	1.71579	2.50168	0.0123607	0.0384156	4.8091	0	5.31829	3.89867	52.1814	4.29992	7.18205	0	0	0	2.06355	0
tRF-37-HQ9M739P8WQ0D52	15.9593	2.99366	1.19732	2.5003	0.0124087	0.038485	10.628	63.7018	5.31829	1.29956	12.0419	9.2141	55.8604	3.49881	4.79606	0	5.15889	2.20156
tRF-29-7343RX6NMHH3	3.09385	4.44398	1.77993	2.49671	0.012535	0.0387965	1.3614	1.38482	0.886381	1.29956	1.33798	3.68564	22.3442	0	0	0	0	0
tRF-34-RPM830MMUKLYIE	4.04515	4.05781	1.62654	2.49474	0.0126049	0.0389322	5.87996	0	1.77276	9.96326	9.36589	15.3568	2.39402	0	1.59869	0	0	0
tRF-18-BZOS4YV	109.686	3.89389	1.56323	2.49093	0.0127409	0.0392714	9.02945	848.896	2.65914	8.23052	0	9.82838	180.349	12.5344	9.59212	3.11419	15.4767	18.7132
tRF-20-UMX0S75N	3.32792	-3.96408	1.59351	-2.48764	0.0128594	0.0395553	0	0	0	0	0	2.45709	0	8.15088	6.39475	12.4568	2.06355	9.907
tRF-30-3JVIJMRPFQ5D	56.9431	3.37169	1.35684	2.48495	0.0129571	0.039774	76.043	0	115.23	127.79	254.217	36.8564	0.798006	6.32867	3.19737	18.6852	8.25422	4.40311
tRF-36-S2I7L7P5QK11M3E	4.19507	-2.55516	1.02865	-2.48399	0.0129921	0.0397999	1.28327	0	3.54552	2.16593	1.33798	1.22855	0	6.49971	6.39475	6.22839	14.4449	6.60467
tRF-26-JQR7F8YKIRE	4.16511	4.06464	1.63729	2.48254	0.013045	0.0398805	5.63497	13.8482	0	3.89867	13.3798	7.37128	1.59601	0	0	1.5571	0	0
tRF-26-MI7O3B1NR8E	12.2581	-2.7585	1.11199	-2.48068	0.0131134	0.0400078	1.69856	0	2.65914	2.59911	0	15.3568	0.798006	26.435	23.9803	29.5848	28.8898	18.7132
tRF-28-3JVIJMRPFQDY	5.98501	4.61292	1.86179	2.47767	0.0132242	0.0402126	3.64789	0	8.86381	6.49778	41.4775	0.614274	0.798006	0	1.59869	0	0	0
tRF-21-M8ZLSSXU0	5.41811	5.23751	2.11411	2.4774	0.0132342	0.0402126	5.6379	22.1572	0	0	2.67597	8.59983	20.7481	0	0	0	0	0
tRF-22-9P9L8422Q	7.31825	5.67763	2.29333	2.47571	0.013297	0.0403216	2.52309	0	4.4319	0	6.68992	0.614274	61.4464	0	0	0	0	0
tRF-28-Q99P9P9NH50E	12.6601	2.12566	0.863095	2.46283	0.0137845	0.0416315	18.3308	5.53929	4.4319	24.6915	34.7876	28.2566	11.9701	3.80024	3.19737	6.22839	3.09533	4.40311
tRF-19-DRXSE5I2	12.5584	-2.73939	1.11222	-2.46299	0.0137783	0.0416315	2.27601	15.233	0	0.86637	0	3.68564	3.99003	23.8556	23.9803	15.571	23.7309	38.5272
tRF-31-EH623K7SIR3D0	2.72102	4.25361	1.72779	2.46188	0.0138212	0.0416582	4.21133	0	7.97743	1.73274	6.68992	9.2141	1.59601	0	0	0	0	0
tRF-16-K8KDP1B	3.4859	-3.2758	1.33317	-2.45715	0.0140045	0.042126	0.44319	0	0.886381	2.16593	1.33798	0	0	5.40982	17.5856	3.11419	2.06355	7.70545
tRF-29-623K7SIR3DIY	4.53623	4.98644	2.0377	2.44709	0.0144014	0.0432331	6.05341	0	0	1.73274	16.0558	17.1997	10.3741	0	0	0	0	0
tRF-25-RK9P4P9L5F	2.55359	4.15495	1.69933	2.44505	0.0144832	0.0433916	4.66738	6.92411	7.97743	1.29956	0	6.14274	3.19202	0	0	0	0	0
tRF-26-2QR7F8YKIRE	4.37051	4.20149	1.72215	2.43968	0.0147004	0.0439543	2.88139	0	1.77276	16.461	1.33798	19.0425	3.99003	0	0	0	0	1.10078
tRF-21-W47W1R7HB	7.11529	4.88273	2.0052	2.43503	0.0148904	0.0444339	6.13802	6.92411	0	0	5.35194	8.59983	48.6783	0	1.59869	0	0	0
tRF-31-QJ3KYU4RRWRBD	5.55449	5.28189	2.17393	2.42965	0.0151134	0.0450095	3.55394	0	4.4319	0	2.67597	6.14274	42.2943	0	0	0	0	0
tRF-19-WPMN1EJ3	34.7215	3.59103	1.48084	2.425	0.0153085	0.0454286	35.4541	156.485	0	8.6637	6.68992	94.5981	62.2444	2.07299	14.3882	3.11419	1.03178	0
tRF-19-Q1Q89PJZ	4.31517	2.82892	1.16664	2.42485	0.0153147	0.0454286	7.67436	1.38482	7.97743	9.09689	4.01395	7.37128	9.57607	1.06628	1.59869	0	1.03178	1.10078
tRF-35-V6Z3M8ZLSSXUOL	3.86779	4.76085	1.9648	2.42307	0.0153901	0.0454757	2.22437	1.38482	1.77276	0	2.67597	4.91419	27.9302	0	0	0	0	0
tRF-27-K87SERM4921	5.567	5.28009	2.17912	2.42304	0.0153913	0.0454757	2.25098	0	2.65914	0	16.0558	1.84282	35.1122	0	0	0	0	0
tRF-29-QKF1R3WE8RH8	2.97742	4.38108	1.81302	2.41646	0.0156722	0.046201	3.01396	0	4.4319	0.86637	9.36589	13.514	1.59601	0	0	0	0	0
tRF-17-M8ZLSSP	29.2722	4.1993	1.73823	2.41585	0.0156985	0.046201	1.97887	240.959	0.886381	0.86637	0	3.07137	36.7083	2.71744	4.79606	0	1.03178	4.40311
tRF-34-Q1Q89P9L8422KJ	3.95324	4.02097	1.66563	2.41409	0.0157748	0.0463345	5.68143	1.38482	4.4319	6.93096	8.02791	17.1997	0	0	0	1.5571	0	0
tRF-17-F6RE98N	2.85162	-3.35274	1.39356	-2.40588	0.0161335	0.0472955	0.44319	0	0.886381	1.29956	1.33798	0	0	3.98681	15.9869	4.67129	1.03178	3.30233
tRF-29-5DMKYUYRLHIX	5.3091	5.2069	2.16536	2.40464	0.0161886	0.0473643	5.63023	0	0.886381	0	30.7737	11.0569	10.3741	0	0	0	0	0
tRF-23-7P596VW6DK	17.1685	3.53373	1.47037	2.40328	0.0162485	0.047447	10.0473	54.0081	3.54552	0	5.35194	14.7426	84.5886	2.32621	4.79606	1.5571	3.09533	0
tRF-25-H3RXSINHZ4	6.27265	5.45348	2.27482	2.39733	0.0165151	0.0481315	1.5904	12.4634	0	0	1.33798	1.84282	47.0823	0	0	0	0	0
tRF-26-RK9P4P9L5HE	2.72482	4.24526	1.77212	2.39559	0.0165939	0.0482672	4.33088	1.38482	6.20467	6.49778	10.7039	2.45709	0	0	0	0	0	0
tRF-32-RKVP4P9L5HMVQ	2.66741	4.22587	1.76458	2.39483	0.016628	0.0482727	2.42207	0	1.77276	9.53007	10.7039	3.07137	1.59601	0	0	0	0	0
tRF-17-08P2F52	2.34112	-4.07176	1.70142	-2.39315	0.0167042	0.0484002	0	0	0	0	1.33798	0	0.798006	1.32894	17.5856	1.5571	1.03178	1.10078
tRF-35-86J8WPMN1E8Y7Z	6.22932	4.02339	1.68439	2.38864	0.016911	0.0489048	8.79332	0	12.4093	10.8296	29.4357	6.75701	0.798006	0	0	0	2.06355	0
tRF-37-L85DMKYUYRLHR0J	3.06998	4.40359	1.8455	2.38612	0.0170273	0.0491462	1.75275	0	1.77276	1.73274	20.0698	5.52846	1.59601	0	0	0	0	0
tRF-25-HWH3RXSINH	2.84733	4.30197	1.80551	2.38269	0.0171867	0.049511	2.68438	2.76964	0	2.59911	10.7039	1.22855	11.1721	0	0	0	0	0
tRF-24-9MVKS4I71Z	8.22086	-2.5547	1.07257	-2.38186	0.0172256	0.0495279	2.64174	1.38482	6.20467	3.89867	5.35194	0	0	17.0903	22.3816	21.7994	12.3813	8.80622
tRF-16-JMRPFQD	10.3428	-2.86153	1.20196	-2.38073	0.0172784	0.0495843	2.42095	0	4.4319	2.16593	2.67597	7.98556	0	13.207	57.5527	17.1281	9.286	2.20156
tRF-38-2VR008R959KUMK9	3.20916	4.46688	1.87883	2.37749	0.0174311	0.0499269	3.00131	0	3.54552	0.433185	20.0698	2.45709	5.58604	0	0	0	0	0

## Sheet: Tissue
ID	baseMean	log2FoldChange	lfcSE	stat	pvalue	padj	T	SRR6757468	SRR6757466	SRR6757464	SRR6757462	SRR6757460	SRR6757458	SRR6757456	SRR6757454	SRR6757452	SRR6757450	SRR6757448	SRR6757446	SRR6757444	SRR6757442	SRR6757440	SRR6757438	SRR6757436	SRR6757434	SRR6757432	SRR6757430	SRR6757428	SRR6757426	SRR6757424	SRR6757422	SRR6757420	SRR6757418	SRR6757416	SRR6757414	SRR6757412	SRR6757410	SRR6757408	SRR6757406	SRR6757404	SRR6757402	SRR6757400	SRR6757398	SRR6757396	SRR6757394	SRR6757392	SRR6757390	SRR6757388	SRR6757386
tRF-22-DRFO8U7SF	6.9364	-4.06025	0.28297	-14.3487	1.08593e-46	7.39956e-43	0.209633	3.05303	0.816646	0.925222	0	0.700841	0	0	0.644621	0	0	0	5.05792	0	0	1.21296	0	0.713264	0.419266	1.01289	1.41848	0	1.81787	0	4.79077	0	0	1.59471	1.31796	2.02382	0.597009	0.746697	2.00646	0	0.467583	0	0	0	4.27244	2.07808	0	0	0
tRF-23-DRFO8U7S7	7.26557	-3.9504	0.278017	-14.2092	8.03286e-46	2.7368e-42	0.543487	3.05303	0	0.308407	0	0	2.22515	0	1.28924	0.619982	0	2.25605	2.52896	0	0.995211	0	0	0	2.51559	1.01289	1.41848	0	0.908935	0	2.87446	0	2.56662	1.59471	0	1.34921	1.19402	0.746697	0	2.37291	0.467583	4.10454	0	0.989335	0	1.03904	0.61939	0	1.47608
tRF-22-DRFU8U76F	162.207	-2.3007	0.176174	-13.0593	5.6275e-39	1.27819e-35	43.1097	106.856	18.7828	4.62611	18.0256	24.5294	50.4366	17.9745	40.6111	6.8198	59.3414	11.2802	83.4556	37.0195	15.9234	25.4721	15.4693	27.8173	20.1247	73.9413	26.9512	29.7476	44.5378	21.8535	121.686	22.5641	104.59	111.63	23.0643	47.8971	98.5065	56.0023	144.465	131.697	84.165	51.3068	69.1679	152.358	126.037	39.4836	25.395	28.9923	61.5033
tRF-23-DRFU8U767	184.159	-2.12964	0.168098	-12.669	8.7773e-37	1.49521e-33	58.8475	97.697	38.3823	10.1774	19.6278	19.6235	34.8606	21.0735	63.8175	16.1195	60.6901	15.7923	79.6622	58.6142	40.8036	37.6017	26.0166	28.5306	31.0257	73.9413	51.0654	45.1722	59.0808	36.4225	113.062	17.2549	94.3234	133.158	32.2901	57.3416	152.237	105.284	148.478	208.817	118.299	99.5352	65.821	217.654	74.7678	41.5617	46.4542	46.7097	85.6126
tRF-21-DRFO8U7SB	4.74385	-4.04554	0.325573	-12.4259	1.89063e-35	2.57655e-32	0	3.81629	0.408323	0	0	0	0	0	0	0	1.34867	0	3.79344	0	0	0	0	0	0	2.02579	0	0	0	0.72845	2.87446	0	1.28331	0.797354	0	0.674607	0	0	4.01292	1.18646	0	0	0	1.97867	0	0.519521	0.61939	0	0.492026
tRF-24-DRFU8U76ED	13.513	-2.1639	0.180845	-11.9655	5.38514e-33	6.11573e-30	4.16361	1.52651	1.63329	0.925222	0.400568	2.80336	4.45029	1.85943	3.22311	4.95985	6.74334	1.12802	5.05792	1.54248	1.99042	0	3.51576	4.27958	4.61192	6.07736	1.41848	6.61057	2.72681	2.18535	9.58154	3.9819	1.92497	9.56825	1.31796	4.04764	5.37308	8.96036	12.0388	10.6781	11.222	8.20909	5.57805	15.8294	10.6811	3.63665	6.1939	2.41602	6.88837
tRF-19-69M8LOJX	34.5264	4.20831	0.361078	11.6549	2.16759e-31	2.11e-28	28.505	24.4242	5.3082	65.074	492.699	31.5378	13.3509	84.2941	1.28924	2.47993	1.34867	69.9375	5.05792	63.2416	188.095	25.4721	5.62521	22.1112	1.67706	33.4255	5.67393	158.654	56.354	7.2845	9.58154	18.5822	11.5498	4.78412	113.345	4.04764	21.4923	32.8547	10.0323	74.7468	44.888	55.4113	2.23122	2.96801	608.823	59.2254	42.7379	71.6753	123.007
tRF-19-OSM83OJX	25.153	4.86385	0.428925	11.3396	8.34924e-30	7.11146e-27	15.7427	30.5303	2.04161	126.447	331.27	14.7177	4.45029	75.6168	0	3.71989	1.34867	84.6018	2.52896	61.6991	114.449	4.85184	0.703152	18.5449	2.09633	29.3739	2.83696	102.464	74.5327	3.64225	5.74892	11.9457	1.92497	1.59471	86.3265	2.69843	6.5671	19.4141	0	37.9666	13.0923	32.8364	1.11561	0	410.155	55.5887	14.8654	53.1525	108.738
tRF-32-RK9P4P9L5FZU3	52.453	5.33881	0.484113	11.028	2.79912e-28	2.11925e-25	17.6115	8.39583	117.597	6445.1	88.9262	228.474	2.96686	12.3962	16.1155	545.584	0	1167.5	0	373.28	107.483	482.758	188.445	49.2152	208.794	20.2579	11.3479	7045.77	16.3608	30.5949	13.4141	35.8371	28.2329	1.59471	1.31796	7.42067	4.77607	11.9472	8.02584	81.8656	0.935167	110.823	4.46244	7.91468	4.27244	29.0932	772.379	31.4083	8.36444
tRF-20-6S7P4PWJ	35.7375	4.79094	0.440147	10.8849	1.36103e-27	9.27404e-25	24.3376	24.4242	77.9896	560.376	790.722	142.972	33.3772	56.4027	1.28924	46.4986	1.34867	0	20.2317	27.7646	130.373	0	33.0481	24.251	14.255	27.3481	2.83696	161.959	6.36255	10.1983	27.7865	17.9186	17.9664	18.3391	32.2901	10.7937	0	120.218	0	1.18646	29.4577	5.13068	20.081	10.8827	183.715	154.817	257.047	24.9656	15.2528
tRF-18-8R1546D2	110.94	3.08157	0.28616	10.7687	4.83739e-27	2.99654e-24	123.968	58.0076	102.081	1117.05	139.398	260.713	539.969	73.7574	25.7849	158.095	569.138	227.861	233.929	311.581	74.6408	152.833	13.3599	42.7958	294.744	34.4384	285.115	217.047	61.8076	108.539	58.4474	24.5551	3.84993	289.44	155.519	302.898	18.5073	145.606	48.155	298.987	57.0452	99.5352	400.504	93.9868	758.359	216.64	753.797	86.1714	64.9475
tRF-32-RKVP4PRL5FZU3	73.2859	5.26122	0.494456	10.6404	1.93251e-26	1.09734e-23	22.1722	2.28977	35.9324	1134.32	54.4773	86.2034	0	20.4537	10.3139	579.683	2.69734	448.953	2.52896	161.96	471.73	223.184	118.833	44.9356	83.4339	23.2966	9.92937	2098.86	58.1719	25.4957	12.456	40.4827	52.6158	2.39206	1.97694	21.5874	6.5671	36.5881	4.01292	65.2552	0.935167	93.3784	3.34683	7.91468	0	9.8709	680.09	18.5228	13.7767
tRF-22-WEK6S1852	22.951	2.96696	0.283069	10.4814	1.05178e-25	5.51295e-23	22.5163	2.28977	43.6905	53.3545	7.21023	20.3244	24.4766	11.1566	16.1155	68.818	190.162	53.0171	93.5714	52.4443	13.933	225.61	21.0945	11.4122	78.8219	11.1418	90.7829	52.8846	9.99829	19.6681	38.3261	9.95476	10.2665	26.3127	28.3362	122.778	4.77607	21.6542	4.01292	40.3396	21.0412	27.7057	149.492	25.7227	55.5418	23.3784	76.185	2.41602	13.7767
tRF-21-DRFU8U76B	22.4349	-2.06777	0.199785	-10.35	4.18643e-25	2.03759e-22	5.57628	20.608	0.816646	1.54204	2.80398	3.5042	11.1257	3.71886	3.22311	1.85995	4.046	1.12802	25.2896	6.16991	0.995211	1.21296	1.4063	3.56632	2.93486	10.1289	4.25545	13.2211	4.54468	1.4569	26.8283	3.9819	17.9664	16.7444	5.27185	3.37303	15.5222	9.70706	10.0323	13.051	15.4302	4.10454	5.57805	16.8187	27.7709	6.23425	5.57451	6.44272	7.38039
tRF-22-RNLNK88KL	17.7007	2.63398	0.260149	10.1249	4.28563e-24	1.94682e-21	20.6686	8.39583	66.5566	150.194	55.679	65.1782	7.41715	24.7924	10.3139	15.4995	8.09201	139.875	24.0251	109.516	35.8276	36.3888	6.32836	52.7815	24.7367	20.2579	4.25545	37.4599	19.9966	2.18535	21.0794	3.9819	7.05821	18.3391	30.9721	13.4921	7.16411	46.2952	2.00646	32.0344	7.94892	24.6273	11.1561	5.93601	61.9504	67.0182	10.5296	37.0457	16.2369
tRF-24-RPM8309M2S	7.22385	3.54146	0.350733	10.0973	5.67686e-24	2.41763e-21	6.37003	3.81629	5.71652	4.3177	4.80682	0.700841	2.96686	10.5368	0.644621	2.47993	5.39467	20.3044	1.26448	155.79	20.8994	12.1296	7.73467	29.9571	5.86972	21.2708	5.67393	15.4247	29.9949	2.18535	1.91631	7.30016	14.7581	2.39206	38.8799	6.07146	2.38804	5.97358	8.02584	24.9156	6.54617	6.15682	7.80927	2.96801	12.8173	21.8199	6.1939	15.3015	14.7608
tRF-26-86V8WPMN1EE	112.64	2.28446	0.228944	9.97823	1.89826e-23	7.60868e-21	122.974	13.7386	51.857	192.138	70.5	77.7933	28.9269	215.694	165.023	105.397	21.5787	260.574	68.2819	283.816	291.597	282.619	701.745	164.764	298.517	115.47	76.598	825.219	172.698	65.5605	51.7403	189.14	873.935	40.6651	130.478	161.231	176.118	407.697	54.1744	181.528	252.963	138.528	100.405	39.5734	89.7213	168.844	90.4309	86.9768	375.908
tRF-24-ZVELXKKS2E	14.0147	-2.35161	0.238665	-9.85317	6.64174e-23	2.51427e-20	4.24232	4.57954	13.4747	2.46726	4.80682	4.20505	5.93372	6.1981	8.38008	6.8198	13.4867	1.12802	15.1737	3.08496	0.995211	4.85184	7.03152	4.27958	8.38531	3.03868	8.51089	1.10176	0.908935	5.09915	2.87446	1.3273	7.05821	7.97354	2.63592	8.76989	7.16411	5.22688	4.01292	1.18646	6.54617	5.13068	5.57805	6.92535	0	0.519521	0.61939	1.61068	0.492026
tRF-29-6XQ6S8V0JUHW	29.4361	3.02532	0.309188	9.78473	1.30951e-22	4.69631e-20	28.5758	3.05303	106.164	286.819	36.4517	32.9395	5.93372	26.032	15.4709	32.859	2.69734	336.151	7.58687	89.4637	39.8084	95.8237	37.267	85.5917	80.9183	144.844	25.5327	104.667	79.0774	11.6552	22.0375	37.8281	84.6986	3.98677	9.22573	8.09528	4.77607	8.21367	16.0517	185.087	11.222	18.4704	17.8498	27.7014	23.4984	57.6668	31.5889	51.5418	24.1093
tRF-21-V47Q2WNIE	690.958	2.99949	0.306956	9.77173	1.48889e-22	5.07264e-20	736.245	645.716	327.883	1726.47	8205.24	1501.9	466.539	2864.14	153.42	800.396	178.024	3915.37	144.151	518.273	4088.33	230.462	632.836	1769.61	1181.49	1320.81	117.734	1984.27	856.217	133.306	676.456	777.799	762.287	392.298	699.837	134.921	759.395	713.096	100.323	704.756	202.931	813.726	114.908	115.752	1907.65	1106.58	797.155	1641.28	3920.46
tRF-22-ZFMQ5JK8N	12.655	-2.27589	0.23431	-9.71316	2.65003e-22	8.27472e-20	3.7697	7.63257	11.433	2.46726	4.80682	4.20505	7.41715	4.33867	6.44621	9.29973	4.046	2.25605	10.1158	0	0	4.85184	3.51576	1.42653	5.03119	5.06447	9.92937	2.20352	0.908935	7.2845	2.87446	2.6546	6.41656	13.555	1.97694	2.69843	3.58205	11.2005	8.02584	1.18646	7.01375	2.05227	4.46244	3.95734	0	0.519521	0	0.80534	0.984052
tRF-24-7SIRMM12E2	10.8287	2.49599	0.256992	9.71233	2.67161e-22	8.27472e-20	12.3554	3.81629	24.4994	32.6912	12.017	26.632	3.70858	11.7764	9.0247	8.05976	1.34867	97.01	10.1158	55.5292	25.8755	42.4536	9.84412	9.9857	72.1137	8.10315	12.7663	35.2564	22.7234	2.18535	10.5397	5.3092	14.1164	3.98677	11.8617	10.1191	9.55214	12.6938	2.00646	15.4239	6.07858	20.5227	26.7747	11.872	29.9071	28.5737	11.149	7.24806	2.46013
tRF-22-V47PU9XWP	97.8771	3.30748	0.340879	9.70279	2.93377e-22	8.50873e-20	47.7816	45.0322	26.9493	825.915	789.921	75.6908	35.6023	86.7734	4.51235	26.6592	18.8814	1270.15	31.612	1059.68	274.678	129.787	15.4693	155.492	64.1476	148.895	7.09241	260.016	202.693	8.01295	45.0332	67.6924	50.0491	39.8677	108.732	4.04764	32.8355	42.5617	16.0517	41.526	37.8742	35.9148	3.34683	17.808	241.393	219.238	11.7684	541.189	124.975
tRF-22-V47Q2WNIQ	61.3697	2.57918	0.265878	9.70061	2.99691e-22	8.50873e-20	65.3598	36.6364	39.199	197.998	422.199	67.9816	26.7017	90.4922	18.694	75.0178	39.1114	602.365	25.2896	100.261	214.966	33.9628	34.4544	101.997	80.499	200.553	25.5327	170.773	193.603	13.1121	71.8615	116.803	102.665	66.1804	99.5061	15.516	53.1338	41.815	18.0581	56.95	25.2495	44.1238	11.1561	14.84	305.48	145.466	34.0664	151.404	229.776
tRF-22-VH915HSXH	7.83576	2.94603	0.30533	9.64868	4.9793e-22	1.35716e-19	10.6179	9.92235	13.4747	10.7943	10.8153	2.80336	13.3509	17.3547	2.57849	8.67974	10.7893	12.4083	6.32239	27.7646	11.9425	7.27775	1.4063	6.41938	10.4816	21.2708	5.67393	13.2211	6.36255	3.64225	0.958154	0	7.05821	15.9471	43.4927	4.72225	10.1492	17.9207	4.01292	43.8989	2.8055	6.15682	5.57805	6.92535	25.6347	42.0812	0.61939	40.267	19.681
tRF-23-J9ZH0SR9D7	4.94811	-2.25704	0.235684	-9.57652	1.00365e-21	2.63035e-19	1.15173	0.763257	0.816646	0.308407	1.2017	0	2.22515	0	1.93386	0	2.69734	0	5.05792	3.08496	0.995211	4.85184	0.703152	0.713264	0	0	2.83696	1.10176	1.81787	1.4569	2.87446	0.663651	0.641656	7.17619	1.97694	0.674607	2.98504	7.46697	0	4.74583	4.20825	0	3.34683	0.989335	4.27244	0.519521	0	0.80534	0.492026
tRF-20-YK37ZXK1	20.2976	2.8643	0.300048	9.54615	1.346e-21	3.39689e-19	20.9298	6.86932	25.7243	32.3828	13.6193	25.9311	20.0263	34.0895	1.28924	5.57984	95.7554	135.363	11.3803	44.7319	183.119	21.8333	0.703152	62.054	43.6036	8.10315	28.3696	28.6458	69.0791	3.64225	8.62338	8.62746	7.69987	11.9603	26.3592	5.39685	10.7462	14.9339	6.01938	14.2375	3.27308	9.23522	27.8903	19.7867	145.263	36.886	4.33573	45.9044	1.47608
tRF-22-43RX6NMH3	56.909	2.44777	0.258557	9.46701	2.87955e-21	7.0076e-19	67.3986	43.5057	22.0494	152.97	222.315	63.0757	27.4435	114.045	14.1817	81.2176	14.8354	451.21	25.2896	148.078	252.784	48.5184	71.7215	120.542	129.972	137.754	17.0218	109.074	126.342	13.8405	77.6104	54.4194	116.781	50.2333	73.8058	18.2144	41.7906	38.0815	24.0775	117.459	28.5226	35.9148	12.2717	25.7227	181.579	226.511	11.7684	290.728	218.952
tRF-22-83ML5F823	135.346	2.49924	0.264655	9.44338	3.60943e-21	8.48091e-19	111.054	97.697	46.1405	370.706	1007.03	135.262	81.5887	268.997	31.5864	111.597	35.0654	984.765	87.249	390.247	450.831	77.6294	61.8773	307.417	141.712	140.792	26.9512	342.648	152.701	24.0388	182.049	103.529	125.765	74.9513	90.2803	24.2858	56.1188	110.511	38.1227	148.307	56.11	174.443	26.7747	35.6161	2176.81	243.136	103.438	426.83	248.473
tRF-20-1SS2P46I	116.048	2.26778	0.24214	9.36561	7.56155e-21	1.71748e-18	105.084	153.415	97.1808	50.8872	202.287	106.528	157.244	221.892	25.1402	47.7386	126.775	269.598	35.4054	303.868	165.205	20.6203	26.0166	161.911	75.0485	345.397	41.136	101.362	324.49	39.3363	101.564	53.7557	48.7658	191.365	535.751	38.4526	57.3129	193.394	234.756	175.596	77.1512	103.64	42.3932	23.744	2012.32	724.732	23.5368	272.205	270.614
tRF-21-JMRPFQJDE	158.617	2.79477	0.300828	9.29026	1.53912e-20	3.34293e-18	117.368	116.778	45.7321	428.686	1424.02	152.783	89.0058	327.879	37.388	91.1373	32.368	835.866	60.695	323.92	512.534	55.7961	63.2836	297.431	136.681	158.011	28.3696	282.051	237.232	18.9397	205.045	87.6019	88.5485	96.4798	117.958	25.635	79.9992	120.218	24.0775	156.612	54.2397	189.835	37.9308	22.7547	3377.37	324.181	105.916	606.421	318.341
tRF-20-73VL4YMY	25.1276	3.28284	0.353444	9.28815	1.56991e-20	3.34293e-18	16.3648	23.661	7.34981	171.783	317.651	19.6235	15.576	28.5113	0.644621	8.05976	10.7893	231.245	8.85135	114.143	63.6935	12.1296	3.51576	39.9428	23.8981	38.49	2.83696	66.1057	68.1701	2.18535	15.3305	17.2549	10.2665	15.1497	20.4284	1.34921	16.1192	13.4405	4.01292	16.6104	8.88408	11.2875	3.34683	0.989335	119.628	69.6158	4.95512	148.183	59.0431
tRF-23-QJ3KYUYRDZ	4.13792	4.20065	0.456418	9.20353	3.4637e-20	7.15201e-18	3.8664	1.52651	1.22497	14.8036	4.80682	0.700841	2.22515	13.6358	0	3.71989	1.34867	36.0968	0	30.8496	23.8851	4.85184	2.81261	17.8316	4.61192	13.1676	4.25545	16.5264	21.8144	1.4569	1.91631	5.97286	18.608	0	3.2949	2.69843	3.58205	8.21367	4.01292	22.5427	1.40275	11.2875	0	0	2.13622	12.988	1.85817	18.5228	11.3166
tRF-25-RNLNK88KO1	33.7286	2.67444	0.291477	9.17548	4.49561e-20	9.00973e-18	29.7742	9.92235	20.4161	233.773	92.1307	70.7849	8.15887	80.5753	16.1155	26.0392	5.39467	515.507	24.0251	72.4965	90.5642	93.3978	23.9072	65.6203	22.6403	58.7479	9.92937	71.6145	185.423	11.6552	46.9495	19.2459	51.3325	14.3524	53.3774	6.07146	10.7462	45.5485	2.00646	78.3062	20.5737	24.6273	20.081	15.8294	25.6347	163.13	22.298	84.5607	38.378
tRF-23-ZVELXKKSDZ	69.7814	-1.93617	0.211351	-9.16088	5.14746e-20	1.00214e-17	24.8616	43.5057	56.7569	11.4111	30.0426	26.632	61.5624	16.1151	48.3466	63.8581	53.9467	3.38407	134.035	16.9673	2.98563	25.4721	20.3914	24.251	36.4761	16.2063	60.9947	8.81409	9.99829	24.0388	25.8701	23.2278	31.4411	46.2465	13.1796	28.3335	36.4175	26.1344	38.1227	9.49166	29.4577	13.3398	50.2025	23.744	2.13622	8.83186	3.71634	23.3549	3.44418
tRF-23-9P9NH5SYDQ	11.1961	3.04999	0.333404	9.14803	5.79804e-20	1.09744e-17	14.2766	9.15909	8.9831	38.5509	111.759	23.1277	7.41715	43.3867	5.15697	21.0794	4.046	58.6572	3.79344	9.25487	54.7366	10.9166	16.8756	26.3908	35.2183	19.245	2.83696	46.274	15.4519	3.64225	9.58154	14.6003	16.0414	7.17619	11.8617	0.674607	17.3133	14.1872	2.00646	13.051	0.467583	14.3659	0	0.989335	17.0898	17.1442	9.91024	24.1602	61.5033
tRF-30-MIF91SS2P4FI	361.012	2.8972	0.318411	9.09896	9.12023e-20	1.6796e-17	310.15	46.5587	707.215	2275.74	364.918	307.669	40.7943	362.589	137.304	332.93	18.8814	4601.21	83.4556	1824.75	734.466	2314.33	504.16	878.028	565.589	1626.71	192.914	2032.75	981.65	157.345	172.468	580.031	1031.14	43.0571	101.483	176.072	79.9992	105.284	76.2454	2021.72	110.817	211.384	114.908	312.63	143.127	531.989	737.074	555.685	233.712
tRF-19-PR183OJX	10.7526	4.63729	0.510742	9.07951	1.09064e-19	1.95569e-17	6.52405	9.92235	2.04161	34.5416	176.651	17.521	3.70858	43.3867	0	0	0	12.4083	1.26448	20.0522	65.6839	3.63888	0	2.85306	3.35412	9.11605	1.41848	76.0216	18.1787	1.4569	2.87446	1.99095	1.92497	0.797354	29.6541	0.674607	8.95513	5.22688	0	30.8479	4.67583	34.8886	0	0	119.628	19.2223	21.0593	15.3015	64.4554
tRF-20-Q3V6M7QZ	38.7605	3.1433	0.346951	9.05978	1.30714e-19	2.2838e-17	34.2582	36.6364	17.9662	149.886	637.304	46.2555	32.6355	160.531	9.0247	38.4389	14.8354	192.892	10.1158	21.5947	89.569	2.42592	11.2504	44.2224	111.525	64.8252	8.51089	222.556	112.708	6.55605	29.7028	60.3922	39.141	35.8809	60.6262	2.02382	27.4624	58.9891	6.01938	30.8479	26.6522	30.7841	7.80927	10.8827	183.715	90.3966	11.149	87.7821	137.767
tRF-20-XEKJ5R5N	134.797	-1.38728	0.153611	-9.03115	1.69882e-19	2.89394e-17	74.9858	135.86	44.0989	19.1213	104.949	42.7513	147.601	37.1886	106.363	96.0972	136.215	36.0968	155.531	29.3071	50.7558	20.6203	78.0498	78.4591	76.3063	57.735	46.8099	25.3405	28.177	161.716	120.727	73.6652	82.1319	125.982	98.8471	107.937	115.223	89.6036	44.1421	18.9833	95.387	43.0977	81.4396	36.6054	81.1764	55.0692	22.298	56.3738	48.2186
tRF-21-1E6S18WO0	128.173	1.75897	0.195549	8.99503	2.36165e-19	3.92494e-17	167.419	170.206	271.943	295.146	366.119	121.245	252.183	230.569	84.4454	232.493	302.102	39.4808	111.274	228.287	168.191	249.87	63.2836	148.359	288.035	103.315	99.2937	78.2251	72.7148	54.6337	52.6984	59.7286	33.3661	166.647	162.768	47.2225	180.297	194.888	82.2648	425.938	35.0687	136.476	259.937	124.656	294.799	179.235	68.7523	357.571	115.626
tRF-19-6SM83OJX	4.97786	4.71178	0.526466	8.94983	3.56038e-19	5.7763e-17	2.96375	3.05303	1.63329	12.0279	70.5	4.90589	0.741715	20.4537	0	0	0	12.4083	1.26448	15.4248	26.8707	1.21296	0.703152	1.42653	0.838531	4.05158	0	36.3581	8.18042	3.64225	2.87446	1.3273	0	0	15.1566	0	4.17906	1.49339	2.00646	14.2375	2.33792	11.2875	0	0	85.4489	9.35138	6.81329	9.66408	15.2528
tRF-33-RKVP4P93FJIYW	27.0472	4.08039	0.456483	8.93875	3.93602e-19	6.23722e-17	18.4579	2.28977	10.6164	116.886	2.40341	56.0673	3.70858	46.4857	14.8263	46.4986	0	92.498	2.52896	202.065	66.6791	151.62	35.8607	24.9642	39.8302	29.3739	9.92937	891.325	12.7251	63.3751	19.1631	37.1644	57.749	0	3.2949	39.1272	6.5671	30.6146	4.01292	45.0854	1.40275	25.6534	0	29.6801	6.40867	8.83186	123.259	17.7175	2.95216
tRF-24-RNLNK88KHR	54.0965	2.08984	0.234723	8.90341	5.41575e-19	8.38703e-17	57.2355	39.6894	60.8401	202.007	243.145	122.647	34.1189	107.227	21.9171	18.5995	17.5327	347.431	20.2317	252.966	196.057	117.657	52.7364	104.85	52.8275	51.6576	19.8587	202.724	119.071	18.9397	93.899	21.9005	37.216	23.9206	49.4235	20.2382	20.8953	99.3107	12.0388	94.9166	33.666	119.032	30.1215	35.6161	79.0402	162.091	231.032	130.465	53.6309
tRF-25-M3WE8SSP6D	13.4782	2.2279	0.250791	8.88347	6.48047e-19	9.81287e-17	17.0285	7.63257	15.1079	41.3266	65.6932	36.4437	9.6423	30.3707	7.09084	6.19982	0	55.2732	6.32239	16.9673	47.7701	26.6851	18.2819	29.2438	20.1247	15.1934	7.09241	76.0216	25.4502	8.7414	22.0375	4.64555	7.69987	7.97354	12.5206	3.37303	5.37308	25.3877	6.01938	35.5937	9.81925	26.6795	12.2717	10.8827	17.0898	37.925	58.2226	38.6563	13.7767
tRF-25-XSXMSL73VL	717.995	-1.4358	0.16177	-8.87556	6.95801e-19	1.03069e-16	354.716	309.119	292.767	323.519	72.5029	188.526	307.07	272.097	350.674	114.077	284.569	450.082	544.99	445.776	235.865	329.925	319.231	362.338	151.355	360.59	600.018	340.444	529.909	129.664	560.52	237.587	413.226	464.06	229.984	191.588	532.532	471.166	593.912	391.531	603.182	308.867	983.968	427.393	138.854	174.04	458.968	257.709	474.313
tRF-20-73V6M7QZ	99.9731	2.66366	0.301078	8.84708	8.9843e-19	1.30253e-16	96.054	102.276	31.8492	207.867	1164.45	166.8	81.5887	216.933	17.4048	62.6182	91.7094	673.43	37.9344	112.601	319.463	20.6203	57.6584	131.954	117.394	366.668	31.2066	256.71	316.309	19.6681	90.0664	219.005	120.631	103.656	152.884	26.3097	80.5962	88.8569	12.0388	73.5604	31.3281	45.15	21.1966	20.776	502.012	205.73	66.2747	249.656	567.798
tRF-19-Q3V6M7IQ	60.5777	3.52843	0.402446	8.76747	1.82733e-18	2.59405e-16	50.6805	61.0606	26.1327	179.493	1555.01	110.733	42.2778	463.618	5.15697	61.9982	14.8354	191.764	12.6448	16.9673	201.033	2.42592	19.6882	82.7386	227.242	58.7479	11.3479	213.742	56.354	11.6552	28.7446	57.7376	30.7995	32.6915	61.9442	4.04764	38.2086	88.8569	0	30.8479	25.2495	55.4113	3.34683	14.84	136.718	99.748	61.3196	118.385	237.649
tRF-26-ISQIY5LSM1D	1.59946	-3.42528	0.390791	-8.76499	1.86801e-18	2.59768e-16	0	0.763257	0	0.308407	0	0	0	0	0	0	0	0	1.26448	0	0	0	0	0.713264	0.419266	2.02579	0	0	0	0	1.91631	0	0	0.797354	0	0	1.19402	0	0	0	0.935167	0	0	0	0	0	0	0	0
tRF-20-DRFU8U76	51.594	-1.80937	0.206688	-8.7541	2.0573e-18	2.80369e-16	17.6134	41.2159	6.53316	1.85044	22.8324	7.00841	30.4103	8.67734	14.8263	1.23996	16.184	2.25605	18.9672	6.16991	9.95211	2.42592	2.10945	12.1255	7.12752	27.3481	17.0218	6.61057	19.0876	10.9267	53.6566	15.9276	23.0996	59.0042	25.0413	14.8413	33.4325	32.108	58.1873	29.6614	40.6797	21.5489	40.162	40.5627	130.31	8.31233	9.29085	4.83204	18.205
tRF-25-QJ3KYUYRR6	3.63741	4.50362	0.518594	8.68429	3.81118e-18	5.09204e-16	3.51907	1.52651	4.08323	17.8876	2.00284	0.700841	0.741715	6.1981	0	3.71989	0	65.4254	0	46.2743	14.9282	13.3425	0.703152	8.55917	0.838531	5.06447	2.83696	14.3229	12.7251	0	0.958154	3.31825	7.05821	3.18942	4.61286	0	0.597009	8.96036	0	22.5427	0	6.15682	0	0	4.27244	13.5075	1.85817	16.1068	4.42824
tRF-23-V47PU9XW0N	172.904	2.62221	0.302912	8.65669	4.85665e-18	6.36408e-16	138.229	86.2481	84.5228	692.683	1019.45	137.365	93.4561	291.311	26.4295	107.877	55.2954	2345.16	139.093	521.358	522.486	127.361	91.4097	383.736	166.448	305.894	41.136	377.904	443.56	24.7673	428.295	256.169	240.621	146.713	128.501	24.9604	95.5214	116.485	22.0711	175.596	50.0314	76.9602	32.3527	62.3281	837.399	608.879	23.5368	690.177	554.513
tRF-22-1EWJQ72SJ	109.375	-1.58231	0.183385	-8.62836	6.22359e-18	8.00142e-16	42.7672	103.803	109.839	31.1492	50.071	57.469	111.257	39.6678	121.833	78.1177	102.499	12.4083	199.788	26.2221	9.95211	41.2406	40.7828	44.9356	24.7367	26.3352	72.3426	5.50881	6.36255	75.7588	52.6984	29.8643	39.7827	148.308	31.6311	54.6431	59.1039	60.4824	76.2454	33.2208	62.6562	29.7579	60.243	33.6374	25.6347	15.5856	40.2603	44.2937	12.7927
tRF-19-ZVELXK1J	20.1693	-1.88637	0.219103	-8.60952	7.33649e-18	9.25756e-16	6.87257	15.2651	9.39142	1.85044	8.41193	5.60673	17.0595	5.57829	14.1817	6.8198	26.9734	0	16.4382	1.54248	0	1.21296	4.21891	3.56632	14.255	5.06447	11.3479	2.20352	4.54468	8.7414	12.456	11.2821	3.84993	28.7047	3.95388	14.1667	8.35813	14.1872	14.0452	2.37291	17.3006	6.15682	25.659	6.92535	2.13622	3.11713	0.61939	4.83204	2.95216
tRF-25-FSXMSL73VL	147.999	-1.59289	0.185349	-8.59402	8.39804e-18	1.04044e-15	66.6679	41.9792	72.6815	19.7381	9.21307	33.6404	68.9795	23.5528	67.0406	15.4995	47.2034	85.7298	123.919	120.313	38.8132	97.0367	59.0647	52.0683	15.9321	85.0831	131.919	72.7163	103.619	39.3363	137.974	40.4827	86.6235	89.3037	32.949	33.0557	97.9095	58.9891	100.323	66.4416	86.9705	46.1761	215.313	78.1575	12.8173	29.0932	66.8941	19.3282	94.9611
tRF-25-1W188MENL7	100.987	2.69357	0.314381	8.56787	1.05413e-17	1.28265e-15	99.0591	23.661	84.5228	853.363	531.955	184.321	41.5361	390.48	27.0741	117.797	39.1114	765.928	12.6448	183.555	123.406	70.3516	108.988	280.313	190.766	211.695	12.7663	483.673	389.024	15.2974	67.0707	76.9835	254.096	36.6783	133.773	24.9604	94.3274	103.791	14.0452	478.142	32.2632	53.3591	10.0405	33.6374	168.762	162.091	15.4847	384.147	405.43
tRF-22-MI7O3B1N4	6.01041	-1.77955	0.207862	-8.56121	1.11693e-17	1.33522e-15	2.33134	2.28977	3.26658	1.85044	4.00568	0.700841	2.22515	4.33867	5.15697	2.47993	8.09201	0	7.58687	0	0	3.63888	4.21891	2.13979	1.67706	4.05158	1.41848	1.10176	0.908935	5.09915	0.958154	1.99095	3.20828	5.58148	4.61286	2.69843	2.98504	1.49339	4.01292	2.37291	7.01375	1.02614	5.57805	3.95734	0	0.519521	0	4.0267	2.46013
tRF-21-RPM830MME	270.601	2.19982	0.257178	8.55371	1.19198e-17	1.40037e-15	265.264	229.74	165.371	339.865	2309.68	255.807	310.037	521.26	67.0406	164.295	142.959	551.604	121.39	422.639	668.782	161.324	139.224	509.271	284.681	489.228	82.272	577.323	586.263	81.5864	386.136	179.849	157.847	333.294	495.553	44.524	180.297	327.8	142.459	931.369	187.501	188.809	85.902	84.0935	2210.99	728.888	80.5207	811.783	999.797
tRF-19-RK9P4PJZ	205.087	2.57072	0.301368	8.53019	1.46112e-17	1.68747e-15	212.196	1057.11	160.471	359.603	1591.86	571.886	313.746	1123.72	30.2972	164.295	52.5981	188.38	11.3803	115.686	351.309	50.9443	498.534	410.84	271.265	338.307	32.6251	973.957	81.8042	140.591	56.5311	122.775	82.7736	125.185	715.653	143.691	370.146	488.34	50.1615	263.394	269.796	236.011	60.243	92.0082	604.551	309.634	1052.96	121.606	764.609
tRF-20-V47PU9XW	221.561	2.19066	0.257207	8.51712	1.63574e-17	1.85766e-15	232.622	306.829	103.306	532.62	1586.25	275.43	276.66	687.369	49.6358	92.9973	83.6174	1428.08	212.432	311.581	1009.14	100.676	131.489	526.389	210.891	436.557	56.7393	677.583	359.029	100.526	354.517	428.055	252.812	190.568	285.339	73.5321	139.7	143.366	54.1744	134.07	94.4518	112.875	123.833	48.4774	856.625	564.2	100.341	1249.08	535.817
tRF-22-S3RX8HWVQ	20.2052	2.95296	0.347223	8.50449	1.82388e-17	2.03737e-15	23.4368	15.2651	12.2497	61.6815	271.185	55.3664	11.8674	97.93	4.51235	33.479	0	81.2177	1.26448	10.7973	71.6552	6.06479	26.7198	57.7744	49.4733	24.3095	7.09241	57.2916	28.177	12.3836	7.66523	22.5641	25.6662	12.7577	25.7002	3.37303	25.0744	21.6542	0	43.8989	4.67583	19.4966	3.34683	8.90402	27.7709	40.5226	9.91024	60.4005	109.722
tRF-20-OMJHHS19	15.0539	2.2914	0.269543	8.50108	1.8784e-17	2.06442e-15	15.8451	37.3996	8.9831	52.4293	90.929	11.2135	59.3372	53.3036	5.80159	4.33987	16.184	15.7923	5.05792	32.392	20.8994	4.85184	2.81261	24.251	12.578	12.1547	9.92937	8.81409	21.8144	8.7414	12.456	13.273	8.98318	35.0836	34.926	12.8175	7.76112	46.2952	12.0388	40.3396	15.8978	17.4443	20.081	4.94668	91.8575	47.2764	9.29085	59.5952	25.5854
tRF-22-J9ZH0SR9L	3.01984	-2.20042	0.259808	-8.46942	2.46608e-17	2.66729e-15	0.922051	3.05303	0.816646	0	0.400568	0	3.70858	0	0.644621	0	0	1.12802	0	0	0	1.21296	0	1.42653	0.838531	0	1.41848	2.20352	0.908935	0	0.958154	0	0.641656	0	1.97694	0	1.79103	1.49339	0	3.55937	0.935167	2.05227	5.57805	0.989335	0	0	3.09695	1.61068	0.984052
tRF-24-Q6S8V0J8HW	46.0851	2.14914	0.253948	8.46293	2.60752e-17	2.77619e-15	60.0332	28.2405	50.2237	84.5036	148.21	91.1093	21.5097	132.02	23.851	60.7582	26.9734	100.394	11.3803	72.4965	136.344	109.166	78.0498	174.036	111.944	208.656	17.0218	133.313	165.426	18.2112	34.4935	25.8824	71.8654	31.0968	59.3083	7.42067	31.0445	31.3613	14.0452	78.3062	23.8467	36.9409	16.7342	29.6801	134.582	143.907	9.29085	140.129	122.022
tRF-23-NYDRFU8U0E	141.836	-1.41496	0.167325	-8.45632	2.75942e-17	2.89272e-15	70.6003	87.0113	102.897	25.5978	52.875	56.0673	110.516	37.1886	134.726	160.575	141.61	45.121	209.903	104.889	17.9138	35.1758	59.0647	53.4948	45.2807	84.0702	76.598	17.6282	24.5413	113.638	87.192	59.0649	87.9068	164.255	106.755	81.6274	113.432	117.978	64.2067	32.0344	108.947	24.6273	107.099	51.4454	40.5882	55.0692	17.3429	42.683	27.5535
tRF-26-VIJMRPFQJDE	27.8344	2.31612	0.27445	8.43914	3.19682e-17	3.30047e-15	32.408	11.4489	26.1327	156.671	154.619	32.2387	3.70858	70.6583	5.80159	34.719	9.44068	194.02	16.4382	132.653	81.6073	59.435	34.4544	72.0397	47.377	60.7736	1.41848	71.6145	53.6272	5.09915	32.5772	27.8733	45.5576	11.163	15.8155	6.07146	14.3282	20.1608	6.01938	71.1874	13.0923	37.967	7.80927	8.90402	121.765	50.3935	19.8205	68.4539	48.2186
tRF-20-S998LO9D	7.34998	4.81546	0.570791	8.43646	3.27089e-17	3.32654e-15	3.75101	2.28977	1.22497	4.3177	34.4489	44.153	3.70858	190.901	0.644621	22.3193	1.34867	11.2802	3.79344	9.25487	116.44	1.21296	0.703152	19.2581	6.70825	0	0	50.681	4.54468	0	0	0.663651	0.641656	0	2.63592	5.39685	0	4.48018	0	4.74583	0.467583	16.4182	0	0	2.13622	5.19521	35.3052	30.6029	10.8246
tRF-32-N7S3S3RX8HYV3	18.4637	3.64229	0.432343	8.42454	3.62183e-17	3.62928e-15	9.38048	0.763257	21.6411	641.488	25.2358	12.6151	0	19.2141	6.44621	88.0374	2.69734	112.802	2.52896	12.3398	41.7989	88.546	14.063	22.1112	23.4789	57.735	7.09241	123.397	5.45361	9.46985	2.87446	9.29111	14.7581	2.39206	5.27185	11.4683	0.597009	0.746697	2.00646	36.7802	1.87033	38.9932	0	11.872	4.27244	21.8199	45.8349	5.63738	3.44418
tRF-18-X9X5Q4DZ	3.49142	-2.92603	0.348114	-8.40537	4.26508e-17	4.21193e-15	0.246013	6.10606	0.816646	0.616815	1.2017	0	2.22515	0	0.644621	0	1.34867	0	1.26448	0	0	0	0	0	0	2.02579	0	0	0.908935	1.4569	1.91631	0.663651	0	2.39206	0.658981	0	2.98504	0	2.00646	0	0	1.02614	1.11561	0	2.13622	1.03904	0	1.61068	0.492026
tRF-31-LSM1M3WE8SSP0	43.6347	3.1272	0.372508	8.39498	4.65989e-17	4.53607e-15	24.7561	4.57954	41.2406	1211.12	14.4205	35.042	6.67544	70.0385	15.4709	21.6994	1.34867	455.722	12.6448	80.2089	7.96169	463.35	27.4229	65.6203	91.3999	34.4384	21.2772	28.6458	31.8127	44.4354	7.66523	61.7195	114.856	7.97354	11.2027	14.8413	22.0893	56.749	10.0323	47.4583	14.0275	44.1238	6.69366	49.4668	6.40867	54.5497	9.91024	78.9234	21.1571
tRF-19-73V6M7IQ	104.68	2.89318	0.34471	8.39308	4.73555e-17	4.5448e-15	103.719	120.595	34.7074	182.577	1600.67	234.081	100.873	495.848	25.1402	55.7984	21.5787	314.719	12.6448	41.6469	537.414	10.9166	67.5025	210.413	163.094	217.772	8.51089	224.759	136.34	24.0388	74.736	157.285	69.2988	61.3963	152.884	22.9366	122.387	118.725	14.0452	77.1197	20.1061	94.4045	18.9654	24.7334	352.477	167.805	190.153	226.301	806.431
tRF-21-W282FNPKE	2.40608	-2.81845	0.33883	-8.31819	8.93196e-17	8.45311e-15	0	2.28977	0.408323	0	1.2017	0	0	0	0	0	4.046	0	1.26448	0	0	1.21296	0	0	0.419266	0	0	1.10176	0	1.4569	0	0	1.92497	1.59471	0.658981	0	1.19402	0	0	0	1.40275	0	0	0.989335	2.13622	0.519521	0.61939	0.80534	0.984052
tRF-33-RKVP4P73FJIYW	9.00441	5.64525	0.679733	8.30509	9.97398e-17	9.30996e-15	1.71363	0	2.44994	231.614	0.801137	8.41009	0	3.09905	1.93386	18.5995	0	93.626	0	29.3071	17.9138	40.0276	3.51576	2.13979	4.19266	1.01289	0	267.728	21.8144	4.3707	0.958154	3.9819	4.49159	0	0	0	1.19402	1.49339	0	4.74583	0	1.02614	1.11561	0.989335	0	1.03904	63.1778	0.80534	0
tRF-35-P4R8YP9LON4VN1	95.6747	2.97115	0.357976	8.29988	1.04219e-16	9.59655e-15	68.7713	9.15909	111.064	307.482	20.8295	84.8017	6.67544	19.8339	131.503	189.714	32.368	453.466	11.3803	442.691	243.827	2438.05	157.506	69.1866	11.3202	307.92	76.598	388.922	311.765	192.311	35.4517	68.356	64.8072	23.9206	30.9721	63.413	35.8205	30.6146	6.01938	405.768	66.8644	145.711	30.1215	72.2215	74.7678	207.808	418.088	24.1602	67.8996
tRF-22-ZUH6QE30Q	9.63412	-1.70483	0.20613	-8.27063	1.33252e-16	1.21064e-14	3.63912	10.6856	4.08323	0.616815	4.00568	1.40168	5.19201	3.71886	10.9586	5.57984	12.138	3.38407	7.58687	3.08496	0.995211	2.42592	9.14097	1.42653	3.77339	3.03868	4.25545	0	0.908935	6.55605	5.74892	3.9819	20.533	12.7577	3.2949	2.02382	4.17906	2.98679	8.02584	3.55937	11.6896	3.07841	8.92488	1.97867	0	4.15617	0.61939	0.80534	2.95216
tRF-22-NRDF7UK8N	121.793	-1.33776	0.161835	-8.2662	1.38292e-16	1.2399e-14	61.1025	93.8807	79.6229	23.439	62.4886	58.1698	96.423	56.4027	118.61	164.915	79.5714	18.0484	132.77	13.8823	33.8372	55.7961	56.9553	35.6632	136.681	44.5673	69.5056	24.2388	37.2663	90.3278	69.9452	41.81	50.6908	107.643	44.8107	74.8813	123.581	103.044	60.1938	58.1364	120.636	65.6727	140.567	71.2321	27.7709	37.925	4.95512	62.0112	39.3621
tRF-24-BSBKZ3R9H9	5.95965	-1.80884	0.218979	-8.26032	1.45285e-16	1.28568e-14	2.43808	4.57954	1.22497	0.308407	1.2017	0.700841	3.70858	1.23962	0	1.23996	4.046	4.5121	5.05792	9.25487	0.995211	1.21296	2.10945	2.85306	2.51559	6.07736	0	2.20352	2.72681	2.18535	7.66523	0	3.20828	4.78412	0	1.34921	2.98504	0	2.00646	3.55937	6.07858	4.10454	1.11561	9.89335	0	2.5976	2.47756	2.41602	2.46013
tRF-24-RNLNKSEKH9	52.4976	1.8171	0.220188	8.2525	1.5511e-16	1.35503e-14	69.3084	41.2159	26.9493	127.681	181.858	76.3917	42.2778	173.547	29.008	69.438	17.5327	139.875	10.1158	75.5814	213.97	155.259	90.7066	131.241	69.1788	126.612	19.8587	202.724	155.428	47.3492	69.9452	28.537	68.0155	27.9074	51.4005	15.516	36.4175	41.0683	12.0388	119.832	40.2122	72.8557	33.4683	36.6054	66.2229	95.0723	89.8115	169.927	66.9156
tRF-26-QZPHVU6RM3E	14.6351	-2.10686	0.255472	-8.24693	1.62514e-16	1.40174e-14	3.84368	4.57954	14.2913	4.0093	4.40625	7.00841	2.22515	3.09905	10.3139	13.6396	10.7893	3.38407	32.8765	0	2.98563	13.3425	6.32836	3.56632	5.03119	3.03868	2.83696	2.20352	2.72681	7.2845	0.958154	1.3273	12.8331	4.78412	3.95388	12.1429	2.98504	3.73348	14.0452	0	6.54617	4.10454	11.1561	2.96801	0	0.519521	1.23878	1.61068	0
tRF-26-86J8WPMN1EE	300.36	1.98636	0.24101	8.24181	1.69632e-16	1.44484e-14	309.839	89.3011	135.155	656.6	74.9063	292.251	129.8	1197.47	337.782	245.513	76.8741	514.379	93.5714	211.32	212.975	384.508	1238.25	890.867	621.771	418.325	157.452	388.922	265.409	98.3407	85.2757	545.521	2823.93	279.074	341.352	315.716	1125.96	1766.68	144.465	312.038	701.375	380.696	169.573	272.067	68.3591	336.65	371.015	307.64	2210.18
tRF-21-83ML5F82D	529.12	1.82616	0.22163	8.23968	1.72669e-16	1.45255e-14	621.79	731.201	197.22	630.385	2245.59	829.095	509.558	1874.31	237.865	419.108	147.005	3178.77	571.544	1014.95	2194.44	328.712	556.193	1659.05	510.246	809.302	133.337	1675.78	831.676	223.634	1087.5	684.224	813.619	424.99	547.613	234.763	432.234	540.609	168.543	533.906	396.978	498.702	228.7	219.632	826.718	979.816	613.196	1558.33	1171.02
tRF-24-QJ3KYUYR2D	3.32723	4.05668	0.49304	8.22789	1.90548e-16	1.58341e-14	2.31344	1.52651	3.26658	13.8783	1.2017	0.700841	0.741715	8.67734	0	1.23996	0	42.8649	1.26448	35.477	18.909	9.70367	0	16.4051	3.35412	5.06447	1.41848	22.0352	13.634	0	0.958154	1.99095	7.05821	0.797354	2.63592	1.34921	0	3.73348	0	16.6104	0	11.2875	0	0.989335	6.40867	11.949	1.23878	8.85874	8.85647
tRF-25-F91SS2P46I	340.115	1.9355	0.235978	8.20205	2.36317e-16	1.94008e-14	407.502	150.362	276.435	569.937	785.114	608.33	122.383	832.405	141.817	387.489	140.262	2670.03	142.886	1184.62	1107.67	464.563	427.516	992.15	635.607	1224.59	219.865	621.394	962.562	115.824	461.83	366.999	1045.26	176.215	291.269	101.866	221.49	209.822	176.568	622.89	188.436	297.579	88.1332	213.696	704.953	829.155	115.207	968.019	698.185
tRF-21-73VL4YMYE	80.6875	2.7143	0.331086	8.19816	2.441e-16	1.98012e-14	66.375	63.3504	29.3992	223.595	813.154	86.2034	50.4366	164.25	9.66932	47.7386	22.9274	762.544	29.083	87.9213	224.918	26.6851	41.4859	154.778	135.004	108.38	14.1848	164.162	177.242	8.7414	162.886	96.2293	87.9068	70.9645	68.534	9.44449	58.5069	64.2159	10.0323	72.3739	25.7171	40.0193	10.0405	24.7334	643.003	349.118	20.4399	366.43	509.247
tRF-25-R95933JKB6	10.1027	2.05461	0.251028	8.1848	2.72765e-16	2.18661e-14	12.5768	4.57954	13.0663	12.3363	4.40625	15.4185	2.96686	10.5368	12.8924	6.19982	6.74334	45.121	10.1158	47.8168	40.8036	66.7127	10.5473	14.2653	30.1871	14.1805	7.09241	60.5969	16.3608	7.2845	4.79077	5.97286	15.3997	6.37883	13.8386	8.09528	9.55214	14.9339	6.01938	16.6104	10.2868	20.5227	25.659	19.7867	12.8173	24.937	31.5889	7.24806	4.42824
tRF-22-83ML5F923	799.832	2.07015	0.25305	8.18078	2.82015e-16	2.23447e-14	856.474	627.398	310.325	920.905	2888.5	1589.51	535.518	2204.66	272.675	473.666	405.949	6221.05	380.608	2321.43	3406.61	435.452	535.801	1671.18	1103.93	1591.26	245.397	1395.93	1604.27	185.755	1465.97	897.256	1567.56	815.693	947.614	234.763	562.979	693.681	315.014	982.387	502.184	799.36	220.891	368.033	4304.49	2157.57	314.031	2860.57	2598.39
tRF-23-RK9P4P9LDS	19.2654	2.13214	0.260906	8.17207	3.03155e-16	2.33603e-14	14.9554	16.0284	25.316	339.865	27.6392	35.7429	34.8606	45.8659	9.66932	36.5789	8.09201	93.626	12.6448	13.8823	27.8659	27.8981	43.5954	56.3479	41.088	8.10315	9.92937	22.0352	5.45361	10.1983	3.83261	9.29111	50.6908	11.9603	11.2027	13.4921	45.9697	77.6565	6.01938	17.7969	12.6247	30.7841	6.69366	10.8827	8.54489	11.949	47.0736	11.2748	74.788
tRF-19-O6M83OJX	3.49819	4.34187	0.531332	8.17166	3.04171e-16	2.33603e-14	2.17131	4.57954	2.04161	51.8125	58.8835	2.10252	0.741715	11.7764	0	0.619982	1.34867	15.7923	0	7.71239	4.97605	4.85184	0	0.713264	0.838531	1.01289	0	23.137	2.72681	0.72845	2.87446	1.99095	0	3.18942	11.2027	1.34921	1.79103	2.24009	0	7.11874	2.33792	1.02614	0	0	27.7709	4.67569	5.57451	8.0534	15.7448
tRF-21-NB8PLML3E	385.305	-1.43019	0.175044	-8.1705	3.07123e-16	2.33603e-14	159.75	380.102	178.845	46.8779	147.409	152.082	550.353	112.805	317.798	323.01	544.862	55.2732	479.237	60.1567	102.507	75.2034	203.914	132.667	163.514	155.986	245.397	69.411	107.254	388.264	223.25	132.73	207.896	688.914	195.058	237.462	333.131	278.518	174.562	97.2895	294.577	86.1954	275.556	142.464	81.1764	72.2134	54.5063	103.084	62.4873
tRF-17-8R1546J	4.48168	3.82436	0.468101	8.16994	3.08546e-16	2.33603e-14	4.04462	2.28977	8.16646	39.4762	7.6108	25.2303	21.5097	3.09905	0	8.67974	10.7893	14.6643	0	4.62743	4.97605	4.85184	0.703152	0.713264	4.61192	4.05158	18.4403	7.71233	0.908935	2.18535	1.91631	0.663651	0	16.7444	3.95388	8.76989	0	4.48018	0	4.74583	1.40275	1.02614	3.34683	2.96801	61.9504	10.9099	65.6553	3.22136	2.46013
tRF-34-RK9P4P9L5FZUHM	5.66208	5.023	0.61517	8.16522	3.20853e-16	2.40252e-14	2.04227	0	4.49155	84.1952	0.400568	7.00841	0	0.61981	2.57849	39.0588	0	72.1935	0	44.7319	10.9473	41.2406	14.7662	2.13979	2.09633	3.03868	1.41848	133.313	6.36255	2.18535	0	5.3092	5.13325	0	0.658981	0.674607	0	0	2.00646	1.18646	0.935167	1.02614	1.11561	2.96801	0	2.07808	26.6338	2.41602	0
tRF-28-K84J83ML5F0L	4.52226	3.49555	0.42831	8.16126	3.31541e-16	2.45557e-14	3.88441	4.57954	18.3745	214.035	10.8153	14.0168	0.741715	14.2556	1.93386	9.29973	1.34867	97.01	0	7.71239	0	10.9166	0.703152	19.9714	0.838531	3.03868	0	2.20352	2.72681	0	3.83261	5.3092	7.69987	3.18942	1.97694	0.674607	3.58205	5.97358	2.00646	28.475	4.20825	3.07841	1.11561	6.92535	2.13622	10.3904	3.71634	44.2937	3.93621
tRF-20-73V6M9PX	13.7781	2.0716	0.254263	8.14745	3.71667e-16	2.72316e-14	20.0877	15.2651	5.71652	18.8129	30.4432	24.5294	20.768	71.8979	5.80159	1.85995	26.9734	53.0171	3.79344	30.8496	8.9569	19.4073	26.7198	17.8316	24.3174	56.7221	11.3479	39.6634	16.3608	6.55605	4.79077	23.2278	16.0414	7.97354	46.1286	7.42067	18.5073	28.3745	2.00646	14.2375	4.67583	9.23522	37.9308	6.92535	25.6347	29.6127	4.95512	31.4083	36.4099
tRF-26-V4V47Q2WNIE	38.8757	2.27065	0.278917	8.14097	3.92117e-16	2.84243e-14	51.0412	16.0284	39.199	159.447	247.151	103.724	16.3177	167.968	17.4048	60.7582	5.39467	64.2974	2.52896	15.4248	46.7749	77.6294	52.0332	111.269	57.4394	96.2249	9.92937	107.973	64.5344	26.2242	25.8701	26.546	50.0491	26.3127	46.7876	8.09528	68.656	61.2291	6.01938	151.867	23.3792	59.5159	7.80927	28.6907	34.1796	60.7839	291.113	79.7287	171.225
tRF-24-NY2WI0PRIZ	5.11124	-2.1098	0.259581	-8.1277	4.37516e-16	3.13814e-14	1.4641	1.52651	6.53316	1.23363	3.20455	1.40168	0.741715	0.61981	3.22311	1.85995	2.69734	0	8.85135	0	0	1.21296	3.51576	0	2.09633	4.05158	7.09241	0	3.63574	2.9138	1.91631	3.9819	2.56662	3.18942	1.97694	1.34921	0.597009	2.24009	4.01292	0	0.467583	1.02614	1.11561	0	2.13622	0	0	1.61068	0.492026
tRF-20-SB3B5SM3	70.8637	-1.37207	0.169003	-8.11861	4.71558e-16	3.34708e-14	34.4068	83.1951	32.2575	7.40178	47.6676	26.632	79.3635	35.949	75.4207	47.1186	91.7094	6.76814	89.778	6.16991	10.9473	4.85184	52.7364	28.5306	59.1165	28.361	41.136	14.3229	9.08935	64.1036	65.1544	30.5279	36.5744	67.7751	32.949	50.5955	50.1488	55.2556	60.1938	5.93229	80.8919	30.7841	30.1215	16.8187	40.5882	17.6637	17.9623	25.7709	28.0455
tRF-22-NMEH623KN	158.779	-1.18328	0.145902	-8.11004	5.06015e-16	3.55463e-14	84.5749	137.386	156.388	35.7753	86.1222	69.3832	71.9464	51.4442	186.296	360.209	136.215	31.5847	222.548	20.0522	37.818	78.8423	156.1	84.8784	174.414	57.735	156.033	38.5617	27.2681	130.393	102.522	49.7738	73.7904	105.251	48.1056	105.913	109.253	67.2027	84.2713	64.0687	106.609	98.5091	145.029	98.9335	49.1331	38.4445	47.0736	61.2059	48.7106
tRF-29-LSM1M3WE8S22	4.48366	3.82204	0.471669	8.10321	5.35283e-16	3.72185e-14	2.36298	0.763257	6.12484	114.419	0.400568	1.40168	0	4.33867	3.22311	1.85995	1.34867	56.4012	0	37.0195	3.98084	36.3888	6.32836	11.4122	12.1587	3.03868	1.41848	2.20352	4.54468	2.18535	0.958154	6.63651	15.3997	0	0.658981	2.02382	2.38804	2.24009	2.00646	4.74583	2.33792	2.05227	1.11561	0.989335	0	2.5976	1.85817	4.83204	5.41229
tRF-25-MEF91SS2PM	152.156	-1.33272	0.164708	-8.09139	5.89876e-16	4.06002e-14	75.2139	41.2159	220.086	64.1488	53.6761	45.5547	54.8869	45.2461	166.957	230.013	167.235	38.3528	92.307	67.869	23.8851	98.2497	114.614	136.233	179.446	72.9284	99.2937	49.5793	41.811	153.703	77.6104	49.1101	155.281	76.546	48.1056	134.247	101.492	83.6301	116.375	58.1364	120.169	73.8818	92.5957	97.9442	32.0433	42.0812	54.5063	38.6563	28.0455
tRF-22-XSXMSL73O	7511.98	-1.5367	0.190113	-8.0831	6.31411e-16	4.30243e-14	2722.87	5912.19	1975.47	323.828	910.091	1455.65	6806.72	1220.41	3270.81	174.835	2527.4	1493.5	8245.67	2629.93	2665.17	1523.48	1869.68	1783.87	458.677	4063.73	6081.03	2149.54	3531.21	1243.46	6653.42	1906	3011.93	6600.5	2620.11	1075.32	4923.53	4064.27	7257.36	4464.64	6750.97	2505.82	13920.6	2468.39	3106.07	1628.7	2109.02	897.149	8842.69
tRF-21-JMRPFQRDE	665.13	1.9678	0.243887	8.0685	7.11676e-16	4.80135e-14	689.213	627.398	237.644	611.572	2839.63	1258.71	600.789	1884.84	214.014	361.449	261.642	4208.66	354.054	1631.94	2765.69	286.258	337.513	1154.06	758.032	1338.03	212.772	981.67	1395.22	171.914	1310.75	782.444	1048.47	814.098	864.583	168.652	478.204	559.276	242.782	751.028	484.416	553.087	194.116	278.992	4432.66	1883.26	304.74	2601.25	2288.91
tRF-22-ZVELXKKS4	3.7841	-2.36897	0.293781	-8.06373	7.40022e-16	4.94364e-14	0.967903	0.763257	2.04161	0	2.80398	1.40168	3.70858	2.47924	2.57849	2.47993	0	1.12802	6.32239	0	0.995211	1.21296	0	0	1.67706	3.03868	4.25545	0	0	2.18535	0.958154	0.663651	0	4.78412	1.31796	2.02382	0.597009	0	0	0	1.40275	1.02614	1.11561	0	0	0	0	1.61068	0
tRF-29-IK9NJ4S2I71V	12.288	3.31197	0.414251	7.99507	1.29503e-15	8.56728e-14	8.38678	1.52651	15.5163	259.679	13.6193	16.1193	0	4.95848	5.80159	35.9589	1.34867	76.7056	20.2317	67.869	16.9186	133.425	2.81261	20.6847	5.45045	23.2966	4.25545	57.2916	61.8076	5.09915	14.3723	4.64555	11.5498	0.797354	0.658981	13.4921	1.79103	3.73348	6.01938	22.5427	3.74067	24.6273	3.34683	4.94668	0	12.988	51.4094	0.80534	1.47608
tRF-24-SX73V2Y81W	12.129	2.48171	0.311397	7.96962	1.59164e-15	1.04283e-13	12.565	0.763257	4.89987	31.766	27.2386	14.7177	3.70858	16.7349	1.93386	32.239	5.39467	69.9375	8.85135	46.2743	66.6791	9.70367	14.7662	14.2653	19.7055	42.5416	5.67393	38.5617	49.0825	3.64225	10.5397	12.6094	68.6572	4.78412	12.5206	3.37303	6.5671	4.48018	4.01292	26.1021	5.14342	7.18295	3.34683	2.96801	21.3622	54.0302	1.23878	34.6296	27.0614
tRF-19-RKVP4PJY	3.94713	4.81123	0.604255	7.96225	1.68938e-15	1.09633e-13	1.44171	0.763257	0.816646	99.6156	33.6477	6.30757	0.741715	11.7764	1.28924	0	0	11.2802	1.26448	37.0195	1.99042	1.21296	0	1.42653	0.419266	2.02579	0	42.9687	0.908935	1.4569	0.958154	2.6546	0	0	3.95388	2.69843	0	10.4538	0	3.55937	6.07858	0	2.23122	0	51.2693	3.63665	0.61939	12.0801	0.492026
tRF-30-IK9NJ4S2I7L7	43.7195	3.12694	0.394104	7.93431	2.11675e-15	1.36071e-13	36.7248	3.81629	74.7231	4223.02	70.9006	99.5194	3.70858	30.3707	13.537	154.375	1.34867	615.901	41.7278	257.594	93.5498	528.85	20.3914	141.94	44.4422	56.7221	7.09241	183.994	147.248	18.2112	60.3637	33.1825	69.2988	1.59471	1.97694	72.8575	2.98504	6.72027	4.01292	68.8145	7.48133	104.666	11.1561	12.8614	4.27244	49.3545	398.268	40.267	14.7608
tRF-25-VIJMRPFQJD	278.425	1.80013	0.227059	7.92805	2.22619e-15	1.41769e-13	374.333	157.231	177.62	432.079	660.938	375.651	127.575	804.513	128.924	365.169	48.5521	1810.48	244.044	703.37	799.154	528.85	590.647	1441.51	368.534	816.393	95.0383	1195.41	474.464	170.457	443.625	258.824	610.856	133.955	220.1	125.477	195.819	197.128	74.239	424.752	174.876	441.238	99.2893	137.518	138.854	373.016	528.34	579.845	475.789
tRF-23-SL73VL4YDN	6.55964	2.66897	0.337967	7.89712	2.85427e-15	1.80083e-13	7.25723	5.3428	4.08323	19.4297	39.6563	9.81177	5.19201	22.3132	1.28924	8.05976	1.34867	62.0413	2.52896	15.4248	20.8994	4.85184	11.9536	14.9785	8.80458	13.1676	1.41848	48.4775	13.634	2.18535	4.79077	11.2821	18.608	3.98677	2.63592	2.69843	5.37308	5.22688	0	2.37291	1.40275	6.15682	2.23122	0	12.8173	10.3904	9.29085	26.5762	23.6173
tRF-21-V47P596VE	34.4912	1.59431	0.201994	7.89284	2.95394e-15	1.84662e-13	37.4574	35.1098	20.0078	77.4103	159.026	46.9563	30.4103	77.4762	14.8263	50.8385	21.5787	139.875	11.3803	38.562	75.636	9.70367	37.267	55.6346	80.9183	62.7994	18.4403	45.1722	74.5327	11.6552	40.2424	31.1916	27.5912	44.6518	48.7646	16.8652	29.8504	35.0948	12.0388	83.052	25.2495	30.7841	15.6185	28.6907	123.901	112.736	9.91024	145.767	111.198
tRF-23-WP9N1EWJDW	14.6015	1.7551	0.222609	7.88423	3.16472e-15	1.9604e-13	15.7989	12.2121	11.0247	48.1116	50.4716	19.6235	7.41715	22.3132	8.38008	23.5593	4.046	90.2419	7.58687	33.9345	36.8228	15.7685	15.4693	47.7887	22.2211	34.4384	9.92937	27.544	32.7217	4.3707	7.66523	13.273	29.5162	7.17619	14.4976	4.04764	11.9402	12.6938	14.0452	28.475	7.01375	23.6011	20.081	15.8294	42.7244	46.2374	0	37.0457	42.3143
tRF-26-RNLNK88KO1B	201.445	2.14295	0.272087	7.87596	3.38148e-15	2.0758e-13	203.812	27.4773	176.804	255.67	87.3239	238.987	34.8606	145.036	181.139	188.474	93.0581	1254.36	304.739	1759.97	811.097	1695.72	307.98	268.187	568.524	202.579	385.827	1112.78	514.457	56.8191	205.045	134.057	279.762	35.0836	113.345	145.04	76.4171	138.886	78.2519	253.902	90.2436	292.449	300.099	250.302	111.084	358.989	226.077	88.5874	84.1365
tRF-24-H3RXSINHKN	6.42161	2.93137	0.372256	7.87461	3.41801e-15	2.07949e-13	6.18618	1.52651	2.44994	24.6726	32.8466	6.30757	2.22515	12.3962	0.644621	8.05976	4.046	84.6018	2.52896	18.5097	13.933	6.06479	9.84412	16.4051	10.4816	15.1934	0	18.7299	12.7251	0	15.3305	13.9367	4.49159	1.59471	5.27185	0.674607	4.17906	4.48018	0	16.6104	2.33792	8.20909	0	4.94668	32.0433	19.7418	0	16.1068	31.9817
tRF-27-WJ9X0UD394N	27.0168	-1.8421	0.234057	-7.87031	3.53754e-15	2.13317e-13	8.88846	6.10606	32.6658	4.93452	3.60511	4.90589	8.90058	9.29715	19.9833	24.7993	26.9734	3.38407	20.2317	4.62743	2.98563	19.4073	11.9536	13.552	18.4477	12.1547	26.9512	4.40705	4.54468	18.2112	12.456	7.96381	16.0414	11.163	6.58981	19.5636	7.16411	2.98679	16.0517	28.475	6.54617	4.10454	10.0405	34.6267	2.13622	0.519521	3.09695	6.44272	2.46013
tRF-21-SB3B5SM3E	4.07324	-2.25076	0.286246	-7.86302	3.74968e-15	2.24126e-13	0.980852	0	0.408323	0.616815	3.20455	1.40168	3.70858	0.61981	5.15697	0	5.39467	0	1.26448	1.54248	0	1.21296	0.703152	3.56632	0.838531	3.03868	0	2.20352	0	4.3707	0.958154	0.663651	0.641656	2.39206	1.31796	1.34921	2.38804	2.24009	0	0	2.8055	2.05227	0	0.989335	0	0.519521	0.61939	2.41602	0.984052
tRF-22-WD8YQ84V2	89.4316	-1.26635	0.161423	-7.84494	4.33166e-15	2.56661e-13	42.9514	70.2197	38.3823	20.0465	25.6364	25.2303	20.768	14.2556	65.7514	45.8786	180.722	31.5847	91.0425	20.0522	28.8611	48.5184	40.0796	32.8102	131.23	30.3868	97.8753	15.4247	30.9038	69.9312	68.0289	47.7828	60.3156	46.2465	82.3726	67.4607	62.6859	97.8173	88.2842	23.7291	93.9842	38.9932	129.411	45.5094	44.8607	41.0422	26.6338	27.3816	35.4259
tRF-22-WLBSDE28N	38.0184	-1.42294	0.181494	-7.84011	4.50135e-15	2.64415e-13	15.282	27.4773	13.4747	3.39248	12.017	7.70925	29.6686	7.43772	34.8096	19.8394	32.368	2.25605	64.4884	3.08496	6.96648	9.70367	24.6103	12.1255	40.2495	15.1934	39.7175	3.30528	8.18042	22.5819	24.912	21.9005	40.4243	35.0836	25.7002	35.7541	37.6116	21.6542	18.0581	8.3052	49.5638	9.23522	66.9366	15.8294	12.8173	7.27329	6.1939	12.8854	5.41229
tRF-24-S3M8309N0Y	141.653	1.40823	0.179652	7.83867	4.55333e-15	2.65183e-13	150.105	107.619	78.8063	450.275	151.415	161.193	120.9	230.569	88.9577	148.796	53.9467	146.643	63.2239	168.13	251.788	269.277	659.556	345.933	258.687	165.102	89.3644	369.09	176.333	72.845	37.368	98.2203	517.816	96.4798	148.271	147.739	333.131	704.882	50.1615	154.239	176.279	212.41	85.902	79.1468	66.2229	128.841	99.7218	276.232	781.338
tRF-21-V47Q2QNIE	10.872	3.01646	0.385124	7.83244	4.78498e-15	2.76312e-13	11.2183	12.2121	4.89987	75.2514	159.026	18.2219	8.15887	50.8244	3.22311	9.91971	2.69734	59.7853	1.26448	9.25487	44.7845	4.85184	4.92206	25.6775	20.1247	12.1547	1.41848	19.8317	9.99829	1.4569	4.79077	11.9457	12.1915	5.58148	11.8617	0.674607	11.9402	9.70706	2.00646	16.6104	1.40275	11.2875	1.11561	0	14.9536	12.988	11.149	33.019	79.2162
tRF-24-XSXMSL732Z	3513.18	-1.29792	0.166004	-7.81862	5.34046e-15	3.05797e-13	1842.23	2350.07	1876.65	320.127	430.611	887.965	1881.73	850.379	1569.65	489.166	1499.72	1675.12	3627.79	2515.78	2644.28	1590.19	1807.8	1497.14	383.628	2000.47	3567.48	1806.89	2876.78	745.204	2873.5	1357.83	2095.01	2452.66	975.95	744.766	2965.34	1922.74	2616.42	2375.29	2409.92	1543.31	5555.74	1757.06	751.95	967.867	1728.72	552.463	4208.3
tRF-27-V4V47Q2WNIQ	20.534	1.93724	0.247811	7.8174	5.3924e-15	3.06199e-13	21.6777	12.2121	20.4161	80.1859	74.5057	23.8286	5.93372	49.5848	14.1817	22.9393	16.184	87.9859	3.79344	33.9345	14.9282	27.8981	28.8292	37.0897	18.4477	106.354	14.1848	72.7163	79.9863	10.1983	13.4141	25.2187	42.9909	18.3391	33.608	4.72225	17.3133	27.6278	8.02584	96.1031	12.6247	16.4182	4.46244	14.84	12.8173	42.0812	89.8115	46.7097	59.5352
tRF-23-N7D9BKYSDZ	1.34049	-3.03063	0.38914	-7.78802	6.80699e-15	3.83329e-13	0	0	0.408323	0.308407	0	0	0	0	1.28924	0.619982	1.34867	0	2.52896	0	0	0	0	0	0	0	0	0	0	0	0.958154	0	0.641656	0.797354	0	0	0	0	0	0	0	0	1.11561	0.989335	0	0	0	0	0.492026
tRF-34-RKVP4P93FJIYEP	5.49928	4.04701	0.519798	7.78573	6.93109e-15	3.87118e-13	3.31644	0	1.22497	185.044	0.400568	9.81177	0	11.1566	5.80159	1.85995	1.34867	50.7611	1.26448	7.71239	3.98084	32.7499	3.51576	9.27243	0	13.1676	0	16.5264	0.908935	8.7414	0.958154	13.273	19.8913	0	5.27185	8.76989	1.19402	21.6542	0	4.74583	1.40275	3.07841	1.11561	15.8294	0	3.11713	12.3878	2.41602	1.9681
tRF-19-RPM8301Z	30.8751	2.16258	0.277968	7.77997	7.25446e-15	4.01885e-13	37.1335	96.1704	21.2328	35.7753	171.844	47.6572	56.3704	92.3517	8.38008	8.05976	8.09201	53.0171	15.1737	24.6797	60.7079	6.06479	23.204	66.3336	48.6348	52.6705	8.51089	42.9687	33.6306	16.7543	6.70707	38.4917	17.9664	42.2598	112.027	9.44449	41.1936	83.6301	14.0452	86.6114	19.6385	16.4182	6.69366	13.8507	98.2662	98.709	26.0144	116.774	189.922
tRF-17-RX6NMH3	165.58	2.21861	0.285511	7.77066	7.80809e-15	4.29067e-13	133.64	310.646	56.3485	340.173	1190.89	189.227	272.21	360.11	47.0574	92.3773	103.847	644.102	45.5212	58.6142	270.697	30.324	47.1112	138.373	235.208	617.865	48.2284	128.906	299.949	30.5949	158.095	361.026	37.8577	354.025	328.172	51.2701	112.835	157.553	52.1679	144.748	115.961	36.9409	82.5552	36.6054	2386.16	650.96	65.6553	548.437	502.359
tRF-20-4E8BR9M3	14.182	-1.63318	0.210215	-7.7691	7.90453e-15	4.30892e-13	6.02431	19.0814	6.12484	5.55133	10.0142	7.00841	20.768	6.81791	8.38008	9.91971	10.7893	2.25605	24.0251	1.54248	5.97127	2.42592	2.81261	3.56632	4.19266	6.07736	8.51089	1.10176	0	3.64225	10.5397	10.6184	6.41656	17.5418	3.95388	4.04764	10.1492	6.72027	4.01292	1.18646	6.07858	1.02614	8.92488	3.95734	12.8173	2.07808	1.23878	8.85874	4.92026
tRF-20-V47Q2WNI	64.7144	2.17986	0.280923	7.75965	8.51649e-15	4.60567e-13	70.2984	76.3257	24.9077	93.7559	616.074	133.861	54.8869	261.56	19.9833	52.0785	12.138	345.175	30.3475	44.7319	381.166	15.7685	65.3931	211.126	101.462	155.986	18.4403	199.419	85.4399	18.9397	49.824	74.3289	48.7658	45.4492	84.3495	8.76989	66.268	85.1234	12.0388	48.6448	24.7819	75.9341	25.659	8.90402	164.489	94.0333	80.5207	106.305	178.606
tRF-23-DRFU8U7SZ	12.2567	-1.77973	0.229592	-7.7517	9.06706e-15	4.8648e-13	3.67541	4.57954	1.22497	4.0093	6.80966	1.40168	3.70858	1.23962	4.51235	0	1.34867	2.25605	10.1158	3.08496	6.96648	14.5555	2.10945	0	0.419266	3.03868	5.67393	5.50881	0.908935	3.64225	22.9957	1.99095	1.92497	3.18942	2.63592	13.4921	4.77607	1.49339	12.0388	24.9156	1.87033	7.18295	5.57805	7.91468	0	2.5976	1.85817	0	5.90431
tRF-33-Q99P9P9NH57SD3	43414.3	2.7318	0.354418	7.70784	1.27963e-14	6.81204e-13	39170.4	5614.52	56868.3	234916	47167.3	43285.3	2391.29	55737.6	24880.5	300027	3323.12	315030	5026.3	42820.7	157002	213486	64764.5	36447.1	68800.7	230561	44875.1	497021	16054.5	49552.8	16971.8	69917.6	66505.7	12123	14119.3	37987.8	5397.56	6290.17	11631.4	135482	3659.31	148735	2148.67	40353	32808.1	48038.5	277507	10645.8	18529.2
tRF-30-LSM1M3WE8SSP	18.252	3.21661	0.418004	7.69516	1.41316e-14	7.46454e-13	8.59091	2.28977	14.2913	537.554	8.41193	3.5042	2.96686	22.933	7.73546	4.95985	0	184.996	2.52896	50.9018	0	157.685	17.5788	34.2367	26.4137	8.10315	11.3479	7.71233	15.4519	25.4957	5.74892	31.8552	72.5071	1.59471	0	8.76989	11.3432	25.3877	4.01292	7.11874	11.6896	8.20909	7.80927	12.8614	0	42.6007	6.1939	37.0457	12.3007
tRF-26-VIJMRPFQRDE	297.706	1.88637	0.245444	7.68553	1.52366e-14	7.9863e-13	357.632	78.6155	224.578	410.799	549.58	497.597	80.1052	639.024	128.28	355.25	109.242	2718.54	154.266	1610.35	1171.36	500.952	360.014	803.849	400.818	1067.59	194.332	587.239	826.222	123.108	404.341	340.453	868.16	121.995	177.266	99.8418	173.133	133.659	210.678	622.89	152.432	372.487	71.3991	230.515	290.526	636.933	132.549	608.032	543.197
tRF-23-1E6S18WOD9	7.85826	1.88665	0.245757	7.6769	1.6299e-14	8.47797e-13	10.0274	10.6856	18.3745	22.2053	10.0142	10.5126	8.90058	12.3962	5.15697	16.7395	10.7893	9.02419	10.1158	16.9673	15.9234	32.7499	7.73467	12.1255	7.12752	8.10315	8.51089	4.40705	8.18042	2.18535	3.83261	3.9819	5.13325	8.77089	13.8386	0.674607	7.76112	14.1872	6.01938	17.7969	3.27308	10.2614	10.0405	13.8507	14.9536	7.79281	1.85817	21.7442	8.85647
tRF-29-34HWH3RXSIHM	451.047	-1.90426	0.248113	-7.67497	1.65452e-14	8.54085e-13	152.328	52.6648	189.462	211.259	60.4858	94.6135	43.7612	97.3102	367.434	384.389	128.123	113.93	400.84	215.947	39.8084	485.184	356.498	191.155	197.474	338.307	400.012	134.415	385.389	651.963	100.606	147.33	397.827	55.8148	38.2209	449.288	157.61	40.3216	361.163	103.222	58.9155	244.22	81.4396	160.272	17.0898	43.6398	157.325	281.869	41.8222
tRF-24-RN2NKSEKH9	5.8364	2.1674	0.282946	7.66013	1.85748e-14	9.51644e-13	6.96602	3.81629	1.22497	7.40178	21.2301	14.0168	2.96686	11.1566	0.644621	8.05976	2.69734	25.9445	5.05792	18.5097	24.8803	9.70367	4.92206	19.2581	19.2862	12.1547	0	26.4423	25.4502	5.09915	7.66523	5.97286	3.20828	2.39206	9.88471	2.02382	4.17906	3.73348	0	7.11874	4.20825	9.23522	7.80927	3.95734	4.27244	8.31233	6.81329	27.3816	5.90431
tRF-27-86V8WPMN1E5	24.9719	2.73673	0.357851	7.64767	2.0466e-14	1.04071e-12	17.464	3.05303	12.658	86.3541	8.01137	13.316	5.93372	39.6678	21.2725	21.0794	1.34867	112.802	3.79344	18.5097	30.8515	21.8333	203.914	27.8173	44.8614	25.3224	7.09241	42.9687	10.9072	5.8276	4.79077	93.5747	502.416	12.7577	27.0182	80.9528	42.3876	94.0838	10.0323	5.93229	54.7072	16.4182	3.34683	10.8827	6.40867	29.6127	71.2298	15.3015	121.53
tRF-26-MI7O3B1NR8E	20.038	-1.4263	0.18659	-7.64406	2.10483e-14	1.06003e-12	9.71304	5.3428	21.6411	4.93452	3.60511	4.90589	5.93372	9.29715	21.9171	17.9795	16.184	3.38407	26.5541	4.62743	1.99042	13.3425	15.4693	7.84591	18.4477	10.1289	17.0218	13.2211	5.45361	18.2112	7.66523	7.30016	14.1164	11.163	6.58981	8.09528	17.3133	5.97358	12.0388	8.3052	10.7544	8.20909	20.081	17.808	0	3.11713	2.47756	4.0267	21.6492
tRF-21-XOUZDZN1B	70.7016	1.2628	0.165215	7.64339	2.11571e-14	1.06003e-12	90.8265	79.3788	85.7478	91.2886	72.5029	157.689	63.0458	133.259	53.5036	27.8992	117.334	117.314	108.745	232.914	151.272	97.0367	59.7679	114.122	115.298	48.6189	65.2502	104.667	141.794	21.8535	83.3594	107.511	69.9405	58.2068	83.6905	45.1986	84.7753	35.8415	18.0581	97.2895	35.0687	96.4568	90.3645	114.763	245.666	151.181	31.5889	142.545	65.9315
tRF-27-7343RX6NMH3	14.8773	2.30821	0.302166	7.63887	2.19137e-14	1.08993e-12	15.3015	3.05303	10.6164	64.1488	19.2273	7.70925	1.48343	16.7349	4.51235	29.1391	5.39467	141.003	3.79344	66.3266	37.818	42.4536	22.5008	48.502	22.6403	72.9284	14.1848	42.9687	78.1684	2.9138	10.5397	18.5822	42.9909	3.98677	7.24879	8.76989	8.95513	3.73348	0	33.2208	8.88408	16.4182	4.46244	5.93601	12.8173	38.4445	2.47756	24.1602	22.6332
tRF-23-WLBSDEL80E	6.18847	-1.77496	0.23342	-7.60416	2.86765e-14	1.41595e-12	2.66595	2.28977	4.08323	0.308407	3.60511	3.5042	3.70858	3.71886	7.09084	3.71989	0	0	1.26448	0	0	2.42592	7.03152	2.85306	8.80458	1.01289	5.67393	0	0.908935	5.8276	3.83261	2.6546	4.49159	3.98677	3.95388	5.39685	1.19402	4.48018	2.00646	1.18646	5.14342	0	3.34683	1.97867	2.13622	0	1.85817	2.41602	0.984052
tRF-28-R8WP9N1EWJDW	14.286	2.44788	0.322248	7.59626	3.04809e-14	1.49422e-12	11.4252	1.52651	9.79975	62.6067	14.821	10.5126	1.48343	10.5368	3.86773	26.0392	5.39467	134.235	6.32239	70.954	38.8132	43.6665	21.0945	32.8102	30.6064	80.0186	15.6033	31.9511	52.7182	6.55605	15.3305	19.2459	40.4243	5.58148	5.93083	4.04764	4.17906	5.22688	8.02584	77.1197	6.54617	12.3136	2.23122	9.89335	6.40867	28.0541	0.61939	24.9656	13.2847
tRF-22-MH490VL8J	15.5194	-2.19932	0.289718	-7.59124	3.16853e-14	1.54217e-12	3.07604	3.05303	0.816646	4.3177	4.00568	2.80336	5.19201	3.09905	5.15697	0	4.046	1.12802	24.0251	13.8823	0	2.42592	2.81261	2.13979	5.03119	4.05158	4.25545	0	2.72681	7.2845	29.7028	1.3273	0.641656	7.17619	1.97694	2.69843	3.58205	25.3877	32.1033	2.37291	11.6896	6.15682	6.69366	8.90402	10.6811	0.519521	1.23878	6.44272	0.492026
tRF-23-VP9N15WV0E	36.6349	1.97318	0.260889	7.5633	3.92975e-14	1.8991e-12	25.3765	16.7917	21.6411	286.819	371.727	56.7681	23.7349	59.5017	5.15697	19.2194	4.046	323.743	17.7027	69.4115	33.8372	29.111	16.1725	85.5917	106.074	47.606	9.92937	42.9687	69.988	7.2845	44.0751	19.9095	31.4411	28.7047	27.0182	11.4683	23.2833	17.174	22.0711	18.9833	8.4165	23.6011	14.5029	5.93601	38.452	88.3186	17.3429	218.247	69.8677
tRF-24-FSXMSL732Z	634.406	-1.34695	0.178272	-7.55555	4.17091e-14	2.00145e-12	330.783	376.286	445.072	40.7098	62.0881	126.852	347.123	99.7894	252.047	83.6975	198.254	324.871	703.05	479.711	371.214	310.517	365.639	278.173	42.7651	457.828	558.882	334.936	449.923	150.061	554.771	266.788	465.2	452.897	160.132	116.032	508.652	276.278	465.499	397.463	349.752	263.717	1019.67	259.206	91.8575	134.036	447.819	70.0646	856.126
tRF-29-MIF91SS2P4ER	103.638	2.23055	0.295494	7.54856	4.40106e-14	2.09712e-12	100.171	12.2121	191.503	674.796	144.205	132.459	14.0926	164.869	63.1729	106.637	8.09201	1006.2	35.4054	239.084	179.138	503.378	227.118	358.772	130.392	398.067	31.2066	592.748	132.705	51.7199	53.6566	233.605	483.808	22.3259	39.5388	41.8256	48.3577	47.7886	20.0646	434.243	59.3831	60.542	31.2371	75.1895	8.54489	144.946	196.966	153.82	122.022
tRF-25-R3WE8RO86J	247.923	1.54973	0.205629	7.53652	4.82673e-14	2.28398e-12	304.552	173.259	200.486	836.093	750.665	351.822	138.701	827.446	128.28	314.951	91.7094	591.084	73.3398	265.306	531.443	716.859	450.017	691.153	440.229	686.742	143.267	902.343	627.165	214.893	294.153	85.6109	224.579	146.713	245.141	86.3496	224.475	221.022	122.394	829.334	196.385	440.212	161.764	150.379	117.492	376.653	535.772	683.734	347.37
tRF-23-4PW3FJIKW	55.9478	1.64724	0.218845	7.52696	5.19339e-14	2.44054e-12	75.3129	44.2689	31.0325	78.9523	155.821	96.0152	34.8606	125.202	32.2311	23.5593	33.7167	346.303	24.0251	135.738	154.258	71.5646	49.2206	108.416	55.7623	94.1991	21.2772	103.566	92.7114	24.0388	93.899	61.0559	116.14	66.9777	102.801	26.9843	53.7308	62.7225	78.2519	72.3739	89.3084	91.3261	22.3122	37.5947	153.808	154.817	31.5889	186.034	163.353
tRF-25-93R918VBY9	2.19651	3.94982	0.526752	7.49845	6.45762e-14	3.01385e-12	1.50497	1.52651	2.85826	62.9151	3.20455	4.90589	1.48343	3.09905	0.644621	1.85995	0	16.9204	1.26448	3.08496	2.98563	13.3425	0.703152	12.1255	0.419266	5.06447	1.41848	2.20352	3.63574	0	0.958154	0	0	0	0	0.674607	0	3.73348	0	11.8646	0.467583	6.15682	4.46244	0	0	2.5976	1.23878	3.22136	1.47608
tRF-19-RX6NMHH3	17.0734	2.02378	0.270202	7.48986	6.89461e-14	3.19591e-12	16.3782	26.714	10.6164	33.6164	16.4233	16.1193	20.0263	16.7349	4.51235	14.8796	16.184	163.563	7.58687	41.6469	22.8899	6.06479	9.14097	16.4051	16.3514	63.8123	5.67393	26.4423	73.6238	1.4569	14.3723	30.5279	16.683	28.7047	42.1748	6.07146	8.35813	20.1608	8.02584	14.2375	11.222	10.2614	8.92488	6.92535	121.765	81.5648	1.23878	46.7097	43.2983
tRF-21-43RX6NMHD	23.0666	1.99542	0.267147	7.46936	8.0583e-14	3.71008e-12	26.0757	23.661	9.39142	66.3076	85.321	30.1362	20.768	74.997	10.3139	19.2194	1.34867	113.93	11.3803	23.1372	105.492	10.9166	32.345	67.0468	29.3486	37.4771	5.67393	92.548	37.2663	10.1983	49.824	31.8552	71.2238	27.11	25.0413	10.1191	28.0594	12.6938	8.02584	24.9156	21.5088	20.5227	11.1561	5.93601	17.0898	55.5887	9.91024	79.7287	94.9611
tRF-23-ZFMQ5JK80E	2.70943	-2.4145	0.323948	-7.45337	9.09823e-14	4.16076e-12	0.554421	0	0.816646	0.616815	0.400568	0.700841	1.48343	0.61981	1.28924	1.23996	1.34867	0	1.26448	0	0	4.85184	2.10945	0.713264	1.67706	3.03868	1.41848	0	0	2.9138	2.87446	0	1.28331	1.59471	0	0	2.38804	0.746697	0	0	1.87033	0	0	0	0	0	0	0.80534	0.492026
tRF-25-Q99P9P9NH5	26.0397	2.80229	0.376075	7.45142	9.23432e-14	4.19485e-12	16.7621	3.05303	11.433	50.5788	9.61364	16.1193	1.48343	27.8914	17.4048	205.214	0	222.221	5.05792	18.5097	100.516	131	60.471	27.104	38.5724	183.334	35.4621	318.409	2.72681	27.6811	9.58154	67.6924	62.2406	12.7577	5.27185	30.3573	1.79103	5.22688	10.0323	33.2208	6.54617	100.561	2.23122	17.808	12.8173	21.8199	185.817	4.0267	13.2847
tRF-20-ZVELXKKS	5.2637	-2.14526	0.288234	-7.44278	9.85907e-14	4.44612e-12	1.2645	0.763257	0.816646	0	1.2017	0.700841	1.48343	0.61981	5.15697	0	14.8354	0	3.79344	0	0	2.42592	2.81261	2.85306	4.61192	3.03868	2.83696	1.10176	0	0.72845	3.83261	1.3273	2.56662	0.797354	1.97694	2.69843	1.19402	2.24009	4.01292	0	3.27308	0	6.69366	1.97867	4.27244	1.03904	0	1.61068	0
tRF-30-WW1W18YMENL7	6.74409	3.49585	0.469747	7.44199	9.91796e-14	4.44612e-12	4.4505	0	9.79975	88.5129	9.61364	8.41009	0	6.1981	1.28924	41.5388	1.34867	73.3215	1.26448	7.71239	21.8946	32.7499	10.5473	7.84591	30.1871	65.8381	4.25545	76.0216	5.45361	2.18535	0	4.64555	10.9081	0	0.658981	2.02382	0.597009	0.746697	0	13.051	1.40275	11.2875	1.11561	0.989335	2.13622	8.31233	6.81329	0.80534	6.88837
tRF-26-V4V4SQ2WW1E	9.27191	2.43369	0.327287	7.43597	1.03806e-13	4.62308e-12	8.52525	0	8.9831	78.3355	24.4347	18.9227	2.22515	30.9905	1.93386	7.43978	4.046	84.6018	3.79344	24.6797	5.97127	6.06479	14.7662	30.6704	16.3514	23.2966	4.25545	55.0881	24.5413	4.3707	9.58154	11.2821	36.5744	1.59471	17.1335	4.72225	7.76112	5.97358	4.01292	29.6614	0.467583	5.13068	0	4.94668	12.8173	16.1051	5.57451	20.1335	14.2688
tRF-20-J4S2QFXZ	3.34877	2.8133	0.378414	7.43445	1.05003e-13	4.64604e-12	3.57246	3.81629	3.26658	11.4111	22.8324	5.60673	2.96686	9.29715	0.644621	6.19982	2.69734	18.0484	2.52896	1.54248	21.8946	1.21296	4.92206	9.9857	10.0624	3.03868	0	11.0176	5.45361	2.18535	5.74892	1.99095	1.92497	7.17619	4.61286	0.674607	2.98504	2.98679	0	2.37291	1.87033	3.07841	2.23122	0	21.3622	7.27329	4.95512	6.44272	15.2528
tRF-22-4E6L1F8J3	32.7248	2.02761	0.273495	7.41372	1.22809e-13	5.39883e-12	45.1978	32.8201	20.4161	59.5226	82.9176	56.7681	22.2515	132.02	12.8924	57.6583	14.8354	127.467	11.3803	50.9018	153.262	30.324	53.4395	86.305	82.5953	68.8768	9.92937	57.2916	49.0825	7.2845	23.9538	67.6924	153.997	10.3656	39.5388	19.5636	39.9996	47.7886	6.01938	46.2718	6.54617	44.1238	8.92488	12.8614	12.8173	69.6158	21.0593	128.049	250.441
tRF-30-8W1W188MENL7	60.4704	2.69094	0.363018	7.41271	1.23748e-13	5.40524e-12	46.3574	6.10606	54.3069	577.339	81.3154	74.2891	7.41715	116.524	15.4709	55.7984	2.69734	632.821	7.58687	226.744	55.7318	120.083	125.864	180.456	65.8247	298.804	18.4403	387.82	260.864	22.5819	41.2006	94.902	205.971	4.78412	16.4745	21.5874	29.8504	17.9207	24.0775	316.784	11.222	45.15	2.23122	27.7014	46.9969	45.7178	17.9623	141.74	50.6787
tRF-23-YUYRR6RBD2	3.44951	2.58627	0.349223	7.40576	1.30399e-13	5.65948e-12	3.42714	1.52651	2.85826	7.71019	4.00568	14.7177	0.741715	10.5368	7.09084	4.33987	2.69734	29.3286	5.05792	15.4248	11.9425	13.3425	1.4063	3.56632	36.4761	2.02579	0	11.0176	9.08935	0	0.958154	0.663651	3.84993	1.59471	3.2949	2.69843	1.79103	2.24009	0	3.55937	1.87033	1.02614	6.69366	2.96801	6.40867	10.9099	1.85817	3.22136	0.984052
tRF-19-V47PU9J8	144.161	1.95871	0.264924	7.39348	1.43034e-13	6.16857e-12	149.072	192.341	45.7321	266.772	1692	326.592	176.528	366.308	42.545	128.336	67.4334	730.959	64.4884	78.6664	332.4	25.4721	64.6899	328.102	315.288	291.713	17.0218	280.949	151.792	40.0647	173.426	238.914	91.1151	165.052	330.808	46.5479	122.984	146.353	40.1292	75.9333	87.9057	66.6988	47.9713	23.744	348.204	272.229	122.02	534.746	682.44
tRF-21-4E8BR9M3E	5.62311	-1.86056	0.252115	-7.37983	1.58497e-13	6.79246e-12	2.00223	9.15909	2.04161	1.23363	4.00568	1.40168	2.96686	1.23962	5.15697	4.33987	5.39467	0	8.85135	0	0.995211	1.21296	3.51576	0.713264	0	2.02579	4.25545	0	0	1.4569	2.87446	1.3273	3.20828	6.37883	2.63592	2.69843	2.98504	3.73348	0	0	2.33792	2.05227	6.69366	1.97867	0	0.519521	0.61939	0.80534	0.984052
tRF-19-Q99P9PJZ	38.5077	2.8283	0.383325	7.37835	1.60267e-13	6.82539e-12	34.7275	19.8447	36.3407	97.4568	58.0824	29.4353	5.19201	40.9075	25.1402	278.992	6.74334	298.926	6.32239	38.562	128.382	195.286	75.2372	34.2367	35.2183	261.327	58.1578	452.824	12.7251	52.4484	27.7865	112.157	76.9987	11.9603	17.7925	38.4526	4.17906	2.98679	0	54.577	9.35167	148.79	2.23122	17.808	19.226	36.886	244.659	4.0267	13.2847
tRF-24-F91SS2PMER	24.7595	1.60597	0.217872	7.37116	1.69145e-13	7.15873e-12	29.3427	17.5549	11.433	46.2611	68.8977	28.0336	12.6092	76.2366	18.694	27.2792	8.09201	124.083	20.2317	38.562	76.6312	38.8147	61.8773	112.696	22.6403	64.8252	15.6033	91.4462	36.3574	17.4828	32.5772	21.9005	53.2574	12.7577	30.9721	9.44449	14.9252	20.1608	14.0452	33.2208	14.9627	26.6795	4.46244	10.8827	21.3622	30.6517	54.5063	61.2059	40.8382
tRF-21-U45O6QJ1E	89.0334	2.23719	0.303804	7.36394	1.78553e-13	7.51026e-12	111.81	81.6685	46.5488	134.466	340.483	158.39	109.032	422.091	16.7602	127.096	20.23	226.733	8.85135	87.9213	446.85	35.1758	118.129	259.628	300.613	185.36	19.8587	188.401	165.426	33.5087	31.6191	200.422	358.686	28.7047	148.271	72.8575	127.76	100.057	12.0388	129.324	22.444	90.3	10.0405	22.7547	85.4489	188.067	114.587	322.941	943.214
tRF-24-SWRYVMMVHX	8.59038	4.29017	0.584081	7.34517	2.05503e-13	8.5879e-12	2.84501	5.3428	57.9818	146.494	6.40909	12.6151	0	3.09905	0	27.8992	0	48.505	15.1737	189.725	0	61.8609	0	2.85306	24.7367	1.01289	2.83696	9.91585	29.9949	2.9138	0	0	1.92497	0	0	7.42067	0	6.72027	0	4.74583	0	0	1.11561	2.96801	0	0.519521	3.71634	77.3127	0
tRF-27-596VZ631QJJ	2.19666	-2.89527	0.394214	-7.34439	2.06694e-13	8.5879e-12	0	0	0.408323	0.925222	2.00284	0.700841	0	0	0.644621	0	1.34867	0	0	0	0	6.06479	0	0.713264	0.419266	0	0	0	0	0.72845	0.958154	0	0	1.59471	0	0.674607	0.597009	0	2.00646	0	0	0	0	1.97867	2.13622	0	0	0	1.47608
tRF-21-V47PU9XWE	1005.67	2.39186	0.325743	7.34279	2.09181e-13	8.63855e-12	626.468	923.542	358.099	6941.94	15170.7	1605.63	758.033	1630.72	109.586	405.468	277.826	8266.16	226.342	1172.28	1040.99	300.814	232.04	2048.49	2733.61	1080.76	140.43	1449.92	1973.3	143.505	1133.5	626.486	454.934	603.597	931.14	133.572	674.62	607.811	343.105	626.45	253.898	374.54	126.064	239.419	2176.81	2987.25	249.614	7260.95	2787.82
tRF-30-Q99P9P9NH57S	75.7027	2.67543	0.364888	7.3322	2.26397e-13	9.2932e-12	62.735	12.2121	106.164	507.947	233.531	194.834	6.67544	195.24	30.2972	474.286	4.046	533.555	13.9093	27.7646	60.7079	149.194	236.962	159.771	153.87	493.279	68.0871	251.202	9.08935	48.0777	23.9538	141.358	336.228	18.3391	28.3362	64.7622	13.7312	14.9339	28.0904	124.578	10.2868	240.116	2.23122	46.4987	10.6811	99.748	777.334	9.66408	93.977
tRF-21-W282FN5KE	2.86761	-2.10947	0.288519	-7.31136	2.64448e-13	1.07901e-11	0.737573	0.763257	1.63329	0.308407	6.40909	2.10252	0	0.61981	1.93386	1.23996	4.046	1.12802	1.26448	0	0	0	3.51576	0	1.67706	1.01289	0	0	0	0.72845	0	0.663651	1.28331	0	0	2.02382	0	0.746697	8.02584	0	0.935167	0	1.11561	0.989335	0	0	0	0.80534	0.984052
tRF-32-RK9P4P9L5HJVQ	4.43785	4.56147	0.624875	7.29982	2.88155e-13	1.16874e-11	1.06122	0	6.12484	74.0178	1.2017	1.40168	0.741715	0.61981	0.644621	10.5397	0	15.7923	0	24.6797	9.95211	80.0553	5.62521	2.13979	2.93486	1.01289	4.25545	47.3758	0	5.8276	0.958154	1.99095	3.20828	0.797354	0.658981	5.39685	1.19402	0	0	2.37291	0	6.15682	0	1.97867	0	0	90.4309	0	0.984052
tRF-20-596VW631	39.5323	-1.46448	0.200725	-7.29594	2.96587e-13	1.19583e-11	16.6933	60.2973	33.0741	11.4111	24.8352	18.2219	76.3967	21.6933	28.3633	26.0392	36.414	3.38407	44.2568	7.71239	7.96169	6.06479	12.6567	7.84591	19.7055	10.1289	18.4403	5.50881	5.45361	36.4225	20.1212	8.62746	11.5498	62.1936	16.4745	22.262	31.6415	29.1212	28.0904	9.49166	36.9391	14.3659	14.5029	11.872	14.9536	5.19521	13.6266	16.9121	6.88837
tRF-19-NB8PLM1S	73.6472	-1.45366	0.199337	-7.29247	3.04323e-13	1.21082e-11	33.1979	92.3542	15.9246	23.7474	42.8608	25.2303	90.4893	30.9905	60.5944	32.239	83.6174	11.2802	65.7529	30.8496	14.9282	7.27775	15.4693	22.8245	13.4165	45.5802	45.3914	12.1194	39.9931	49.5346	45.0332	37.8281	35.2911	129.171	49.4235	45.1986	56.1188	53.7622	56.1809	13.051	55.1748	3.07841	44.6244	23.744	91.8575	23.3784	8.67146	89.3928	13.7767
tRF-32-K84J83ML5FX23	19.9627	2.52165	0.345799	7.29225	3.04814e-13	1.21082e-11	16.7121	3.81629	52.2653	193.063	29.6421	20.3244	2.96686	15.4952	8.38008	21.0794	0	104.906	2.52896	70.954	27.8659	132.213	8.43782	32.8102	23.4789	35.4513	12.7663	134.415	31.8127	10.9267	12.456	15.9276	39.7827	3.18942	4.61286	10.7937	3.58205	5.97358	6.01938	231.359	6.54617	23.6011	7.80927	20.776	14.9536	19.2223	57.6033	49.9311	7.38039
tRF-29-K84J83ML5FJS	6.76245	3.17153	0.43494	7.29189	3.05638e-13	1.21082e-11	3.92697	3.81629	13.0663	140.942	12.4176	19.6235	0.741715	6.81791	0.644621	5.57984	1.34867	84.6018	0	6.16991	0.995211	18.1944	1.4063	22.8245	1.2578	10.1289	0	12.1194	5.45361	1.4569	1.91631	2.6546	7.69987	3.18942	2.63592	2.02382	2.98504	4.48018	0	65.2552	3.27308	2.05227	2.23122	6.92535	0	10.3904	5.57451	43.4884	5.41229
tRF-23-392J1Y0SDZ	188.988	-1.22288	0.167779	-7.28863	3.13119e-13	1.23329e-11	104.875	151.125	156.388	34.2332	57.2813	102.323	136.476	107.227	221.105	412.288	159.143	28.2006	216.226	24.6797	32.842	77.6294	164.537	74.8927	214.664	57.735	147.522	49.5793	49.0825	161.716	102.522	61.7195	134.106	190.568	61.2852	149.088	208.953	149.339	124.4	111.527	162.251	58.4897	195.232	100.912	27.7709	44.6788	13.6266	71.6753	49.6946
tRF-25-1293WEW6VM	1.83814	-2.78563	0.3838	-7.25802	3.92799e-13	1.53824e-11	0	0	0	1.54204	0.400568	0	0	0	2.57849	0	0	1.12802	0	1.54248	0	0	0	0	0	1.01289	0	0	0.908935	0	0	0.663651	0	0	0	0	0.597009	1.49339	0	0	0.467583	1.02614	0	1.97867	0	0.519521	0	0.80534	0
tRF-20-JMRPFQJD	609.952	1.41493	0.19498	7.25679	3.96371e-13	1.54335e-11	645.071	1125.04	297.667	682.197	2987.04	920.204	789.927	2125.95	268.807	323.63	214.438	2219.95	641.091	748.102	1819.25	275.342	470.408	1470.04	515.277	933.888	207.098	1480.77	847.128	265.884	994.563	649.05	600.59	708.848	734.104	244.882	475.816	521.941	198.639	576.618	467.583	433.029	404.967	225.568	1567.99	1120.09	726.544	1919.13	1368.82
tRF-31-K84J83ML5FX2D	6.48921	2.80491	0.387145	7.2451	4.32114e-13	1.67297e-11	5.24263	0.763257	13.4747	65.6908	10.0142	9.11093	0.741715	7.43772	4.51235	9.29973	2.69734	45.121	0	21.5947	7.96169	63.0739	5.62521	20.6847	3.77339	18.2321	4.25545	47.3758	7.27148	2.9138	2.87446	9.29111	14.7581	0	0.658981	1.34921	1.79103	4.48018	4.01292	56.95	1.40275	5.13068	1.11561	1.97867	0	3.63665	8.05207	18.5228	0.492026
tRF-21-S3RX8HWVE	17.6852	2.11854	0.292911	7.23271	4.7346e-13	1.82269e-11	21.2218	30.5303	7.34981	28.3735	188.267	32.2387	12.6092	68.7989	2.57849	21.6994	5.39467	48.505	6.32239	7.71239	56.727	14.5555	14.7662	72.0397	35.6376	31.3997	2.83696	52.8846	31.8127	5.09915	12.456	29.8643	26.9495	14.3524	27.6772	2.69843	20.8953	21.6542	4.01292	28.475	5.14342	15.392	8.92488	6.92535	21.3622	23.3784	7.43268	49.1258	42.3143
tRF-26-SL73VL4YMYE	6.29081	2.75383	0.380822	7.23127	4.78482e-13	1.83167e-11	6.03142	3.81629	3.6749	28.6819	28.4403	4.20505	1.48343	7.43772	0	2.47993	0	126.339	12.6448	32.392	14.9282	13.3425	8.43782	9.27243	6.70825	10.1289	0	15.4247	11.8162	0.72845	15.3305	9.29111	8.98318	0.797354	2.63592	3.37303	1.19402	0	0	9.49166	1.87033	5.13068	0	3.95734	4.27244	20.7808	3.09695	16.1068	16.7289
tRF-29-P4R8YP9LONHK	400.289	2.37566	0.328698	7.22748	4.92043e-13	1.87306e-11	318.185	90.8276	924.034	4429.35	868.031	862.735	43.0195	362.589	228.196	665.86	17.5327	3285.93	94.8359	485.881	698.638	2775.25	1242.47	1848.07	273.78	881.218	177.31	618.088	181.787	227.276	273.074	224.314	682.08	71.7619	114.004	496.51	156.416	228.489	62.2002	1772.57	394.173	1333.98	95.9425	255.248	12.8173	565.239	1855.69	75.702	630.778
tRF-35-RKVP4P93FJIYEV	5.09249	3.49767	0.483996	7.22665	4.95043e-13	1.87401e-11	3.58762	0	1.22497	8.63541	0	10.5126	0.741715	11.7764	7.73546	4.33987	2.69734	38.3528	2.52896	75.5814	17.9138	32.7499	4.21891	2.13979	2.93486	13.1676	2.83696	47.3758	0.908935	17.4828	2.87446	13.9367	18.608	0	3.95388	7.42067	0	11.2005	0	11.8646	0.935167	3.07841	2.23122	23.744	0	1.03904	17.9623	3.22136	1.9681
tRF-29-945NB2NZW7HV	87.9199	2.95559	0.410591	7.19838	6.09331e-13	2.29391e-11	41.2314	3.81629	178.845	301.623	23.233	173.809	17.0595	91.1121	8.38008	13.0196	28.322	1370.55	12.6448	1027.29	275.673	675.618	7.03152	295.291	27.2523	60.7736	83.6904	240.184	381.753	19.6681	7.66523	22.5641	7.69987	3.98677	15.8155	3.37303	14.9252	5.97358	50.1615	182.714	4.67583	177.522	7.80927	372.979	14.9536	85.2014	107.774	53.9578	4.92026
tRF-23-43RX6NMHD5	15.5359	2.22388	0.309121	7.19422	6.28171e-13	2.35185e-11	12.5379	6.86932	3.26658	80.1859	46.0653	4.90589	4.45029	16.7349	2.57849	15.4995	12.138	234.629	10.1158	47.8168	12.9377	23.0462	15.4693	26.3908	10.4816	27.3481	7.09241	19.8317	73.6238	2.18535	17.2468	21.9005	41.066	10.3656	27.6772	6.07146	7.76112	7.46697	6.01938	11.8646	5.14342	10.2614	0	4.94668	25.6347	69.6158	1.23878	70.87	26.0774
tRF-23-R95933JKR	4.4571	2.17337	0.302613	7.18201	6.86961e-13	2.5579e-11	5.83576	4.57954	6.94149	7.71019	24.0341	5.60673	2.96686	8.05753	5.15697	1.23996	0	12.4083	0	7.71239	37.818	6.06479	2.10945	3.56632	6.70825	3.03868	2.83696	16.5264	7.27148	1.4569	9.58154	1.3273	2.56662	3.98677	6.58981	0.674607	1.19402	7.46697	2.00646	8.3052	6.54617	5.13068	4.46244	4.94668	6.40867	23.3784	21.6786	7.24806	2.95216
tRF-21-ZUH6QE30E	23.1186	-1.4504	0.202204	-7.17294	7.34057e-13	2.71841e-11	10.3553	35.8731	27.7659	2.15885	20.429	2.10252	16.3177	9.91696	19.9833	11.7797	29.6707	1.12802	22.7606	1.54248	6.96648	0	16.1725	8.55917	12.9972	14.1805	12.7663	1.10176	3.63574	12.3836	17.2468	8.62746	37.8577	29.5021	17.1335	10.7937	8.95513	16.4273	12.0388	3.55937	15.4302	4.10454	34.5839	4.94668	6.40867	5.19521	0.61939	9.66408	12.3007
tRF-23-Q99P9P9NDD	35.622	2.56922	0.359436	7.14793	8.80973e-13	3.24484e-11	20.396	3.81629	24.4994	70.0085	16.8239	24.5294	3.70858	39.048	14.1817	292.011	1.34867	426.393	10.1158	47.8168	80.6121	207.416	76.6435	37.0897	41.5073	223.85	62.4132	334.936	16.3608	46.6208	19.1631	72.3379	85.9819	19.9339	5.93083	41.8256	5.37308	7.46697	16.0517	54.577	3.27308	178.548	7.80927	7.91468	19.226	20.2613	122.639	4.0267	16.7289
tRF-23-Q6S8V0J6DR	14.5728	1.77742	0.249421	7.12618	1.03191e-12	3.78033e-11	19.4692	18.3182	8.57478	26.2146	46.0653	24.5294	10.384	50.8244	8.38008	14.8796	1.34867	66.5534	5.05792	21.5947	47.7701	20.6203	23.9072	62.7672	24.7367	30.3868	5.67393	63.9022	21.8144	4.3707	15.3305	9.29111	24.3829	14.3524	13.8386	2.69843	7.16411	10.4538	2.00646	34.4073	12.1572	12.3136	5.57805	6.92535	23.4984	26.4956	9.91024	49.9311	29.0295
tRF-23-NRDF7UK80E	16.2435	-1.30397	0.183055	-7.12337	1.05319e-12	3.83765e-11	7.97584	11.4489	11.433	1.54204	8.41193	7.70925	8.15887	6.1981	19.9833	21.0794	10.7893	3.38407	11.3803	1.54248	3.98084	8.49071	4.92206	6.41938	15.9321	6.07736	17.0218	1.10176	7.27148	7.2845	4.79077	5.3092	10.9081	21.5286	7.24879	17.5398	18.5073	15.6806	14.0452	2.37291	15.8978	8.20909	21.1966	6.92535	0	7.79281	1.23878	4.83204	7.38039
tRF-25-MIF91SS2P4	94.9717	1.79017	0.251447	7.11947	1.08339e-12	3.92673e-11	77.1163	67.9299	70.2315	874.952	58.483	185.723	60.8207	330.978	43.8343	65.7181	17.5327	1021.99	63.2239	80.2089	53.7414	95.8237	106.176	299.571	60.3742	195.489	28.3696	36.3581	65.4433	18.2112	33.5354	246.878	576.207	135.55	110.05	31.7065	106.865	197.875	34.1098	147.121	95.8546	36.9409	40.162	25.7227	23.4984	140.79	102.199	327.774	246.013
tRF-22-73V6M7QZ1	4.08152	2.64833	0.37229	7.11361	1.13044e-12	4.07558e-11	3.88714	1.52651	2.44994	4.3177	3.20455	7.70925	1.48343	8.05753	0.644621	10.5397	5.39467	60.9133	3.79344	37.0195	3.98084	2.42592	1.4063	5.70611	4.19266	12.1547	0	2.20352	52.7182	0	0.958154	6.63651	5.7749	5.58148	3.2949	1.34921	4.77607	2.24009	0	5.93229	2.33792	4.10454	0	1.97867	0	9.8709	1.85817	10.4694	4.42824
tRF-34-LZNL7L73V6M9I3	38.0264	2.62386	0.369085	7.1091	1.16802e-12	4.18887e-11	36.2404	5.3428	61.2484	256.287	56.0796	38.5462	5.19201	56.4027	32.2311	298.211	0	223.349	3.79344	33.9345	134.353	197.712	52.7364	41.3693	60.3742	146.87	45.3914	388.922	9.08935	53.1768	7.66523	47.1192	51.3325	14.3524	11.2027	30.3573	6.5671	3.73348	6.01938	113.9	2.8055	111.849	2.23122	40.5627	29.9071	51.4326	270.673	7.24806	20.6651
tRF-22-NYDRFO8UN	25.4954	-1.82905	0.257862	-7.09312	1.31126e-12	4.67798e-11	5.59453	17.5549	22.4578	20.0465	4.40625	9.11093	10.384	1.85943	4.51235	69.438	2.69734	1.12802	27.8185	0	4.97605	3.63888	2.81261	0.713264	58.6972	8.10315	22.6957	1.10176	0.908935	21.8535	26.8283	1.99095	12.8331	12.7577	5.27185	23.6112	23.8804	8.96036	12.0388	4.74583	5.611	3.07841	5.57805	6.92535	4.27244	1.55856	3.71634	0	6.39634
tRF-24-SL73VL4YHE	20.8934	2.10089	0.296228	7.09216	1.32035e-12	4.68587e-11	16.6516	12.2121	12.2497	176.409	209.097	32.9395	11.8674	36.5688	1.93386	26.6592	8.09201	198.532	7.58687	30.8496	22.8899	25.4721	11.2504	57.0611	67.5018	23.2966	0	48.4775	29.9949	5.09915	22.0375	9.29111	16.683	11.163	8.56675	1.34921	11.9402	14.1872	8.02584	20.1698	5.14342	15.392	4.46244	0.989335	21.3622	47.7959	10.5296	106.305	55.599
tRF-22-H6QE30YOI	4.63131	-1.69461	0.239053	-7.08885	1.35227e-12	4.77427e-11	1.44309	3.81629	1.22497	0.925222	1.2017	0.700841	1.48343	0.61981	1.28924	0	2.69734	4.5121	0	0	0	2.42592	0.703152	2.13979	1.2578	3.03868	2.83696	1.10176	0	0	4.79077	0	2.56662	6.37883	0.658981	6.07146	2.38804	0.746697	2.00646	2.37291	1.40275	7.18295	2.23122	9.89335	6.40867	1.03904	1.23878	0	2.46013
tRF-22-DRFU8U7SH	12.4972	-1.9964	0.281744	-7.08585	1.3819e-12	4.85375e-11	2.29308	11.4489	2.44994	0.616815	10.4148	2.10252	0.741715	0	0	0	1.34867	0	8.85135	1.54248	7.96169	12.1296	0	0.713264	0	8.10315	4.25545	1.10176	0	0.72845	32.5772	2.6546	3.84993	4.78412	0.658981	18.2144	2.98504	0	8.02584	24.9156	2.8055	1.02614	16.7342	3.95734	2.13622	0.519521	1.23878	0	4.42824
tRF-27-Q89P9L8422Q	12.0803	2.66646	0.376738	7.07775	1.46516e-12	5.11981e-11	13.3632	3.05303	4.89987	27.1399	22.0313	14.0168	4.45029	53.3036	4.51235	24.1793	2.69734	31.5847	1.26448	46.2743	190.085	27.8981	33.0481	32.8102	19.2862	23.2966	5.67393	50.681	17.2698	5.09915	7.66523	22.5641	80.8486	1.59471	5.27185	3.37303	6.5671	2.98679	0	18.9833	0	16.4182	0	3.95734	0	8.83186	11.149	15.3015	37.886
tRF-22-WURMJKYON	8.01305	1.75279	0.24786	7.0717	1.53052e-12	5.3209e-11	7.90217	6.10606	4.89987	4.3177	39.2557	4.90589	2.22515	6.1981	0.644621	30.3791	8.09201	4.5121	13.9093	55.5292	23.8851	21.8333	5.62521	12.1255	7.54678	8.10315	4.25545	7.71233	11.8162	3.64225	15.3305	9.29111	5.7749	4.78412	3.95388	6.74607	8.95513	6.72027	2.00646	7.11874	1.40275	14.3659	6.69366	18.7974	10.6811	2.07808	19.2011	12.0801	2.46013
tRF-23-MH490VL8DJ	14.8864	-1.36146	0.192582	-7.0695	1.55491e-12	5.37827e-11	6.97678	6.10606	12.658	4.62611	7.21023	6.30757	6.67544	2.47924	16.1155	17.9795	6.74334	1.12802	17.7027	12.3398	2.98563	8.49071	8.43782	12.8388	8.38531	2.02579	4.25545	2.20352	4.54468	10.1983	18.2049	3.9819	7.69987	15.9471	5.27185	14.1667	13.1342	15.6806	24.0775	3.55937	9.81925	10.2614	3.34683	13.8507	6.40867	2.07808	2.47756	6.44272	0
tRF-22-392J1Y0S4	16.445	-1.27291	0.180122	-7.06692	1.58415e-12	5.45172e-11	7.59508	12.9754	16.3329	3.39248	6.40909	7.00841	17.8012	8.05753	13.537	27.2792	10.7893	3.38407	20.2317	0	3.98084	8.49071	6.32836	7.13264	12.1587	5.06447	15.6033	4.40705	1.81787	10.9267	5.74892	1.99095	14.1164	15.1497	5.93083	20.9128	22.0893	11.9472	20.0646	10.6781	16.3654	4.10454	22.3122	9.89335	0	2.5976	1.23878	6.44272	3.44418
tRF-20-XSXMSL73	20.2975	-1.22192	0.173252	-7.05288	1.75247e-12	5.97067e-11	10.6213	14.5019	7.34981	7.09337	4.80682	7.70925	15.576	3.71886	9.0247	2.47993	10.7893	15.7923	24.0251	6.16991	16.9186	4.85184	7.73467	10.699	1.2578	14.1805	18.4403	12.1194	11.8162	5.8276	16.2886	6.63651	17.3247	19.9339	10.5437	7.42067	16.7163	13.4405	28.0904	8.3052	11.222	8.20909	29.0059	5.93601	2.13622	5.19521	8.05207	2.41602	29.0295
tRF-26-93R918VBY90	1.98025	4.08566	0.579596	7.04914	1.8003e-12	6.10311e-11	1.00111	0.763257	2.04161	65.9992	8.01137	0.700841	0.741715	5.57829	0	1.85995	0	16.9204	1.26448	4.62743	3.98084	13.3425	0	1.42653	0	1.01289	0	1.10176	0.908935	0.72845	0	0	0.641656	1.59471	0.658981	0.674607	0.597009	0	0	16.6104	0.467583	6.15682	1.11561	0.989335	0	4.15617	2.47756	4.83204	2.46013
tRF-22-FSXMSL73O	2483.84	-1.42159	0.201774	-7.04548	1.84823e-12	6.23459e-11	828.885	1876.85	822.77	73.401	265.977	452.743	2433.57	262.18	1026.88	66.338	674.334	499.715	2612.41	1002.61	638.925	606.479	747.45	590.583	142.131	1558.84	2123.47	803.184	1014.37	578.389	2807.39	765.853	1249.3	2886.42	761.123	287.382	2233.41	1284.32	2259.27	1372.73	2056.43	697.772	5280.18	834.999	820.309	491.986	626.203	229.522	3509.13
tRF-21-YBOZZ7NDD	104.258	1.90556	0.271003	7.03151	2.04306e-12	6.85785e-11	139.656	93.8807	78.8063	184.736	137.395	312.575	391.626	252.263	21.2725	40.9188	229.274	568.524	41.7278	428.809	613.05	141.916	7.73467	206.133	42.3458	39.5029	147.522	136.618	276.316	72.1165	39.2843	20.5732	8.98318	32.6915	221.417	18.889	59.1039	78.4032	126.407	71.1874	10.7544	203.175	31.2371	211.718	267.028	209.367	188.295	295.56	21.6492
tRF-28-XSXMSL73VLD5	94.6318	1.89499	0.269653	7.02751	2.10258e-12	7.02304e-11	111.669	32.8201	50.2237	838.252	33.6477	140.869	22.2515	264.039	43.8343	110.977	9.44068	630.565	39.1988	104.889	90.5642	115.231	147.662	413.693	99.7852	307.92	19.8587	120.092	91.8025	24.0388	29.7028	211.041	467.125	55.0174	133.773	136.945	88.9543	241.93	112.362	147.121	134.196	116.979	31.2371	70.2428	17.0898	142.349	172.19	219.858	286.359
tRF-21-6NMH490VD	39.182	-1.5662	0.223255	-7.0153	2.2946e-12	7.62701e-11	16.1958	41.9792	46.9571	8.01859	24.0341	20.3244	73.4298	13.6358	24.4956	34.719	33.7167	3.38407	36.6699	3.08496	3.98084	10.9166	16.8756	9.9857	12.578	15.1934	24.1142	5.50881	2.72681	30.5949	11.4978	7.96381	10.2665	78.1407	6.58981	15.516	26.2684	26.1344	26.084	20.1698	28.5226	12.3136	30.1215	19.7867	4.27244	6.75377	5.57451	18.5228	3.44418
tRF-27-K84J83ML5FP	212.214	2.17397	0.310399	7.00378	2.49145e-12	8.24115e-11	146.188	111.436	206.611	13245.8	256.764	591.51	77.1384	831.785	65.1068	140.736	48.5521	1989.83	29.083	32.392	41.7989	633.164	58.3616	1315.26	33.5412	551.014	45.3914	83.7339	187.241	72.845	133.183	139.367	410.66	207.312	272.159	50.5955	151.64	552.556	96.31	1236.29	271.666	139.554	25.659	163.24	32.0433	558.485	112.729	1909.46	416.746
tRF-26-HJ83ML5F82D	231.093	1.77255	0.253427	6.99432	2.66552e-12	8.76351e-11	278.834	99.2235	135.155	372.556	485.489	277.533	54.8869	647.082	124.412	295.731	29.6707	1794.69	188.407	683.318	607.079	614.97	572.365	1182.59	265.814	760.683	114.897	1118.29	478.1	164.63	328.647	247.542	646.147	74.9513	146.953	97.1433	139.7	89.6036	56.1809	380.853	119.234	280.135	76.9771	123.667	61.9504	307.037	202.54	387.369	325.229
tRF-26-IMUF04QZ45D	11.2215	3.18037	0.45474	6.99382	2.67509e-12	8.76351e-11	8.48975	1.52651	14.2913	25.5978	8.01137	23.1277	2.22515	38.4282	0.644621	0.619982	4.046	102.65	1.26448	140.366	44.7845	29.111	1.4063	48.502	20.544	8.10315	7.09241	63.9022	52.7182	2.9138	2.87446	0.663651	0	1.59471	3.95388	0	1.19402	3.73348	4.01292	20.1698	0	35.9148	1.11561	19.7867	0	27.0151	9.91024	15.3015	0.984052
tRF-18-Q3V6M7DW	10.7059	2.6717	0.382497	6.98489	2.85071e-12	9.29415e-11	8.49596	19.0814	2.04161	12.0279	238.739	17.521	7.41715	84.2941	1.28924	7.43978	2.69734	24.8165	1.26448	1.54248	33.8372	3.63888	6.32836	13.552	49.8926	5.06447	2.83696	30.8493	11.8162	4.3707	2.87446	13.273	5.13325	11.163	21.0874	1.34921	9.55214	16.4273	4.01292	4.74583	11.222	7.18295	2.23122	0	14.9536	15.5856	13.6266	19.3282	15.7448
tRF-19-R29P4PJZ	653.979	2.22074	0.318338	6.97603	3.03632e-12	9.85215e-11	555.742	2536.3	415.264	598.311	6496.02	1110.83	1162.27	2579.03	134.081	297.591	141.61	295.542	35.4054	141.908	880.762	310.517	3053.08	735.375	600.808	593.556	211.354	3437.5	156.337	517.928	98.6898	308.598	95.6067	241.598	1472.16	228.692	1462.67	1344.05	180.581	1243.41	960.416	1147.22	152.839	226.558	1185.6	629.659	3020.15	308.445	2423.72
tRF-34-RKVP4PRL5FZUHM	5.01131	3.69176	0.529394	6.97356	3.09022e-12	9.97949e-11	2.24185	0	1.63329	29.6071	0	7.00841	0	0.61981	5.15697	57.6583	1.34867	63.1693	1.26448	26.2221	51.751	26.6851	19.6882	2.85306	2.51559	7.09026	2.83696	46.274	9.99829	4.3707	0.958154	9.95476	7.05821	0.797354	1.31796	1.34921	0	7.46697	0	3.55937	0	4.10454	1.11561	6.92535	0	1.03904	24.1562	0.80534	1.9681
tRF-26-RPM8309MUKD	15.3821	1.99414	0.286297	6.96528	3.27748e-12	1.05343e-10	14.679	6.86932	13.4747	15.112	7.6108	7.00841	2.96686	24.1726	4.51235	4.95985	4.046	21.4325	7.58687	112.601	31.8467	55.7961	70.3152	63.4805	9.64311	88.1218	7.09241	40.7652	29.9949	8.01295	4.79077	17.2549	76.357	7.97354	24.3823	8.09528	13.1342	24.641	12.0388	74.7468	16.833	15.392	7.80927	11.872	0	28.5737	14.246	8.85874	43.7903
tRF-20-S998LOW3	8.27966	2.51975	0.362051	6.95966	3.41105e-12	1.09121e-10	9.6385	12.2121	11.8414	16.3456	51.2727	16.8202	22.9932	36.5688	1.28924	6.19982	2.69734	11.2802	0	4.62743	27.8659	1.21296	6.32836	12.1255	33.5412	5.06447	0	17.6282	4.54468	2.9138	6.70707	9.29111	10.2665	3.98677	38.8799	7.42067	10.1492	8.96036	6.01938	20.1698	7.94892	12.3136	1.11561	4.94668	74.7678	20.7808	12.3878	6.44272	40.3461
tRF-28-P4R8YP9LOND5	491.338	2.23404	0.321357	6.9519	3.60401e-12	1.14756e-10	468.838	147.309	1053.47	5779.86	805.142	1031.64	100.873	671.874	371.302	627.421	18.8814	3558.92	206.11	380.992	450.831	3646.15	1690.38	2337.37	244.851	967.314	242.56	556.39	223.598	209.065	491.533	339.125	1028.57	124.387	157.496	570.717	337.907	486.846	80.2584	1613.58	634.978	1392.47	131.642	282.95	34.1796	860.846	1646.96	112.748	966.831
tRF-29-93R918VBY9I3	6.68521	3.42867	0.494453	6.93427	4.08313e-12	1.29407e-10	3.35549	0	14.2913	216.81	10.4148	12.6151	0.741715	4.33867	0	11.1597	0	60.9133	1.26448	26.2221	9.95211	38.8147	4.21891	12.8388	2.51559	15.1934	0	29.7476	13.634	1.4569	0	0.663651	1.28331	0	0	4.72225	0.597009	1.49339	0	27.2885	0.935167	20.5227	0	0.989335	0	5.71473	9.91024	0	5.41229
tRF-20-VH915HSX	3.71049	2.15595	0.311255	6.92664	4.30946e-12	1.35947e-10	4.26752	8.39583	3.26658	6.16815	4.40625	1.40168	8.15887	5.57829	1.28924	0.619982	2.69734	9.02419	0	9.25487	4.97605	2.42592	0	4.27958	9.22384	10.1289	4.25545	3.30528	1.81787	0	3.83261	0.663651	3.20828	2.39206	19.1104	2.69843	5.97009	9.70706	4.01292	21.3562	0.935167	3.07841	4.46244	3.95734	17.0898	8.83186	1.23878	14.4961	9.3485
tRF-20-6998NPZJ	2.0598	3.49987	0.505688	6.92099	4.48486e-12	1.40829e-10	2.02937	1.52651	0.408323	13.2615	16.8239	12.6151	3.70858	19.8339	0	9.91971	2.69734	1.12802	1.26448	0	3.98084	1.21296	0.703152	0	18.867	0	2.83696	14.3229	1.81787	0.72845	0	2.6546	0	0	5.93083	2.69843	1.79103	5.22688	2.00646	2.37291	0.467583	2.05227	2.23122	0	6.40867	1.03904	7.43268	2.41602	2.95216
tRF-31-J87383RPD9W1E	9.28655	2.88596	0.417201	6.91744	4.59875e-12	1.43743e-10	6.14268	4.57954	15.5163	1731.71	12.8182	9.11093	0.741715	5.57829	2.57849	19.2194	0	90.2419	1.26448	27.7646	23.8851	168.601	2.81261	37.0897	4.61192	8.10315	4.25545	49.5793	7.27148	5.09915	6.70707	3.9819	7.05821	2.39206	0.658981	12.8175	0.597009	2.24009	4.01292	33.2208	1.87033	62.5943	2.23122	3.95734	0	10.9099	34.6858	21.7442	4.92026
tRF-18-RXSINH0P	6.34813	3.21809	0.465345	6.9155	4.66209e-12	1.44502e-10	3.78766	6.86932	1.63329	35.1585	100.543	9.11093	9.6423	4.95848	0.644621	0	0	32.7127	1.26448	4.62743	12.9377	0	0.703152	5.70611	4.61192	13.1676	0	15.4247	16.3608	2.9138	1.91631	3.31825	0.641656	2.39206	9.88471	0.674607	0	2.98679	0	3.55937	2.33792	4.10454	0	0.989335	27.7709	10.3904	5.57451	32.2136	7.87242
tRF-27-HJ83ML5F823	16.8083	2.32605	0.336358	6.9154	4.66546e-12	1.44502e-10	17.1775	0.763257	13.883	107.017	79.7131	14.7177	2.22515	29.7509	9.0247	27.2792	4.046	124.083	7.58687	61.6991	33.8372	43.6665	16.8756	65.6203	30.6064	61.7865	1.41848	56.1898	39.0842	1.4569	11.4978	21.9005	39.141	2.39206	3.95388	2.02382	11.9402	7.46697	12.0388	46.2718	6.54617	13.3398	1.11561	4.94668	70.4953	41.5617	7.43268	44.2937	18.205
tRF-19-RXSINHKN	15.5894	2.38857	0.345777	6.90784	4.92105e-12	1.5125e-10	11.5646	32.8201	7.75813	42.2518	184.261	15.4185	22.9932	25.4122	5.80159	3.09991	10.7893	73.3215	7.58687	12.3398	38.8132	1.21296	4.21891	24.9642	21.8018	30.3868	1.41848	17.6282	28.177	2.18535	33.5354	26.546	1.92497	16.7444	12.5206	5.39685	7.16411	7.46697	8.02584	5.93229	5.611	7.18295	1.11561	6.92535	181.579	51.4326	4.33573	82.1447	48.2186
tRF-22-RK9P4P9LL	17.3695	1.51954	0.21998	6.90764	4.92773e-12	1.5125e-10	17.1338	16.0284	14.6996	197.072	30.8438	35.7429	31.152	50.8244	2.57849	24.7993	13.4867	43.9929	6.32239	38.562	45.7797	27.8981	21.0945	40.6561	49.8926	11.1418	8.51089	42.9687	11.8162	6.55605	3.83261	11.2821	30.7995	8.77089	10.5437	16.8652	26.8654	36.5881	14.0452	13.051	6.54617	43.0977	7.80927	11.872	0	3.63665	42.7379	16.1068	42.8063
tRF-28-86V8WPMN1E0J	142.579	1.97927	0.286612	6.90577	4.99326e-12	1.52574e-10	150.004	25.9508	104.531	467.237	114.963	90.4085	18.5429	313.624	194.676	192.814	26.9734	783.977	63.2239	256.051	324.439	379.656	824.797	302.424	140.035	166.115	58.1578	477.063	159.973	76.4872	71.8615	349.08	1422.55	33.4889	87.6444	290.081	177.909	248.65	82.2648	180.342	170.2	229.854	35.6995	41.5521	19.226	123.126	335.709	84.5607	362.131
tRF-22-RPM8309MO	3.30366	2.22814	0.323238	6.89317	5.45622e-12	1.65976e-10	4.21358	3.05303	6.53316	3.70089	0.801137	2.10252	8.90058	4.95848	0.644621	0	5.39467	9.02419	2.52896	27.7646	3.98084	3.63888	4.21891	4.99285	1.2578	4.05158	0	4.40705	7.27148	0.72845	2.87446	4.64555	7.69987	7.97354	11.2027	3.37303	2.38804	9.70706	2.00646	14.2375	4.20825	1.02614	0	3.95734	4.27244	9.8709	0.61939	5.63738	12.3007
tRF-32-P4R8YP9LON4V3	38874.6	2.56374	0.372384	6.88465	5.79278e-12	1.75431e-10	26020	3746.83	47137.2	225718	65172.1	42315.4	3277.64	18934	25591.5	60649.1	1151.76	268961	5931.67	100028	179239	389824	73888.6	75256.5	17146.3	62771.1	7673.99	330786	34428.6	26448.6	35579.1	21710.7	41976.5	3247.62	4286.01	47483.5	8052.46	11269.9	6372.51	217390	12651.4	137753	5141.85	18719.2	11642.4	36033.5	342979	6613.45	32269
tRF-24-EZOMJHHSFE	8.24642	-1.47653	0.21463	-6.87942	6.00949e-12	1.81189e-10	3.84127	9.92235	9.79975	1.54204	4.40625	1.40168	5.19201	2.47924	12.2478	17.9795	1.34867	1.12802	6.32239	4.62743	1.99042	12.1296	0.703152	4.99285	7.12752	3.03868	5.67393	0	0.908935	5.09915	3.83261	1.3273	3.84993	11.163	1.97694	4.04764	2.98504	4.48018	4.01292	1.18646	2.8055	0	5.57805	2.96801	4.27244	3.63665	0	7.24806	1.47608
tRF-19-HRJL3RE2	4.3017	2.23729	0.325798	6.86711	6.55175e-12	1.96668e-10	4.95326	6.10606	6.12484	11.7195	2.40341	5.60673	11.8674	0.61981	1.28924	4.95985	28.322	6.76814	12.6448	10.7973	0.995211	9.70367	3.51576	1.42653	20.1247	2.02579	18.4403	6.61057	0	13.8405	6.70707	1.99095	0.641656	8.77089	7.24879	22.9366	0.597009	6.72027	4.01292	7.11874	3.74067	3.07841	20.081	4.94668	21.3622	3.63665	13.6266	3.22136	3.44418
tRF-21-NYDRFU8U0	32.6284	-1.26142	0.183778	-6.86379	6.70551e-12	2.00401e-10	15.4383	32.8201	16.7412	11.1027	26.0369	14.7177	31.8938	13.6358	36.0988	19.8394	29.6707	10.1522	32.8765	15.4248	2.98563	6.06479	7.03152	11.4122	8.38531	13.1676	29.7881	5.50881	15.4519	14.569	19.1631	21.9005	18.608	35.8809	50.7415	12.1429	26.8654	36.5881	26.084	7.11874	21.0412	5.13068	32.3527	10.8827	25.6347	14.0271	4.33573	52.3471	12.7927
tRF-32-Q99P9P9NH57SJ	1702.71	2.39915	0.349972	6.85527	7.11786e-12	2.11795e-10	1408.63	272.483	2388.28	5796.21	1512.55	2354.12	116.449	2260.45	847.677	9576.24	93.0581	9025.32	206.11	1201.59	3266.28	5677.86	3452.47	1743.22	2220.43	7672.67	1968.85	19755.7	316.309	1605.5	732.029	2883.56	4079.65	624.328	610.875	2064.97	245.371	264.331	553.783	3398.01	278.212	5293.84	128.295	1377.15	202.941	1440.11	25108.2	218.247	728.199
tRF-36-PSQP4PW3FJIKE7E	9.4673	3.01378	0.439803	6.85258	7.25304e-12	2.14879e-10	4.60106	0	0.816646	20.6633	0.801137	3.5042	5.19201	5.57829	5.80159	19.2194	1.34867	103.778	0	49.3593	6.96648	19.4073	0.703152	18.5449	2.09633	11.1418	4.25545	19.8317	203.601	8.01295	1.91631	6.63651	1.92497	2.39206	7.24879	0	1.19402	2.24009	2.00646	17.7969	0.467583	3.07841	0	4.94668	53.4055	90.9162	6.81329	60.4005	1.47608
tRF-28-LSM1M3WE8S0D	6.44047	2.70277	0.394466	6.85171	7.29714e-12	2.1525e-10	5.29201	0	8.9831	127.064	5.60796	3.5042	0.741715	8.05753	2.57849	8.05976	0	47.377	1.26448	46.2743	4.97605	42.4536	7.03152	18.5449	27.2523	4.05158	7.09241	8.81409	13.634	4.3707	0.958154	4.64555	14.1164	0.797354	0	6.74607	3.58205	4.48018	4.01292	15.4239	0.935167	10.2614	3.34683	8.90402	0	2.5976	1.85817	6.44272	10.8246
tRF-21-Q99P9P9NB	72.899	2.68974	0.393023	6.84372	7.71603e-12	2.26625e-10	40.5291	6.86932	52.2653	169.624	34.8494	39.2471	2.96686	48.965	47.702	591.463	12.138	762.544	8.85135	112.601	159.234	437.878	147.662	74.8927	38.9917	602.672	97.8753	973.957	41.811	101.255	51.7403	175.867	199.555	11.163	7.90777	73.5321	5.37308	5.22688	24.0775	112.713	5.14342	288.344	2.23122	20.776	19.226	33.7689	234.749	6.44272	13.7767
tRF-19-73V6J7IQ	2.26996	3.80075	0.555714	6.83941	7.95212e-12	2.32557e-10	1.82549	3.05303	0	26.2146	59.2841	2.10252	2.22515	8.67734	0	1.85995	1.34867	5.64012	0	1.54248	12.9377	0	0.703152	2.85306	2.93486	1.01289	1.41848	7.71233	0.908935	0.72845	0	1.3273	0	1.59471	2.63592	0	1.79103	2.24009	0	3.55937	0.467583	2.05227	0	0.989335	4.27244	6.23425	2.47756	3.22136	11.8086
tRF-19-ZFMQ5J1K	1.4628	-2.9731	0.435046	-6.83401	8.25752e-12	2.40456e-10	0	0	0	0	0	0	0	0	0.644621	0	4.046	0	0	0	0	1.21296	0	0	0.838531	1.01289	0	0	0	0	0	0	0	1.59471	0	0.674607	1.19402	0.746697	0	0	0.467583	0	0	0	0	0	0	2.41602	0
tRF-22-7SIR3DR2M	4.57095	1.9157	0.280532	6.82883	8.5608e-12	2.47564e-10	6.30654	7.63257	3.26658	13.2615	24.4347	9.81177	4.45029	15.4952	1.28924	6.8198	0	19.1764	2.52896	3.08496	21.8946	7.27775	10.5473	10.699	7.96605	4.05158	7.09241	9.91585	7.27148	2.18535	11.4978	1.3273	5.13325	6.37883	8.56675	0.674607	5.97009	1.49339	0	1.18646	2.8055	6.15682	2.23122	1.97867	6.40867	6.23425	1.23878	23.3549	3.93621
tRF-24-L7P5QK111Y	2.96361	-2.44988	0.358768	-6.82861	8.57428e-12	2.47564e-10	0	0	0	0.925222	0	0	0	0	4.51235	0	0	0	1.26448	1.54248	1.99042	0	0	0	0.419266	1.01289	2.83696	2.20352	0	0	5.74892	0.663651	0	0	0	1.34921	1.19402	2.98679	12.0388	1.18646	0.467583	0	0	0.989335	0	0	0	0	0.492026
tRF-28-6XQ6S8V0JUDR	4.55604	2.18342	0.31984	6.82659	8.69556e-12	2.50007e-10	4.98373	0.763257	15.9246	34.2332	5.60796	3.5042	1.48343	9.91696	1.28924	3.09991	0	36.0968	1.26448	3.08496	7.96169	10.9166	8.43782	17.8316	7.96605	14.1805	2.83696	25.3405	3.63574	3.64225	0	5.97286	23.0996	0.797354	4.61286	2.02382	2.38804	2.24009	0	27.2885	2.8055	2.05227	2.23122	1.97867	0	8.83186	5.57451	8.85874	9.3485
tRF-26-MIF91SS2P4B	13.7602	2.35542	0.345146	6.82441	8.82855e-12	2.52764e-10	11.6395	9.15909	24.091	197.689	14.4205	23.1277	3.70858	30.9905	9.66932	11.1597	1.34867	186.124	6.32239	10.7973	3.98084	8.49071	14.7662	49.9285	20.544	31.3997	4.25545	12.1194	4.54468	4.3707	5.74892	47.7828	96.89	15.1497	17.7925	4.04764	12.5372	26.1344	2.00646	8.3052	18.2357	1.02614	5.57805	1.97867	0	24.937	15.4847	38.6563	32.9658
tRF-22-8BWS72092	15.2378	-1.27229	0.186625	-6.81737	9.27218e-12	2.64354e-10	7.53263	7.63257	4.08323	0.308407	2.00284	1.40168	4.45029	1.85943	14.8263	11.1597	12.138	5.64012	10.1158	6.16991	4.97605	4.85184	9.84412	7.13264	18.4477	4.05158	11.3479	5.50881	4.54468	19.6681	20.1212	3.9819	16.683	7.97354	10.5437	14.8413	8.35813	19.4141	20.0646	2.37291	15.4302	12.3136	15.6185	8.90402	4.27244	5.71473	7.43268	5.63738	4.42824
tRF-19-73V2Y81W	22.8592	1.6244	0.238407	6.81358	9.51976e-12	2.70282e-10	22.7113	33.5833	13.4747	47.1863	119.369	22.4269	40.7943	40.9075	14.1817	21.6994	16.184	65.4254	3.79344	20.0522	45.7797	4.85184	13.3599	25.6775	38.5724	59.7607	7.09241	30.8493	47.2646	10.1983	22.9957	18.5822	14.1164	29.5021	30.9721	5.39685	20.8953	25.3877	12.0388	24.9156	19.1709	9.23522	10.0405	12.8614	187.988	82.6038	2.47756	86.9768	74.788
tRF-28-Q99P9P9NH50E	19.5963	3.19544	0.469187	6.81058	9.7204e-12	2.74833e-10	9.66433	4.57954	38.7907	151.12	15.2216	46.2555	1.48343	42.7669	3.86773	130.816	0	97.01	2.52896	1.54248	8.9569	13.3425	49.2206	40.6561	59.955	160.037	11.3479	8.81409	1.81787	3.64225	3.83261	67.0287	293.237	38.273	19.7694	31.7065	9.55214	10.4538	2.00646	7.11874	4.67583	14.3659	2.23122	2.96801	2.13622	19.7418	133.788	1.61068	108.738
tRF-21-RPM8309ME	14.6985	1.65484	0.243224	6.80375	1.01927e-11	2.86996e-10	16.022	23.661	15.9246	9.86904	18.0256	16.1193	24.4766	30.9905	5.15697	4.33987	6.74334	38.3528	7.58687	24.6797	23.8851	8.49071	7.73467	34.9499	7.12752	42.5416	1.41848	13.2211	19.0876	2.9138	11.4978	18.5822	15.3997	23.9206	36.9029	5.39685	15.5222	28.3745	12.0388	87.7979	15.4302	5.13068	2.23122	4.94668	66.2229	41.5617	4.33573	42.683	102.341
tRF-23-NNBSBKZ3DZ	5.10268	-1.69648	0.24938	-6.80278	1.0262e-11	2.87758e-10	1.47967	4.57954	2.85826	0.925222	0.801137	0.700841	3.70858	2.47924	7.73546	7.43978	1.34867	1.12802	8.85135	0	0	0	0	0.713264	0.419266	3.03868	9.92937	0	0	5.09915	0	1.3273	4.49159	7.17619	1.31796	2.69843	5.97009	2.98679	4.01292	1.18646	1.87033	2.05227	2.23122	3.95734	4.27244	0.519521	0	1.61068	0.492026
tRF-18-73VL4YDN	57.5765	1.90664	0.280461	6.79824	1.05905e-11	2.95752e-10	47.9032	106.856	16.7412	83.8868	618.077	86.9043	111.999	197.719	14.8263	18.5995	24.276	228.989	30.3475	30.8496	190.085	16.9814	37.267	95.5774	67.0825	137.754	14.1848	152.043	79.0774	28.4095	93.899	102.202	26.9495	51.0307	83.6905	22.262	44.7757	43.3084	6.01938	21.3562	29.4577	26.6795	22.3122	9.89335	264.892	136.634	77.4237	244.018	236.665
tRF-21-XSXMSL73E	135.8	-1.39133	0.204699	-6.79695	1.06857e-11	2.97192e-10	54.3178	174.786	34.7074	8.94382	19.2273	28.0336	132.767	26.032	56.0821	3.09991	44.5061	16.9204	164.382	29.3071	54.7366	18.1944	28.1261	27.8173	9.22384	87.1089	130.5	17.6282	69.0791	24.7673	109.23	31.8552	53.8991	124.387	65.8981	13.4921	89.5513	74.6697	156.504	77.1197	115.493	46.1761	286.712	38.5841	87.5851	35.8469	27.8725	16.9121	244.537
tRF-21-FSXMSL73E	139.749	-1.45894	0.214964	-6.78689	1.14574e-11	3.1736e-10	44.9947	161.811	38.7907	9.25222	22.0313	20.3244	167.628	13.6358	51.5697	4.33987	26.9734	19.1764	136.564	29.3071	23.8851	31.5369	43.5954	32.0969	5.86972	76.9799	129.082	23.137	49.0825	33.5087	159.053	37.8281	44.2742	162.66	59.3083	18.889	111.641	74.6697	134.433	70.001	101.466	32.8364	286.712	37.5947	49.1331	29.0932	22.9174	8.0534	277.995
tRF-22-SL73VL4YK	5.06797	1.96602	0.289902	6.78168	1.18787e-11	3.27698e-10	5.17878	4.57954	2.85826	12.6447	39.6563	6.30757	2.96686	15.4952	0.644621	11.1597	1.34867	40.6089	3.79344	9.25487	8.9569	1.21296	4.92206	14.9785	8.38531	7.09026	1.41848	13.2211	1.81787	0	3.83261	10.6184	10.2665	2.39206	8.56675	2.02382	4.17906	5.22688	2.00646	3.55937	1.87033	5.13068	2.23122	0.989335	2.13622	6.75377	6.81329	21.7442	14.2688
tRF-27-H3S3RX8HWVQ	2.3472	2.77485	0.409267	6.78003	1.20147e-11	3.30115e-10	2.93391	1.52651	2.04161	13.2615	14.821	2.10252	0	3.71886	3.22311	8.05976	0	3.38407	0	0	3.98084	1.21296	6.32836	7.84591	2.93486	6.07736	2.83696	19.8317	10.9072	0	2.87446	1.99095	5.13325	0.797354	3.2949	0	3.58205	4.48018	4.01292	9.49166	0.467583	2.05227	0	1.97867	0	2.07808	14.8654	6.44272	3.44418
tRF-29-6XQ6S8V0J8HW	317.151	1.91021	0.2818	6.77858	1.21364e-11	3.32119e-10	312.473	32.0568	337.275	540.638	396.162	556.468	45.9863	599.356	159.866	287.672	57.9927	2389.15	68.2819	1315.73	624.992	1208.11	589.241	971.466	440.648	1955.9	134.756	983.873	990.739	160.987	259.66	599.277	1573.98	66.1804	139.704	96.4687	157.61	85.8701	104.336	924.25	169.265	260.639	65.821	435.307	245.666	617.191	127.594	385.758	389.193
tRF-21-73V6M7QZB	5.28045	2.18732	0.323282	6.76599	1.324e-11	3.60868e-10	4.50948	2.28977	2.44994	13.5699	10.4148	5.60673	2.96686	14.2556	1.28924	3.71989	4.046	73.3215	3.79344	4.62743	4.97605	0	4.21891	8.55917	4.61192	20.2579	4.25545	4.40705	42.72	0.72845	0	19.9095	10.2665	7.97354	19.7694	3.37303	2.98504	8.21367	6.01938	2.37291	0.467583	4.10454	1.11561	0.989335	12.8173	12.4685	8.67146	17.7175	10.8246
tRF-25-9LON4VN1EH	58.9807	-1.15277	0.170406	-6.76482	1.33476e-11	3.62352e-10	34.5968	21.3712	56.7569	21.8969	24.0341	20.3244	18.5429	21.0735	58.0159	68.818	47.2034	21.4325	77.1332	40.1044	35.8276	58.222	37.9702	26.3908	28.5101	21.2708	53.9023	8.81409	10.9072	69.2027	39.2843	21.9005	33.3661	37.4756	8.56675	50.5955	59.1039	38.0815	44.1421	48.6448	32.7308	26.6795	42.3932	65.2961	4.27244	22.8589	12.3878	22.5495	14.2688
tRF-22-7OFIZ9WUJ	82.0752	2.13343	0.315514	6.76176	1.36324e-11	3.68615e-10	100.96	42.7424	71.4565	261.221	87.3239	228.474	149.826	140.077	17.4048	19.8394	114.637	597.853	31.612	328.548	738.446	215.907	5.62521	156.918	57.8587	18.2321	137.593	131.11	182.696	25.4957	22.9957	10.6184	3.20828	18.3391	89.6214	6.07146	29.8504	34.3481	76.2454	67.6281	8.88408	143.659	8.92488	158.294	104.675	121.048	97.2442	149.793	8.85647
tRF-21-DRFU8U7SB	1.42151	-2.48946	0.369408	-6.73905	1.5942e-11	4.29364e-10	0	0.763257	0.816646	0	1.2017	0	0	0	0.644621	0	0	0	0	0	0	0	0	0.713264	0	0	0	0	0	0.72845	3.83261	0	0	0	0	0.674607	0	0.746697	2.00646	1.18646	0	0	0	0.989335	2.13622	0.519521	0	0	0.492026
tRF-28-JMRPFQJDZXDD	2.6831	-2.67325	0.396767	-6.73758	1.61048e-11	4.32041e-10	0	0	0.816646	0	0.400568	0.700841	0	0.61981	6.44621	1.23996	0	0	2.52896	0	0	2.42592	0	0	1.67706	1.01289	1.41848	1.10176	0	3.64225	0	0	1.92497	0.797354	0	0.674607	0	0	0	0	1.40275	0	0	0	0	0.519521	0	0.80534	0.492026
tRF-24-7L73J6M9I3	3.6979	2.97017	0.441272	6.73093	1.68587e-11	4.5049e-10	3.37993	2.28977	3.6749	33.9248	22.4318	8.41009	2.96686	14.8754	0	4.95985	0	13.5363	0	3.08496	6.96648	0	2.81261	4.99285	5.45045	8.10315	2.83696	28.6458	14.543	1.4569	0.958154	1.3273	13.4748	0	1.97694	0.674607	2.38804	3.73348	0	17.7969	0.935167	1.02614	0	2.96801	4.27244	5.19521	0.61939	14.4961	19.681
tRF-22-N1EH6KK8N	25.8281	-1.16072	0.172817	-6.71647	1.86178e-11	4.95555e-10	14.887	16.7917	36.3407	6.78496	10.8153	12.6151	20.768	24.7924	25.1402	36.5789	16.184	2.25605	32.8765	1.54248	2.98563	12.1296	19.6882	17.1183	12.578	8.10315	21.2772	2.20352	3.63574	33.5087	20.1212	7.30016	14.7581	18.3391	9.88471	19.5636	34.6265	14.9339	2.00646	10.6781	16.833	20.5227	17.8498	14.84	8.54489	11.4295	5.57451	10.4694	7.87242
tRF-28-325UB1ZZK0DR	18.0553	-2.80816	0.418288	-6.71345	1.90075e-11	5.03958e-10	2.78206	0.763257	1.22497	4.93452	0	0.700841	0	2.47924	2.57849	0	0	4.5121	7.58687	3.08496	2.98563	10.9166	3.51576	9.27243	1.2578	0	0	7.71233	14.543	7.2845	6.70707	0	0	3.98677	0	0.674607	7.16411	5.22688	36.1163	8.3052	0.935167	8.20909	1.11561	12.8614	0	0.519521	4.95512	8.85874	0
tRF-22-4DBQ6ZW6J	8.89236	2.41524	0.359828	6.71219	1.9172e-11	5.06349e-10	10.6206	1.52651	4.89987	16.0372	3.20455	13.316	8.90058	27.2716	0.644621	1.85995	24.276	66.5534	7.58687	53.9867	25.8755	13.3425	0	24.251	13.8358	7.09026	11.3479	37.4599	45.4468	2.18535	0	1.3273	0.641656	0	23.0643	0	2.38804	5.97358	14.0452	9.49166	0	18.4704	2.23122	9.89335	23.4984	43.1202	8.05207	24.9656	0.984052
tRF-18-9NH5SYDQ	8.89473	2.47044	0.368117	6.711	1.93291e-11	5.08527e-10	8.07698	15.2651	2.85826	13.5699	114.162	11.9143	13.3509	44.6263	1.93386	6.19982	2.69734	24.8165	1.26448	4.62743	28.8611	0	6.32836	7.84591	8.38531	27.3481	2.83696	13.2211	8.18042	2.18535	2.87446	15.264	4.49159	7.97354	18.4515	2.69843	13.1342	10.4538	2.00646	4.74583	1.40275	5.13068	0	3.95734	49.1331	14.0271	23.5368	8.85874	56.091
tRF-22-1SS2PMFIQ	3.64052	2.01708	0.300678	6.70844	1.96713e-11	5.13614e-10	5.12709	2.28977	2.44994	2.15885	10.0142	1.40168	0.741715	7.43772	1.93386	2.47993	2.69734	18.0484	6.32239	6.16991	8.9569	7.27775	4.92206	9.9857	7.12752	5.06447	0	6.61057	9.99829	2.18535	7.66523	7.96381	10.2665	9.56825	7.90777	0.674607	0.597009	6.72027	2.00646	3.55937	2.33792	5.13068	2.23122	1.97867	21.3622	20.2613	0.61939	10.4694	9.3485
tRF-32-PY5P4PW3FJHP1	26.9646	2.82832	0.421607	6.70843	1.96732e-11	5.13614e-10	12.6554	0.763257	22.4578	412.649	24.4347	30.837	1.48343	6.81791	12.2478	20.4594	0	392.552	1.26448	23.1372	23.8851	137.064	21.0945	23.5377	12.9972	10.1289	55.3208	472.656	6.36255	78.6726	14.3723	42.4736	62.8823	1.59471	6.58981	10.1191	1.79103	2.24009	6.01938	36.7802	3.27308	12.3136	3.34683	16.8187	0	11.4295	159.183	14.4961	2.95216
tRF-19-XEKJ5RHZ	214.565	-1.14317	0.17043	-6.70756	1.97911e-11	5.14719e-10	117.222	256.455	82.8895	37.0089	257.966	84.1009	361.957	95.4507	174.048	247.373	303.45	36.0968	250.367	24.6797	100.516	55.7961	94.2223	54.9213	135.423	90.1476	113.479	39.6634	55.445	203.237	230.915	173.876	169.397	284.655	157.496	211.152	158.804	120.965	66.2132	23.7291	151.029	77.9863	239.856	72.2215	136.718	84.6819	30.9695	94.2248	93.977
tRF-22-WEKSP1852	8.03273	1.73962	0.259583	6.70162	2.06119e-11	5.34028e-10	8.11313	3.81629	14.2913	16.0372	2.00284	4.20505	8.15887	8.05753	7.73546	27.2792	14.8354	21.4325	17.7027	16.9673	9.95211	40.0276	23.9072	4.99285	56.1816	4.05158	38.299	9.91585	6.36255	16.7543	20.1212	1.99095	4.49159	7.97354	11.2027	25.635	2.38804	10.4538	4.01292	5.93229	7.01375	15.392	32.3527	12.8614	2.13622	7.27329	6.81329	2.41602	9.84052
tRF-32-RKJP4P9L5FZU3	83.4685	2.78297	0.415618	6.69599	2.14214e-11	5.52901e-10	30.3701	5.3428	78.8063	488.209	130.585	110.733	7.41715	97.93	19.9833	339.75	1.34867	303.438	2.52896	149.62	720.533	725.349	148.365	147.646	209.214	54.6963	11.3479	1284.65	18.1787	47.3492	31.6191	175.867	124.481	2.39206	7.24879	16.1906	25.0744	29.1212	12.0388	125.764	5.611	208.306	4.46244	28.6907	6.40867	14.5466	880.772	9.66408	24.6013
tRF-26-R3WE8RO86JD	71.6306	2.15958	0.322662	6.69302	2.18615e-11	5.61522e-10	45.3083	11.4489	19.1912	307.174	152.617	49.7597	14.8343	110.326	20.6279	85.5575	10.7893	724.191	27.8185	121.856	98.5259	231.675	57.6584	194.721	64.1476	259.301	36.8805	226.963	880.758	22.5819	81.4431	53.7557	110.365	18.3391	40.8568	8.76989	15.5222	17.174	22.0711	147.121	14.4951	17.4443	10.0405	15.8294	17.0898	211.445	3.71634	240.797	35.4259
tRF-30-P4R8YP9LON4V	2397.83	2.18072	0.325839	6.69262	2.19203e-11	5.61522e-10	1760.33	332.78	3375.6	9898.95	2998.25	3375.25	262.567	1674.73	1603.17	2667.16	55.2954	12208.6	699.257	3745.14	4002.74	26474	8022.26	8263.17	1131.6	6017.6	1096.49	26316.7	2393.23	2630.43	1632.69	907.21	2476.15	261.532	386.163	2521	645.964	853.475	409.318	12633.4	1746.42	7390.23	649.285	1568.1	149.536	1807.93	13110.6	251.266	1774.25
tRF-31-P4R8YP9LON4VD	4730.82	2.33364	0.348954	6.68752	2.26981e-11	5.79268e-10	2869	535.043	4923.56	11633.7	3224.17	4301.06	361.215	1891.04	3276.61	5961.12	147.005	24460.1	1418.75	12649.9	12369.5	45545.4	11269.4	11033.5	1671.61	8064.66	1524.87	60250.9	4787.36	4227.92	3896.81	2428.96	6263.84	373.959	634.598	8471.71	779.694	1276.85	945.042	21563.9	2576.85	19160	1277.37	2679.12	314.025	2894.25	53882.6	398.643	2895.08
tRF-23-7SIR3DR2DV	15.0449	2.29636	0.344348	6.66872	2.5804e-11	6.56077e-10	11.3813	4.57954	1.63329	47.8032	75.3068	9.81177	5.93372	27.2716	4.51235	16.1195	2.69734	236.885	3.79344	30.8496	90.5642	2.42592	6.32836	14.2653	10.9009	19.245	7.09241	31.9511	117.253	1.4569	15.3305	15.264	35.9327	3.98677	11.8617	4.72225	1.19402	8.21367	4.01292	14.2375	2.33792	7.18295	2.23122	2.96801	14.9536	54.0302	1.23878	78.118	12.7927
tRF-21-NRDF7UK80	11.9321	-1.26261	0.189367	-6.66753	2.60147e-11	6.58974e-10	5.66224	13.7386	5.71652	0	5.60796	4.90589	14.8343	2.47924	12.8924	11.7797	13.4867	2.25605	2.52896	1.54248	3.98084	3.63888	4.21891	4.99285	7.96605	5.06447	8.51089	4.40705	2.72681	4.3707	6.70707	5.3092	3.84993	19.1365	6.58981	10.7937	16.1192	8.21367	12.0388	8.3052	13.0923	12.3136	12.2717	5.93601	8.54489	4.15617	0.61939	10.4694	4.92026
tRF-24-392J1Y0S2E	26.666	-1.18064	0.177146	-6.66482	2.64983e-11	6.68738e-10	15.1545	11.4489	24.9077	3.39248	11.6165	11.2135	13.3509	16.1151	38.6773	71.9179	18.8814	3.38407	30.3475	9.25487	4.97605	16.9814	26.7198	14.9785	19.2862	13.1676	17.0218	5.50881	9.99829	25.4957	15.3305	7.30016	16.683	28.7047	9.22573	22.9366	27.4624	17.9207	10.0323	15.4239	29.4577	10.2614	21.1966	14.84	0	3.11713	1.85817	5.63738	4.42824
tRF-18-184KISD8	7.07927	-2.06359	0.30983	-6.66039	2.73096e-11	6.8667e-10	1.37016	16.0284	0.816646	3.70089	12.4176	1.40168	0.741715	0	4.51235	1.23996	4.046	0	7.58687	0	0.995211	0	0	1.42653	0.838531	2.02579	0	0	0	4.3707	14.3723	1.3273	0.641656	6.37883	3.2949	2.69843	5.37308	2.98679	2.00646	0	4.67583	0	5.57805	0.989335	2.13622	2.07808	0.61939	0	4.92026
tRF-17-K6S1852	2.55076	3.1555	0.475104	6.6417	3.10084e-11	7.76806e-10	2.02404	1.52651	2.04161	27.1399	5.60796	4.20505	14.8343	1.23962	0	2.47993	25.6247	5.64012	2.52896	4.62743	1.99042	3.63888	0	0.713264	9.22384	0	8.51089	1.10176	1.81787	2.18535	0	0	0	8.77089	1.97694	6.74607	0	1.49339	2.00646	4.74583	0.935167	0	8.92488	0.989335	17.0898	5.19521	22.298	0.80534	1.47608
tRF-20-U0EZY9X1	94.3568	1.95842	0.294947	6.63991	3.13876e-11	7.83426e-10	110.755	133.57	66.5566	164.998	173.446	263.516	373.083	164.25	12.8924	12.3996	176.676	541.451	25.2896	266.849	654.849	78.8423	4.21891	181.169	36.0568	50.6447	80.8535	93.6497	223.598	57.5475	26.8283	19.2459	10.9081	35.0836	191.104	8.09528	35.2235	82.8834	102.329	64.0687	14.9627	149.816	32.3527	174.123	348.204	189.625	155.467	337.438	24.6013
tRF-20-PS5P4PW3	26.3925	2.26572	0.341356	6.6374	3.19275e-11	7.92177e-10	24.3544	125.937	31.8492	90.9802	131.787	23.8286	33.3772	65.08	3.86773	5.57984	6.74334	10.1522	5.05792	9.25487	24.8803	3.63888	42.1891	34.2367	28.0908	21.2708	5.67393	31.9511	4.54468	13.8405	5.74892	12.6094	12.1915	17.5418	67.216	6.74607	67.462	128.432	8.02584	60.5093	69.2023	9.23522	13.3873	18.7974	100.402	57.6668	51.4094	48.3204	101.849
tRF-27-MN1E8Y7Z2RH	9.58647	-1.70061	0.256224	-6.6372	3.19707e-11	7.92177e-10	3.98434	2.28977	8.9831	1.54204	0.801137	5.60673	0.741715	3.71886	8.38008	13.6396	6.74334	1.12802	11.3803	1.54248	2.98563	10.9166	8.43782	0	4.19266	5.06447	2.83696	0	4.54468	5.09915	5.74892	3.9819	8.98318	3.98677	2.63592	3.37303	5.37308	1.49339	0	8.3052	8.4165	1.02614	5.57805	11.872	0	0.519521	2.47756	1.61068	0.492026
tRF-24-Q99P9P9NF2	31.5137	2.74635	0.41386	6.63594	3.22444e-11	7.96064e-10	16.1101	0.763257	13.4747	47.8032	8.8125	8.41009	0.741715	16.1151	24.4956	235.593	2.69734	257.189	5.05792	26.2221	104.497	168.601	47.1112	38.5163	18.867	381.861	26.9512	448.417	17.2698	34.2371	16.2886	90.9201	85.3402	3.18942	6.58981	51.2701	2.38804	3.73348	10.0323	30.8479	3.27308	135.45	1.11561	13.8507	8.54489	16.1051	147.415	3.22136	8.36444
tRF-19-88I26WIZ	10.7545	1.9766	0.29826	6.62711	3.42316e-11	8.42073e-10	11.6377	13.7386	8.9831	59.5226	31.6449	5.60673	22.9932	24.7924	1.93386	6.19982	18.8814	12.4083	3.79344	18.5097	12.9377	16.9814	2.10945	5.70611	8.38531	11.1418	0	12.1194	12.7251	2.18535	7.66523	3.31825	0.641656	7.17619	12.5206	2.02382	15.5222	14.1872	8.02584	28.475	3.27308	7.18295	11.1561	7.91468	64.0867	18.7028	4.95512	75.702	5.90431
tRF-16-QB1MK8E	15.375	2.63098	0.397165	6.62442	3.48614e-11	8.5448e-10	10.1098	29.767	4.49155	11.7195	12.8182	4.90589	29.6686	34.7094	5.80159	0	16.184	22.5605	2.52896	7.71239	12.9377	4.85184	2.81261	12.8388	7.96605	51.6576	0	7.71233	13.634	4.3707	7.66523	35.1735	4.49159	51.828	251.731	4.04764	11.3432	66.456	4.01292	18.9833	29.9253	3.07841	7.80927	6.92535	230.712	72.7329	17.9623	53.9578	57.075
tRF-22-VP9N15WVN	12.7632	1.40296	0.211923	6.62015	3.58829e-11	8.76366e-10	12.4309	9.92235	8.16646	30.5323	58.8835	14.7177	14.0926	26.6518	7.73546	9.29973	5.39467	74.4496	10.1158	18.5097	47.7701	8.49071	12.6567	29.2438	15.0936	21.2708	9.92937	41.8669	24.5413	6.55605	17.2468	13.9367	25.6662	14.3524	21.7464	5.39685	6.5671	7.46697	8.02584	7.11874	7.01375	11.2875	7.80927	5.93601	23.4984	19.7418	6.81329	59.5952	21.1571
tRF-19-R9JP9P1Z	7.8705	1.99063	0.300913	6.61528	3.70842e-11	9.0247e-10	7.75073	38.1629	8.16646	7.71019	62.8892	4.90589	6.67544	20.4537	1.28924	2.47993	0	3.38407	6.32239	6.16991	8.9569	1.21296	7.73467	4.99285	8.80458	2.02579	5.67393	18.7299	5.45361	15.2974	5.74892	7.96381	3.20828	7.17619	17.7925	2.02382	17.3133	14.9339	4.01292	7.11874	36.9391	8.20909	3.34683	1.97867	29.9071	11.4295	18.5817	13.6908	8.36444
tRF-21-R9OML328D	4.10873	-2.27331	0.343725	-6.61375	3.747e-11	9.08615e-10	0.980852	0.763257	0.816646	0.616815	1.60227	0	0.741715	0	0.644621	0.619982	0	0	16.4382	1.54248	0.995211	0	0	0.713264	0.419266	0	1.41848	1.10176	0.908935	0	4.79077	1.99095	0	0.797354	1.97694	1.34921	1.19402	8.21367	2.00646	1.18646	2.33792	2.05227	1.11561	0.989335	2.13622	0.519521	0	1.61068	0.984052
tRF-17-8YWJUV2	14.8037	2.56319	0.387763	6.6102	3.83789e-11	9.27353e-10	7.99482	16.7917	18.7828	250.735	165.835	49.0589	35.6023	1.23962	1.93386	0.619982	9.44068	37.2248	45.5212	20.0522	129.377	2.42592	1.4063	0	17.1899	0	46.8099	3.30528	0.908935	8.7414	9.58154	7.96381	0	12.7577	8.56675	9.44449	2.98504	6.72027	8.02584	3.55937	3.74067	1.02614	13.3873	1.97867	10.6811	8.31233	26.6338	0.80534	4.92026
tRF-35-LSM1M3WE8SSP6D	2.30081	3.08534	0.468009	6.59248	4.32534e-11	1.04144e-09	1.98429	1.52651	0.816646	15.112	7.21023	2.80336	0	1.85943	1.28924	1.85995	0	13.5363	1.26448	32.392	7.96169	31.5369	2.10945	0.713264	2.93486	3.03868	0	6.61057	1.81787	3.64225	1.91631	3.31825	3.20828	0	1.31796	1.34921	0	3.73348	0	2.37291	0.467583	2.05227	0	2.96801	0	9.35138	3.71634	2.41602	0.492026
tRF-23-JMRPFQJD0Q	49.6853	1.89623	0.288442	6.57402	4.89732e-11	1.17501e-09	46.9158	51.1382	28.5826	33.308	98.5398	35.7429	21.5097	62.6008	7.73546	50.8385	24.276	552.732	58.166	143.45	151.272	41.2406	52.7364	136.947	52.8275	77.9928	7.09241	110.176	156.337	10.1983	108.271	112.157	159.131	47.0439	46.7876	11.4683	17.3133	23.8943	14.0452	45.0854	15.4302	17.4443	15.6185	21.7654	158.08	232.226	7.43268	214.221	161.385
tRF-21-RNLNK88K0	6.20509	2.07699	0.316623	6.55983	5.38683e-11	1.28793e-09	6.77136	7.63257	10.6164	75.2514	26.0369	11.2135	3.70858	11.1566	5.80159	3.09991	0	57.5292	13.9093	12.3398	6.96648	15.7685	6.32836	24.251	13.4165	8.10315	4.25545	14.3229	8.18042	0.72845	0.958154	3.31825	9.62484	3.18942	6.58981	2.02382	5.37308	7.46697	0	1.18646	2.8055	6.15682	4.46244	0	6.40867	12.4685	6.81329	16.9121	13.7767
tRF-28-RK9P4P9L5HDN	4.35328	2.69638	0.411116	6.55868	5.42844e-11	1.29333e-09	4.38847	1.52651	13.4747	22.2053	4.40625	4.90589	0.741715	11.7764	2.57849	19.8394	0	5.64012	2.52896	7.71239	11.9425	31.5369	13.3599	11.4122	2.09633	10.1289	5.67393	37.4599	2.72681	4.3707	0	6.63651	7.05821	0.797354	1.31796	4.72225	7.16411	0.746697	0	8.3052	0.467583	48.2284	0	7.91468	0	0.519521	26.6338	0.80534	5.90431
tRF-27-NDY8HPDEXPN	2.24079	-2.58954	0.395179	-6.55282	5.64603e-11	1.34049e-09	0	0	0.816646	0	0	0	0	0	0.644621	3.71989	1.34867	1.12802	0	0	0	0	0	2.85306	0.838531	1.01289	4.25545	0	0	0	0.958154	0.663651	2.56662	0	0	0.674607	0	0	0	1.18646	0.935167	1.02614	1.11561	0.989335	0	0	0.61939	0.80534	0
tRF-19-DRFU8U25	127.197	-1.28956	0.196865	-6.55045	5.73629e-11	1.35719e-09	54.8789	141.966	26.9493	65.9992	167.838	43.4521	107.549	54.5433	41.2558	14.2596	56.6441	27.0726	82.1911	29.3071	23.8851	16.9814	11.2504	34.9499	26.833	71.9155	38.299	31.9511	71.8059	24.7673	137.016	53.7557	30.1578	165.052	54.0364	33.0557	100.298	117.231	152.491	72.3739	98.6601	35.9148	119.37	71.2321	489.195	67.5377	33.4471	65.2326	55.1069
tRF-20-RPM830MM	55.5919	1.96391	0.300402	6.53759	6.25193e-11	1.47407e-09	49.4273	112.199	27.7659	89.1298	916.901	59.5715	102.357	102.269	16.1155	21.0794	16.184	87.9859	15.1737	23.1372	34.8324	18.1944	18.2819	113.409	41.088	54.6963	9.92937	50.681	48.1736	20.3966	71.8615	57.7376	43.6326	116.414	146.953	14.1667	41.1936	84.3768	26.084	94.9166	62.1886	20.5227	11.1561	14.84	358.885	171.961	19.2011	147.377	243.061
tRF-17-LE308HM	4.74534	-2.25089	0.344372	-6.53624	6.30863e-11	1.48231e-09	0.672731	2.28977	0	0.616815	0.400568	0.700841	2.22515	0.61981	0.644621	0	0	0	6.32239	1.54248	0	0	0	0	0	2.02579	2.83696	0	0	0.72845	8.62338	1.3273	0	5.58148	1.31796	0	0	8.21367	8.02584	0	0.935167	2.05227	0	0	17.0898	1.55856	0.61939	0.80534	0.492026
tRF-25-QZPHVU6RM3	66.5165	-1.57228	0.240842	-6.52825	6.65424e-11	1.55814e-09	23.9229	28.2405	90.6477	26.2146	35.6506	23.1277	21.5097	21.6933	32.2311	113.457	75.5254	12.4083	165.647	33.9345	6.96648	44.8795	18.9851	14.2653	25.5752	18.2321	55.3208	13.2211	10.9072	15.2974	45.9914	31.8552	61.5989	24.718	7.24879	63.413	9.55214	14.1872	60.1938	18.9833	18.2357	11.2875	41.2776	18.7974	0	6.75377	4.33573	12.8854	1.9681
tRF-19-184KISIM	1.49551	-2.54648	0.390224	-6.52569	6.76905e-11	1.5796e-09	0	2.28977	0	0.616815	2.40341	0	0.741715	0.61981	1.28924	0	0	0	0	0	0	0	0	0.713264	0	0	0	0	0	0	0.958154	0	0	1.59471	0	0.674607	0	0	0	0	0.467583	0	2.23122	0.989335	0	0	1.23878	0	0.492026
tRF-27-M0IBB7Z92K1	128.945	-2.766	0.424831	-6.51082	7.47421e-11	1.7382e-09	18.4205	5.3428	9.39142	25.5978	0	26.632	0	16.7349	55.4374	0	2.69734	21.4325	37.9344	69.4115	6.96648	55.7961	45.0017	55.6346	15.5128	8.10315	0	35.2564	74.5327	48.0777	93.899	0	0	15.9471	2.63592	12.1429	29.8504	72.4296	224.723	47.4583	20.1061	108.77	3.34683	71.2321	6.40867	1.55856	13.0072	49.9311	3.44418
tRF-24-M0IBB7Z9FS	5.10215	-2.13387	0.327778	-6.51011	7.50957e-11	1.74048e-09	1.21682	2.28977	0.816646	0.925222	0	2.10252	0.741715	1.23962	5.80159	0	1.34867	0	2.52896	3.08496	0.995211	0	0.703152	3.56632	0.838531	3.03868	0	2.20352	0.908935	5.09915	5.74892	0	0	0.797354	0.658981	1.34921	1.19402	7.46697	2.00646	1.18646	1.87033	5.13068	0	2.96801	4.27244	0.519521	0	8.85874	0
tRF-20-9N15WV7W	19.0311	1.93379	0.297068	6.50957	7.53643e-11	1.74079e-09	14.7058	36.6364	9.39142	58.9058	155.821	16.8202	22.9932	34.0895	5.80159	11.7797	8.09201	151.155	11.3803	27.7646	40.8036	4.85184	2.81261	21.3979	14.255	26.3352	4.25545	35.2564	37.2663	2.9138	31.6191	24.5551	12.1915	24.718	15.1566	4.04764	7.76112	20.9075	10.0323	9.49166	7.48133	6.15682	6.69366	3.95734	155.944	55.0692	3.09695	92.6141	67.8996
tRF-19-FSXMSL24	14.8693	-1.44761	0.222622	-6.50254	7.89733e-11	1.81799e-09	6.6132	16.0284	6.53316	0.308407	2.40341	2.80336	21.5097	0.61981	5.80159	0.619982	5.39467	0	10.1158	3.08496	8.9569	0	1.4063	4.99285	1.67706	8.10315	17.0218	4.40705	3.63574	5.8276	11.4978	7.96381	8.98318	15.9471	5.93083	7.42067	11.3432	12.6938	12.0388	5.93229	10.2868	2.05227	21.1966	1.97867	14.9536	3.63665	10.5296	0.80534	22.1412
tRF-19-NRDF7U1K	12.1311	-1.55003	0.238411	-6.50148	7.95352e-11	1.82476e-09	4.15479	15.2651	4.08323	0	3.20455	4.20505	15.576	0.61981	17.4048	2.47993	5.39467	1.12802	16.4382	1.54248	2.98563	0	1.4063	2.13979	7.12752	5.06447	2.83696	0	2.72681	7.2845	7.66523	8.62746	5.13325	11.163	3.95388	6.74607	19.7013	8.21367	6.01938	2.37291	15.4302	4.10454	23.4278	6.92535	4.27244	5.71473	2.47756	5.63738	2.95216
tRF-23-WO2F9IY9V	12.8629	2.40059	0.36955	6.49598	8.24926e-11	1.88626e-09	12.6771	6.10606	9.39142	27.1399	11.2159	22.4269	11.8674	50.2046	1.28924	1.23996	13.4867	76.7056	2.52896	115.686	108.478	14.5555	0.703152	35.6632	21.3825	8.10315	14.1848	51.7828	53.6272	3.64225	2.87446	0.663651	0	0.797354	30.3131	0	0.597009	9.70706	2.00646	14.2375	0.935167	32.8364	4.46244	6.92535	21.3622	51.4326	3.09695	24.1602	0.492026
tRF-23-NYDRFO8U0E	4.24445	-1.86685	0.287655	-6.48989	8.58995e-11	1.95461e-09	0.897338	0.763257	2.04161	2.46726	0.801137	0	1.48343	0	1.28924	4.95985	0	0	7.58687	0	0	0	0	0	5.03119	1.01289	2.83696	1.10176	0	8.01295	3.83261	0	3.20828	3.98677	0	4.04764	4.77607	1.49339	4.01292	0	3.27308	0	0	0.989335	0	0.519521	0.61939	0.80534	0.492026
tRF-17-31QJ3KQ	6.30261	-1.99418	0.307289	-6.48962	8.60558e-11	1.95461e-09	1.40139	0.763257	0	4.0093	1.60227	2.80336	0.741715	1.85943	1.28924	1.23996	0	0	5.05792	1.54248	0.995211	0	0	2.13979	11.7394	0	4.25545	1.10176	0.908935	1.4569	11.4978	3.31825	0.641656	2.39206	0.658981	0	2.98504	7.46697	16.0517	1.18646	2.33792	2.05227	1.11561	2.96801	8.54489	1.03904	1.23878	4.0267	2.46013
tRF-25-SP58309MUK	51.415	1.50764	0.232405	6.48715	8.74776e-11	1.98031e-09	43.7149	5.3428	104.531	75.2514	49.6705	29.4353	16.3177	19.8339	32.2311	71.9179	60.6901	36.0968	41.7278	157.333	221.932	94.6108	206.727	69.8999	516.535	35.4513	78.0165	91.4462	43.6289	34.9656	12.456	43.8009	272.704	19.1365	37.5619	49.9209	54.9248	63.4692	16.0517	40.3396	42.0825	33.8625	33.4683	7.91468	23.4984	23.3784	51.4094	33.8243	65.4395
tRF-18-1KVUY9DZ	19.2301	-1.56218	0.2411	-6.47938	9.20983e-11	2.07598e-09	8.00049	29.767	12.658	2.15885	43.2614	9.81177	22.9932	6.81791	14.1817	4.33987	17.5327	1.12802	16.4382	0	9.95211	1.21296	3.51576	5.70611	8.38531	13.1676	5.67393	2.20352	2.72681	18.2112	10.5397	10.6184	1.28331	19.1365	7.24879	6.74607	19.1043	12.6938	14.0452	4.74583	7.94892	5.13068	10.0405	4.94668	0	3.63665	8.05207	7.24806	5.41229
tRF-22-WLBSDEL8N	180.596	-1.01948	0.157351	-6.47903	9.23131e-11	2.07598e-09	102.801	167.917	88.1977	26.8315	88.125	74.99	149.826	129.54	197.254	218.854	315.588	38.3528	337.616	26.2221	58.7174	70.3516	165.944	89.158	194.959	75.9671	178.729	30.8493	49.9914	152.246	148.514	98.8839	159.772	146.713	75.7828	236.112	145.073	133.659	162.523	29.6614	132.794	106.718	197.463	62.3281	64.0867	44.6788	63.7972	92.6141	27.0614
tRF-20-1SS2PMFI	30.4608	1.35567	0.209339	6.47597	9.42034e-11	2.11152e-09	39.5893	54.9545	25.316	61.6815	217.509	16.8202	39.3109	50.8244	13.537	19.8394	18.8814	73.3215	13.9093	50.9018	41.7989	7.27775	7.73467	46.3622	20.9633	62.7994	5.67393	40.7652	50.9004	6.55605	25.8701	16.5913	11.5498	39.8677	70.5109	9.44449	20.2983	67.9494	28.0904	42.7125	10.2868	55.4113	17.8498	9.89335	1337.27	70.1353	24.7756	110.332	50.6787
tRF-25-97BOJ8N981	9.68708	2.60789	0.403191	6.46813	9.92209e-11	2.21669e-09	7.95246	0.763257	13.4747	38.8593	8.8125	19.6235	5.19201	28.5113	0.644621	0	10.7893	63.1693	1.26448	129.568	34.8324	18.1944	0.703152	30.6704	15.9321	6.07736	7.09241	49.5793	45.4468	3.64225	2.87446	0.663651	2.56662	0	5.27185	0	1.79103	2.98679	0	15.4239	0	16.4182	2.23122	9.89335	2.13622	35.8469	4.95512	25.7709	0
tRF-34-RPM830MMUKLYIE	11.4267	3.39619	0.52545	6.46339	1.02385e-10	2.27991e-09	4.53244	0.763257	9.39142	56.1302	3.60511	1.40168	0.741715	8.05753	1.93386	39.6788	1.34867	13.5363	0	9.25487	134.353	60.6479	43.5954	22.1112	5.03119	16.2063	1.41848	88.1409	22.7234	12.3836	0	20.5732	45.5576	0.797354	1.31796	16.1906	7.76112	0.746697	0	16.6104	0.467583	51.3068	2.23122	0.989335	2.13622	3.63665	205.637	0	26.5694
tRF-19-V4QP59I8	4.03318	-1.73335	0.268265	-6.46133	1.03785e-10	2.30355e-09	1.16125	3.05303	0.408323	3.08407	6.00852	1.40168	3.70858	1.85943	0.644621	0.619982	4.046	0	0	0	0	1.21296	0.703152	0	1.67706	4.05158	7.09241	0	0	7.2845	5.74892	1.99095	1.92497	1.59471	0.658981	2.69843	5.97009	2.24009	0	2.37291	1.87033	0	4.46244	0.989335	0	0.519521	1.23878	0	3.44418
tRF-16-08P2F5D	26.3813	2.13577	0.330698	6.45838	1.05833e-10	2.34139e-09	19.8335	61.0606	63.29	142.793	96.1364	70.7849	25.2183	40.2876	3.22311	81.8376	28.322	23.6885	16.4382	0	23.8851	8.49071	6.32836	6.41938	38.1532	43.5544	14.1848	25.3405	7.27148	5.09915	13.4141	10.6184	1.28331	109.238	32.2901	39.1272	1.79103	6.72027	14.0452	15.4239	9.81925	18.4704	21.1966	4.94668	348.204	24.4175	400.126	16.9121	15.2528
tRF-24-R95933JK0V	4.90507	2.03173	0.315054	6.44884	1.12706e-10	2.48537e-09	4.09389	3.81629	4.08323	39.1677	24.0341	11.9143	2.22515	16.7349	2.57849	2.47993	0	41.7369	1.26448	3.08496	10.9473	7.27775	2.10945	4.99285	4.61192	5.06447	2.83696	3.30528	16.3608	2.18535	4.79077	1.99095	7.05821	2.39206	3.2949	1.34921	2.38804	16.4273	2.00646	7.11874	5.611	4.10454	2.23122	2.96801	12.8173	24.937	10.5296	19.3282	5.41229
tRF-18-BS6PDFD2	47.8981	1.49936	0.232693	6.44349	1.16754e-10	2.56634e-09	52.7816	101.513	80.4396	124.597	56.4801	84.1009	60.8207	52.064	18.0494	337.27	33.7167	62.0413	51.8436	21.5947	75.636	13.3425	21.7977	13.552	76.3063	68.8768	156.033	102.464	23.6323	26.2242	48.8658	24.5551	5.7749	197.744	65.8981	69.4845	15.5222	16.4273	44.1421	52.2041	17.7682	53.3591	75.8615	26.712	258.483	81.0453	296.068	32.2136	23.1252
tRF-25-R38E8RO86J	20.0043	1.59493	0.247745	6.43776	1.21246e-10	2.65651e-09	19.8569	3.81629	11.8414	57.9806	58.0824	37.1446	6.67544	82.4347	9.66932	19.2194	8.09201	60.9133	11.3803	27.7646	39.8084	46.0924	20.3914	55.6346	49.4733	76.9799	4.25545	76.0216	44.5378	16.0259	18.2049	7.30016	14.7581	8.77089	16.4745	11.4683	16.7163	20.1608	8.02584	85.4249	21.5088	31.8102	11.1561	4.94668	19.226	35.3274	17.3429	95.0302	36.4099
tRF-20-H3RXSINH	5.18092	2.15761	0.335756	6.42612	1.30899e-10	2.8588e-09	4.58701	7.63257	2.44994	10.1774	54.8779	7.70925	3.70858	10.5368	1.28924	2.47993	0	25.9445	0	3.08496	15.9234	1.21296	4.21891	17.1183	12.1587	13.1676	0	16.5264	10.9072	2.18535	11.4978	7.96381	8.98318	5.58148	13.1796	3.37303	2.98504	1.49339	2.00646	1.18646	2.8055	4.10454	2.23122	0.989335	12.8173	9.35138	4.95512	22.5495	24.1093
tRF-23-NB8PLML302	23.5789	1.35803	0.211697	6.41497	1.40855e-10	3.0664e-09	23.6323	10.6856	20.0078	8.01859	10.0142	12.6151	61.5624	4.95848	13.537	12.3996	10.7893	29.3286	35.4054	80.2089	61.7031	50.9443	19.6882	49.2152	7.54678	22.2837	41.136	47.3758	67.2612	10.9267	46.9495	12.6094	62.8823	43.8545	8.56675	16.1906	68.059	13.4405	18.0581	88.9843	47.6935	25.6534	12.2717	41.5521	10.6811	8.83186	7.43268	23.3549	15.7448
tRF-22-NB8PLML35	96.9086	1.19164	0.185898	6.4102	1.45329e-10	3.15374e-09	93.8211	32.8201	59.6151	26.2146	53.6761	73.5883	398.301	31.6103	67.0406	29.1391	47.2034	72.1935	88.5135	248.339	166.2	114.018	72.4246	171.183	18.4477	67.8639	170.218	134.415	217.236	39.3363	172.468	31.8552	171.322	210.501	50.0825	84.3258	237.61	138.886	70.2261	516.109	219.764	158.025	93.7113	106.848	121.765	40.5226	76.185	83.7554	118.578
tRF-24-43RX6NMHH3	5.70834	2.39974	0.374428	6.40908	1.46404e-10	3.16697e-09	3.98513	0.763257	2.85826	11.7195	3.60511	2.80336	2.96686	3.71886	1.93386	12.3996	1.34867	98.1381	2.52896	37.0195	26.8707	7.27775	6.32836	13.552	10.9009	17.2192	0	8.81409	35.4485	0.72845	3.83261	6.63651	13.4748	3.18942	1.97694	0.674607	0.597009	1.49339	4.01292	9.49166	1.40275	0	2.23122	3.95734	10.6811	22.3394	0	12.0801	10.8246
tRF-26-IK9NJ4S2I7D	3.4236	2.59668	0.405835	6.39835	1.57063e-10	3.3868e-09	2.9686	0	2.44994	79.2607	3.60511	2.80336	0.741715	3.09905	3.22311	0.619982	1.34867	25.9445	6.32239	4.62743	3.98084	16.9814	2.81261	12.8388	1.2578	6.07736	2.83696	3.30528	3.63574	2.9138	7.66523	1.3273	1.92497	0	3.2949	0	2.98504	2.98679	2.00646	9.49166	1.87033	14.3659	1.11561	0	0	8.31233	3.71634	3.22136	2.95216
tRF-25-R718YKISQI	3.31103	2.5121	0.392753	6.39614	1.59354e-10	3.42148e-09	3.57071	2.28977	0.816646	11.7195	8.41193	2.80336	0.741715	3.09905	0.644621	8.67974	0	30.4566	1.26448	24.6797	14.9282	9.70367	3.51576	8.55917	5.03119	8.10315	0	6.61057	16.3608	0	3.83261	3.31825	10.2665	2.39206	3.95388	0	3.58205	2.24009	6.01938	3.55937	0	3.07841	1.11561	1.97867	0	10.3904	0.61939	8.0534	6.88837
tRF-22-H3RXSINHQ	22.0421	2.14821	0.335876	6.39583	1.59676e-10	3.42148e-09	16.3329	24.4242	6.12484	146.494	332.071	34.3412	15.576	34.7094	0.644621	14.8796	5.39467	175.972	10.1158	26.2221	18.909	12.1296	7.73467	49.2152	70.4366	28.361	7.09241	24.2388	56.354	3.64225	22.9957	11.9457	17.3247	12.7577	17.1335	2.69843	14.3282	21.6542	12.0388	9.49166	5.611	9.23522	1.11561	5.93601	17.0898	56.6278	4.95512	118.385	62.4873
tRF-23-QJ3KYU4RDZ	1.82563	2.85663	0.447044	6.39005	1.65837e-10	3.54236e-09	2.05745	1.52651	0.816646	1.85044	0.400568	0	4.45029	5.57829	0.644621	1.23996	0	4.5121	0	4.62743	7.96169	3.63888	0	6.41938	0.838531	5.06447	4.25545	8.81409	5.45361	0	0	1.3273	12.1915	0	3.95388	0.674607	5.37308	5.22688	4.01292	8.3052	1.87033	8.20909	0	1.97867	2.13622	4.15617	0.61939	9.66408	10.3325
tRF-22-NYDRFU8UN	531.291	-1.10995	0.173716	-6.38943	1.66503e-10	3.54547e-09	266.605	464.824	510.403	115.344	260.77	222.167	555.545	220.652	442.21	1051.49	805.155	91.3699	962.268	160.418	96.5355	217.12	198.289	138.373	251.979	205.617	405.686	72.7163	123.615	272.44	397.634	278.733	354.836	701.672	248.436	393.97	467.458	512.234	321.033	201.698	419.422	151.868	691.679	344.289	185.851	148.063	45.8349	288.312	137.275
tRF-33-86V8WPMN1E8Y0E	664.614	2.13522	0.334497	6.38337	1.7323e-10	3.67694e-09	619.399	61.0606	402.606	1051.98	1096.36	299.259	97.9064	1190.65	916.652	1494.16	53.9467	1790.17	69.5463	1048.89	5344.28	3840.23	2562.28	694.719	791.993	613.814	133.337	3949.82	714.423	1081.02	219.417	1265.58	2453.05	62.991	276.113	649.646	250.147	408.443	178.575	1592.23	226.31	787.046	91.4801	350.225	465.696	624.984	5922.61	598.368	1111.98
tRF-20-DRFO8U7S	0.923697	-2.72148	0.42637	-6.38291	1.73756e-10	3.67694e-09	0	0	0	0	0	0	0	0	0	0	0	0	0	0	0	0	0	0	0	0	0	0	0	0	0.958154	0	0	1.59471	0.658981	0	0	0	0	0	0.467583	0	0	0.989335	0	0	0.61939	0	1.47608
tRF-21-735L8RPYE	7.5968	2.58317	0.404772	6.38179	1.75027e-10	3.69236e-09	6.39129	5.3428	3.26658	23.1306	53.6761	11.9143	4.45029	16.7349	1.93386	7.43978	1.34867	42.8649	3.79344	3.08496	54.7366	1.21296	15.4693	14.9785	28.9293	5.06447	1.41848	15.4247	12.7251	4.3707	16.2886	4.64555	17.9664	3.98677	5.27185	0	4.77607	3.73348	0	13.051	7.48133	12.3136	0	0.989335	23.4984	31.1713	0.61939	12.8854	62.4873
tRF-23-XSXMSL730H	1416.91	-1.12411	0.176643	-6.3637	1.96944e-10	4.14191e-09	709.067	1268.53	799.088	92.8307	193.074	349.019	1076.23	324.161	614.969	99.8171	422.133	568.524	1581.86	825.226	1105.68	482.758	663.775	548.5	133.746	751.567	1224.15	666.566	911.662	274.626	1323.21	505.702	979.808	1207.19	471.83	295.478	1469.24	801.952	1037.34	1006.12	1132.49	658.779	2762.25	665.822	497.74	375.614	546.921	240.797	2561.98
tRF-31-YYV4V47Q2WW1E	24.9938	2.85001	0.44807	6.36064	2.00913e-10	4.20316e-09	14.2929	3.05303	22.0494	322.594	16.8239	14.0168	0	14.8754	10.9586	224.433	2.69734	240.269	2.52896	52.4443	41.7989	58.222	16.8756	11.4122	20.9633	179.282	19.8587	192.808	5.45361	14.569	21.0794	69.0197	71.8654	3.98677	1.97694	15.516	1.19402	0.746697	10.0323	30.8479	0.467583	53.3591	1.11561	10.8827	4.27244	17.6637	247.137	2.41602	3.44418
tRF-21-9M739P8W0	4.65419	-1.64454	0.258554	-6.36051	2.01091e-10	4.20316e-09	2.08279	1.52651	0.408323	2.15885	0.801137	3.5042	5.93372	0	4.51235	0.619982	0	2.25605	2.52896	6.16991	0	0	1.4063	2.13979	4.19266	2.02579	9.92937	2.20352	1.81787	5.09915	0	0.663651	0.641656	2.39206	3.2949	0	1.79103	6.72027	6.01938	1.18646	0	4.10454	1.11561	2.96801	4.27244	0	1.23878	3.22136	0.984052
tRF-19-XSXMSL24	64.3443	-1.2511	0.196947	-6.35247	2.11888e-10	4.4153e-09	27.6813	96.9337	24.091	7.71019	20.0284	15.4185	88.2641	13.016	23.2064	3.71989	21.5787	10.1522	27.8185	15.4248	24.8803	6.06479	11.2504	19.9714	3.77339	48.6189	73.7611	27.544	51.8093	16.0259	28.7446	25.8824	14.7581	86.1142	37.5619	18.2144	62.0889	59.7358	68.2196	32.0344	57.0452	23.6011	111.561	23.744	40.5882	32.2103	52.0287	16.9121	82.6604
tRF-21-MH490VL8D	4.32658	-2.13813	0.336936	-6.34581	2.21256e-10	4.59645e-09	0.894696	0.763257	0.408323	1.23363	1.2017	0.700841	1.48343	0.61981	0.644621	0	1.34867	0	6.32239	4.62743	0	1.21296	0	0.713264	1.2578	1.01289	2.83696	3.30528	0	2.9138	8.62338	0	0	2.39206	0.658981	0	1.19402	2.98679	6.01938	2.37291	2.8055	2.05227	0	5.93601	10.6811	0.519521	0	0.80534	0.984052
tRF-24-RPM830MM2S	9.60591	1.55933	0.245879	6.34184	2.27035e-10	4.70218e-09	9.44373	6.10606	5.3082	19.4297	8.01137	9.11093	14.8343	18.5943	6.44621	11.1597	6.74334	23.6885	5.05792	50.9018	21.8946	33.9628	6.32836	14.9785	7.12752	17.2192	2.83696	13.2211	13.634	3.64225	2.87446	3.31825	20.533	3.98677	13.1796	5.39685	4.17906	5.97358	2.00646	35.5937	3.74067	2.05227	8.92488	5.93601	10.6811	21.3004	1.85817	25.7709	8.36444
tRF-33-PSQP4PW3FJI0W	19912.8	1.93855	0.305739	6.34053	2.28974e-10	4.72798e-09	20368.3	4487.19	57554.7	102824	18314.8	13209.4	3856.92	16454.1	24150.1	25780.1	2563.82	95990.3	2197.66	47415.8	25918.3	130762	31662.2	31974.2	28011.1	64371.4	11827.3	100789	42836.3	32586.5	9159.95	42701.9	54558.1	4391.83	10673.5	12300.8	5048.9	8210.68	6424.68	129815	11234.2	13324.4	7289.4	36052.4	22421.8	29819.5	69547.6	33143	13774.3
tRF-22-WB8US5652	135.319	-1.00422	0.15842	-6.33899	2.31281e-10	4.76117e-09	75.9746	105.33	53.8986	8.01859	77.7102	57.469	124.608	35.949	113.453	52.6984	52.5981	31.5847	53.1081	52.4443	85.5881	90.9719	163.131	61.3407	70.4366	57.735	93.6198	137.72	40.9021	60.4613	114.02	29.8643	85.3402	91.6957	57.9903	48.5717	177.312	85.1234	74.239	150.68	144.016	234.985	111.561	138.507	64.0867	34.2884	136.885	33.8243	326.705
tRF-26-XIW282FNPKE	3.13689	-2.15772	0.340534	-6.33629	2.35364e-10	4.83064e-09	0.200284	0.763257	0	1.23363	0.400568	0	0	0	2.57849	5.57984	0	0	2.52896	0	0.995211	2.42592	2.10945	2.13979	0	4.05158	0	3.30528	0.908935	0	0	1.3273	7.05821	0	0	4.72225	2.38804	0	2.00646	0	0.467583	1.02614	0	0.989335	0	0	0	0	0.492026
tRF-26-7343RX6NMHD	4.74185	1.93231	0.305198	6.33134	2.4304e-10	4.9732e-09	5.20418	2.28977	3.26658	27.4483	10.0142	5.60673	1.48343	9.29715	3.22311	4.95985	0	27.0726	1.26448	9.25487	10.9473	24.2592	9.14097	17.8316	5.45045	8.10315	4.25545	28.6458	17.2698	5.09915	4.79077	5.3092	16.0414	2.39206	1.97694	2.02382	2.38804	0.746697	2.00646	4.74583	3.74067	6.15682	0	1.97867	0	5.71473	1.23878	8.0534	11.8086
tRF-21-QZPHVU6RD	3.16751	-1.78377	0.281942	-6.32673	2.50418e-10	5.10884e-09	1.00111	0	1.63329	0.616815	2.00284	1.40168	0	0	1.28924	1.23996	9.44068	0	8.85135	0	0	0	2.10945	0.713264	1.67706	1.01289	0	0	0.908935	4.3707	0.958154	1.3273	1.92497	5.58148	1.31796	2.69843	0.597009	2.98679	2.00646	0	0	0	2.23122	0.989335	0	0.519521	1.23878	1.61068	0.492026
tRF-19-73VL4YHE	198.517	2.26944	0.358769	6.32564	2.52182e-10	5.12945e-09	124.271	201.5	59.6151	969.016	4199.16	346.916	149.085	388.621	21.2725	55.1784	45.8547	1117.87	34.1409	70.954	150.277	18.1944	40.7828	310.983	601.646	207.643	17.0218	236.879	327.217	25.4957	210.794	137.376	35.2911	127.577	166.063	37.1034	134.327	120.965	42.1356	56.95	52.3693	54.3852	18.9654	44.5201	578.916	679.014	95.386	1140.36	826.604
tRF-31-PSQP4PW3FJI0B	83.8829	1.99747	0.315944	6.32224	2.578e-10	5.22813e-09	73.6381	17.5549	258.468	905.484	135.392	110.733	11.8674	89.8724	68.9745	135.156	4.046	411.729	8.85135	67.869	104.497	223.184	188.445	232.524	153.032	221.824	12.7663	403.245	64.5344	52.4484	46.9495	148.658	352.911	20.7312	31.6311	50.5955	48.3577	74.6697	36.1163	516.109	62.1886	60.542	17.8498	59.3601	12.8173	102.346	302.262	140.935	113.166
tRF-17-I958M8N	2.3027	2.68403	0.424598	6.32134	2.59301e-10	5.24296e-09	1.98728	11.4489	3.26658	3.39248	3.60511	1.40168	6.67544	4.33867	1.28924	0	5.39467	1.12802	0	1.54248	2.98563	0	0	0.713264	0.419266	2.02579	1.41848	1.10176	1.81787	0	1.91631	0.663651	0.641656	8.77089	2.63592	1.34921	1.79103	4.48018	2.00646	5.93229	0	6.15682	5.57805	2.96801	29.9071	6.23425	1.85817	1.61068	1.9681
tRF-21-M0IBB7Z9D	5.91626	-2.23946	0.354503	-6.31719	2.66367e-10	5.36991e-09	1.05238	0.763257	0.408323	1.23363	0	2.10252	2.22515	0.61981	1.93386	0	0	0	3.79344	4.62743	0.995211	2.42592	0	0.713264	0.419266	0	0	2.20352	0.908935	1.4569	2.87446	0	0	3.98677	2.63592	0	1.19402	15.6806	6.01938	1.18646	4.67583	0	0	3.95734	14.9536	0.519521	0	10.4694	0.492026
tRF-25-F91SS2PMFI	8.02475	1.76023	0.278824	6.31305	2.73582e-10	5.49909e-09	9.01136	5.3428	5.71652	38.5509	44.0625	6.30757	0.741715	13.016	1.93386	18.5995	4.046	50.7611	6.32239	27.7646	18.909	13.3425	6.32836	21.3979	9.22384	11.1418	2.83696	28.6458	12.7251	1.4569	7.66523	3.9819	12.1915	3.18942	4.61286	0	2.98504	3.73348	0	10.6781	0.467583	5.13068	2.23122	3.95734	36.3158	17.6637	4.33573	32.2136	10.8246
tRF-27-4J83ML5F923	76.5	1.55562	0.2465	6.31083	2.77547e-10	5.56237e-09	89.3134	22.1345	61.6567	140.942	124.977	116.34	20.768	159.911	48.3466	81.2176	18.8814	513.251	22.7606	367.11	222.927	155.259	98.4412	184.735	96.8504	216.759	95.0383	152.043	178.151	29.8664	72.8197	86.2746	263.079	30.2995	38.2209	36.4288	40.5966	30.6146	134.433	189.833	57.5127	92.3522	20.081	81.1255	72.6315	142.349	22.9174	112.748	118.578
tRF-20-3HJ3WBKY	3.037	-2.36979	0.375955	-6.30338	2.91219e-10	5.81925e-09	0.443424	0	0	0.616815	0.801137	0	0.741715	0	1.93386	0	0	0	3.79344	0	0	0	0.703152	0.713264	0.419266	0	4.25545	0	0.908935	0.72845	2.87446	0.663651	0	2.39206	0	0.674607	0	7.46697	10.0323	1.18646	0.467583	0	1.11561	3.95734	2.13622	0	0	0.80534	0.492026
tRF-29-Q99P9P9NH525	85.9298	2.54177	0.404957	6.27664	3.45975e-10	6.8932e-09	62.4038	5.3428	60.0234	282.501	85.321	88.306	2.96686	116.524	72.1976	903.313	5.39467	871.962	15.1737	64.7841	248.803	311.73	187.741	136.233	77.1449	530.756	129.082	657.752	39.0842	84.5002	59.4055	165.913	343.927	13.555	12.5206	101.191	19.1043	10.4538	16.0517	80.6791	4.67583	399.167	1.11561	27.7014	6.40867	42.6007	374.731	8.0534	58.0591
tRF-25-RPM8309MUK	5.02326	1.93254	0.307957	6.27534	3.48861e-10	6.93044e-09	4.40006	3.81629	4.08323	6.47656	3.20455	2.80336	1.48343	9.29715	1.93386	1.85995	1.34867	20.3044	1.26448	18.5097	12.9377	19.4073	28.1261	22.1112	4.19266	15.1934	4.25545	5.50881	4.54468	3.64225	0	7.30016	37.216	2.39206	14.4976	3.37303	6.5671	12.6938	2.00646	5.93229	9.81925	6.15682	0	3.95734	2.13622	3.63665	7.43268	4.0267	23.6173
tRF-17-08P2F52	59.1711	1.60398	0.25562	6.27486	3.49949e-10	6.93183e-09	69.4903	100.75	95.5475	284.352	100.543	106.528	69.7212	100.409	23.2064	252.953	59.3414	46.249	70.8108	15.4248	74.6408	14.5555	9.14097	16.4051	142.97	87.1089	102.131	103.566	29.9949	38.6078	20.1212	16.5913	2.56662	158.673	107.414	76.9051	6.5671	19.4141	46.1486	33.2208	25.2495	49.2545	110.445	24.7334	585.325	183.391	366.679	69.2593	12.7927
tRF-28-93R918VBY9DV	3.53774	2.95942	0.472373	6.265	3.72814e-10	7.36335e-09	2.05139	0	6.53316	101.466	7.21023	8.41009	0	1.23962	1.93386	4.95985	0	22.5605	7.58687	9.25487	1.99042	16.9814	0	7.84591	2.09633	8.10315	2.83696	12.1194	9.08935	2.18535	1.91631	0	1.28331	0	0	8.76989	0	0	2.00646	10.6781	1.40275	7.18295	0	2.96801	0	1.55856	11.149	1.61068	0.984052
tRF-24-H3RUSMKVHN	2.02212	2.80527	0.448039	6.26122	3.81977e-10	7.52251e-09	2.57228	1.52651	0.408323	2.46726	8.41193	2.80336	0.741715	8.67734	0.644621	3.71989	0	20.3044	1.26448	3.08496	7.96169	3.63888	0.703152	4.99285	2.09633	5.06447	2.83696	13.2211	0	0	5.74892	4.64555	3.84993	3.18942	0.658981	0	1.19402	0	0	4.74583	0.935167	1.02614	1.11561	0.989335	2.13622	7.79281	3.09695	4.0267	11.3166
tRF-20-NB8PLML3	997.442	-1.15036	0.183746	-6.26057	3.83569e-10	7.5321e-09	527.064	1303.64	710.073	194.914	565.202	475.871	1830.55	582.001	798.041	1290.18	1838.23	99.2661	1140.56	117.228	222.927	188.009	393.062	240.37	554.269	406.171	771.654	159.755	252.684	740.105	705.201	374.299	369.594	1876.17	509.392	697.543	874.618	940.838	595.918	223.054	717.74	182.652	1385.59	498.625	544.737	263.397	148.034	488.842	198.779
tRF-29-86V8WPMN1EJ3	93.0835	1.73163	0.277457	6.24105	4.3463e-10	8.51026e-09	97.6063	14.5019	82.0729	251.969	64.8921	61.674	11.1257	240.486	139.238	123.996	10.7893	280.878	26.5541	69.4115	94.545	343.267	650.415	173.323	168.126	104.328	72.3426	297.476	107.254	37.1509	43.1169	202.413	873.935	28.7047	52.7185	185.517	157.61	132.912	50.1615	236.105	107.077	121.084	39.0464	71.2321	19.226	89.3576	221.742	100.668	212.555
tRF-20-KVPKYU07	2.10919	-2.28978	0.366934	-6.2403	4.36733e-10	8.52693e-09	0	0	0	0	0	0	0.741715	0	1.28924	0	1.34867	0	0	0	0	0	0.703152	0	0	0	1.41848	2.20352	0	0	0	1.3273	1.28331	0	1.31796	0	0.597009	2.24009	8.02584	0	3.27308	1.02614	0	0.989335	4.27244	0.519521	0	0	0
tRF-26-M0IBB7Z92KB	1.95132	-2.86342	0.459723	-6.22858	4.70676e-10	9.16339e-09	0	0	0.408323	0	0	0	0	0	1.93386	0	0	0	0	0	0	2.42592	0	1.42653	0.419266	0	0	0	0	0	0.958154	0	0	0	0	0	0.597009	3.73348	0	3.55937	0	1.02614	0	2.96801	0	0	0	1.61068	0
tRF-23-FSXMSL730H	319.634	-1.19472	0.191954	-6.22403	4.84549e-10	9.40659e-09	166.75	227.451	198.037	9.86904	30.8438	60.9732	213.614	50.8244	137.304	16.1195	86.3148	133.107	440.039	197.437	177.148	139.49	158.209	93.4376	15.0936	202.579	241.142	165.264	149.974	75.7588	334.396	119.457	239.338	283.061	88.9624	61.3892	358.205	188.168	228.736	227.8	203.866	139.554	611.355	123.667	89.7213	64.9401	168.474	28.1869	613.065
tRF-21-7LQ3V6M70	3.22902	2.86217	0.459971	6.2225	4.89296e-10	9.47176e-09	2.28457	1.52651	2.04161	15.7288	64.0909	5.60673	0	19.8339	0	4.33987	1.34867	6.76814	1.26448	1.54248	10.9473	0	2.81261	19.2581	8.38531	3.03868	0	7.71233	0	0	0	1.99095	5.7749	1.59471	1.31796	0.674607	2.38804	14.1872	0	2.37291	2.33792	9.23522	2.23122	1.97867	0	1.55856	2.47756	4.0267	13.7767
tRF-21-H6QE30YOB	3.87696	-1.57801	0.253622	-6.22187	4.91266e-10	9.48297e-09	1.41642	6.10606	3.26658	0	1.2017	0.700841	1.48343	0	0	0	0	0	0	0	0.995211	1.21296	1.4063	1.42653	0.419266	2.02579	2.83696	0	1.81787	0	2.87446	0	2.56662	2.39206	0.658981	2.69843	10.1492	4.48018	4.01292	2.37291	1.40275	2.05227	1.11561	6.92535	4.27244	1.55856	1.23878	0	0.984052
tRF-21-7L73V6M70	22.8484	2.03638	0.32741	6.21965	4.98276e-10	9.59111e-09	23.5906	29.767	23.6827	69.7001	218.31	69.3832	21.5097	71.2781	8.38008	25.4192	4.046	82.3457	5.05792	3.08496	88.5738	4.85184	37.9702	116.975	23.4789	71.9155	1.41848	20.9335	10.9072	7.2845	23.9538	27.2097	43.6326	20.7312	30.9721	8.76989	44.7757	39.5749	0	10.6781	14.4951	40.0193	12.2717	5.93601	23.4984	16.6247	42.1185	15.3015	129.403
tRF-21-MO0UFMQKE	10.8831	-1.1345	0.182694	-6.20982	5.30464e-10	1.01568e-08	6.11709	16.0284	3.26658	1.23363	5.60796	2.80336	14.0926	6.1981	12.2478	5.57984	20.23	3.38407	8.85135	3.08496	6.96648	1.21296	8.43782	4.27958	10.9009	6.07736	15.6033	2.20352	1.81787	12.3836	10.5397	5.97286	6.41656	4.78412	6.58981	8.76989	9.55214	5.97358	18.0581	1.18646	12.6247	6.15682	8.92488	6.92535	8.54489	3.63665	2.47756	6.44272	3.44418
tRF-20-43RX6NMH	7.57032	1.98661	0.319917	6.20976	5.30648e-10	1.01568e-08	6.5256	10.6856	3.6749	31.4576	44.4631	18.9227	5.19201	11.7764	1.28924	7.43978	0	48.505	8.85135	0	27.8659	0	6.32836	24.251	16.7706	9.11605	1.41848	28.6458	9.99829	2.18535	12.456	24.5551	17.3247	5.58148	15.1566	3.37303	5.97009	5.97358	0	5.93229	5.611	4.10454	2.23122	2.96801	10.6811	16.6247	4.33573	17.7175	40.8382
tRF-23-SX73V2Y8DM	4.89804	1.71137	0.275725	6.20682	5.4069e-10	1.03201e-08	6.02608	5.3428	2.04161	14.4952	16.0227	6.30757	2.96686	8.67734	1.93386	8.05976	0	14.6643	1.26448	3.08496	14.9282	9.70367	5.62521	12.1255	9.64311	7.09026	2.83696	23.137	4.54468	2.9138	6.70707	8.62746	20.533	7.97354	5.27185	0.674607	3.58205	5.97358	4.01292	9.49166	6.07858	3.07841	2.23122	6.92535	2.13622	10.3904	0.61939	19.3282	20.6651
tRF-21-H3RXSINHE	7.78928	1.74859	0.281877	6.20339	5.52581e-10	1.05176e-08	7.81525	7.63257	6.94149	18.5044	48.8693	7.00841	10.384	26.6518	3.22311	4.33987	2.69734	41.7369	6.32239	12.3398	33.8372	4.85184	10.5473	19.2581	8.80458	10.1289	5.67393	25.3405	9.08935	2.18535	13.4141	9.95476	15.3997	7.17619	11.2027	3.37303	2.98504	3.73348	4.01292	2.37291	2.8055	5.13068	7.80927	0.989335	25.6347	15.5856	4.33573	31.4083	21.6492
tRF-31-Q99P9P9NH57SD	90.8443	2.04856	0.330615	6.19622	5.78349e-10	1.09774e-08	75.7318	19.0814	142.913	408.948	135.392	149.98	3.70858	192.141	38.6773	489.786	2.69734	551.604	7.58687	72.4965	117.435	349.332	190.554	154.778	116.137	537.847	110.642	787.76	21.8144	101.255	41.2006	183.831	229.071	27.11	32.2901	58.0162	17.9103	15.6806	24.0775	145.934	13.5599	270.9	5.57805	68.2641	8.54489	78.9672	716.015	18.5228	37.394
tRF-22-YDLBRY735	12.6152	1.39585	0.225401	6.19274	5.91264e-10	1.11913e-08	13.7479	10.6856	29.8076	2.77567	19.2273	15.4185	48.9532	3.71886	1.93386	2.47993	6.74334	2.25605	20.2317	21.5947	12.9377	14.5555	7.73467	12.1255	5.86972	13.1676	29.7881	12.1194	10.9072	9.46985	8.62338	3.9819	6.41656	31.8942	9.22573	16.1906	14.3282	2.98679	24.0775	49.8312	33.666	22.575	29.0059	41.5521	10.6811	3.63665	18.5817	7.24806	31.9817
tRF-33-P4R8YP9LON4VDP	2835.61	2.21853	0.358328	6.19134	5.96533e-10	1.12598e-08	2378.19	494.591	2703.91	34333.8	2703.44	3214.06	264.792	949.549	3711.09	2428.47	281.872	22709.4	538.668	2446.37	4925.3	40323.6	3259.11	4984.29	260.364	7992.75	703.567	7454.52	8917.56	2376.93	1164.16	4561.93	6041.83	587.65	977.268	2321.32	440.593	1208.16	198.639	8554.36	2407.59	2311.88	340.261	2686.04	384.52	3419.49	17217.2	752.188	2379.44
tRF-23-H3RXSINH0P	2.3784	2.89429	0.467553	6.19031	6.00476e-10	1.13029e-08	1.92064	3.05303	0.408323	20.6633	21.2301	2.10252	0.741715	1.85943	0.644621	0	0	23.6885	1.26448	21.5947	1.99042	6.06479	0	2.85306	4.19266	4.05158	0	12.1194	4.54468	0	1.91631	0.663651	1.92497	1.59471	0	0	0.597009	1.49339	0	1.18646	0.467583	2.05227	1.11561	1.97867	4.27244	2.5976	0	10.4694	3.93621
tRF-22-WP9N1EWJM	8.17618	1.36725	0.220919	6.18893	6.05741e-10	1.13706e-08	8.15218	7.63257	6.94149	28.0651	18.8267	13.316	10.384	13.6358	5.80159	5.57984	6.74334	41.7369	3.79344	3.08496	16.9186	6.06479	11.2504	24.9642	12.578	14.1805	2.83696	29.7476	10.9072	5.09915	6.70707	7.30016	20.533	5.58148	14.4976	8.09528	7.76112	8.21367	12.0388	7.11874	6.54617	8.20909	1.11561	5.93601	6.40867	17.6637	0.61939	23.3549	26.5694
tRF-17-MMUKLYK	12.8872	1.6551	0.268233	6.17038	6.81253e-10	1.27529e-08	16.3044	41.2159	15.5163	9.56063	32.0455	15.4185	53.4035	27.8914	1.93386	11.1597	29.6707	2.25605	5.05792	9.25487	25.8755	13.3425	3.51576	4.27958	26.4137	22.2837	8.51089	6.61057	19.9966	7.2845	1.91631	18.5822	0.641656	18.3391	13.1796	16.1906	23.8804	16.4273	14.0452	26.1021	4.67583	16.4182	30.1215	2.96801	36.3158	10.9099	22.9174	22.5495	16.7289
tRF-36-S2I7L7K5QKF1M3E	18.8436	3.02418	0.491836	6.14875	7.80949e-10	1.45791e-08	2.37495	2.28977	1.22497	65.9992	31.6449	2.10252	0.741715	1.23962	26.4295	2.47993	22.9274	2.25605	16.4382	20.0522	836.972	578.581	1.4063	2.13979	0.419266	1.01289	1.41848	48.4775	1.81787	34.2371	26.8283	9.29111	1.28331	0	0	2.69843	1.79103	0	2.00646	251.529	0.467583	20.5227	27.8903	4.94668	0	10.3904	169.093	0	2.46013
tRF-30-MEF91SS2PMFI	19.6466	2.1058	0.342738	6.14404	8.04507e-10	1.49779e-08	21.3521	3.05303	31.8492	90.055	32.0455	9.81177	0.741715	26.032	9.66932	22.9393	2.69734	230.117	6.32239	97.1761	32.842	89.7589	18.9851	68.4734	22.6403	75.9671	2.83696	80.4286	66.3523	7.2845	17.2468	43.1373	80.8486	3.18942	3.95388	2.69843	3.58205	4.48018	6.01938	39.1531	5.14342	27.7057	6.69366	21.7654	32.0433	27.5346	31.5889	20.9388	13.7767
tRF-27-Q99P9P9NH5N	27.2911	2.54281	0.414581	6.13345	8.59923e-10	1.5966e-08	16.4376	3.05303	20.0078	64.7656	13.6193	15.4185	2.22515	16.1151	16.7602	266.592	4.046	338.407	1.26448	37.0195	107.483	141.916	56.9553	33.5234	19.7055	130.663	38.299	277.644	15.4519	35.694	18.2049	55.7467	50.0491	4.78412	3.95388	29.6827	1.19402	3.73348	6.01938	24.9156	0.467583	133.398	1.11561	19.7867	2.13622	9.35138	111.49	0	7.38039
tRF-17-W9RKM8N	2.52306	2.64158	0.430751	6.13251	8.65035e-10	1.60173e-08	2.9593	6.10606	3.6749	1.54204	4.00568	4.90589	6.67544	3.09905	1.28924	0.619982	6.74334	2.25605	0	0	2.98563	3.63888	0.703152	0	3.77339	2.02579	0	3.30528	4.54468	0.72845	0.958154	0.663651	0	4.78412	3.95388	0	0.597009	5.22688	4.01292	4.74583	0.467583	1.02614	12.2717	1.97867	36.3158	6.23425	0	5.63738	2.46013
tRF-33-RK9P4P9L5FZUDP	2.87134	4.00897	0.65402	6.12973	8.80276e-10	1.62553e-08	1.18367	1.52651	2.44994	1072.33	0.801137	7.00841	0	0	3.22311	6.19982	0	135.363	0	0	0.995211	14.5555	4.92206	0.713264	1.2578	2.02579	1.41848	39.6634	1.81787	1.4569	0.958154	8.62746	5.7749	0	0	0.674607	0	1.49339	0	0	0	2.05227	0	0	0	3.11713	8.05207	3.22136	1.47608
tRF-18-ZVELXKDJ	2.67644	-1.86693	0.304925	-6.12257	9.20797e-10	1.69576e-08	0.90299	5.3428	0.816646	0.616815	1.2017	1.40168	4.45029	0.61981	1.28924	1.85995	1.34867	0	3.79344	0	0	1.21296	0	2.13979	2.51559	0	1.41848	0	1.81787	1.4569	0	2.6546	0	4.78412	0	0	1.79103	2.24009	2.00646	0	1.40275	0	2.23122	0.989335	0	0.519521	0	0	0
tRF-22-W08SQ2SV2	15.9169	-1.21261	0.198098	-6.12124	9.28526e-10	1.70121e-08	6.72707	5.3428	1.63329	1.23363	1.60227	2.10252	0.741715	1.85943	19.9833	9.91971	24.276	2.25605	16.4382	0	3.98084	4.85184	21.0945	10.699	14.255	5.06447	22.6957	6.61057	6.36255	11.6552	8.62338	11.2821	16.0414	7.97354	23.0643	14.1667	25.0744	14.9339	18.0581	3.55937	29.4577	4.10454	11.1561	7.91468	2.13622	6.23425	3.09695	6.44272	15.2528
tRF-28-KF9MVH7P59DP	33.4005	-1.65425	0.27025	-6.1212	9.28748e-10	1.70121e-08	12.7473	6.10606	24.9077	18.5044	6.80966	29.4353	12.6092	16.1151	30.2972	42.7787	8.09201	12.4083	49.3147	30.8496	0.995211	40.0276	18.9851	6.41938	7.12752	7.09026	17.0218	9.91585	0.908935	9.46985	16.2886	16.5913	39.141	15.1497	2.63592	32.3811	5.37308	5.22688	32.1033	34.4073	8.88408	10.2614	18.9654	15.8294	2.13622	1.55856	6.81329	12.8854	4.42824
tRF-25-RNLIK898O1	8.91104	1.96791	0.321778	6.11572	9.61191e-10	1.75591e-08	7.28898	1.52651	2.85826	7.40178	22.0313	12.6151	0.741715	47.7254	1.28924	9.29973	4.046	53.0171	8.85135	15.4248	28.8611	12.1296	7.03152	24.251	6.70825	16.2063	12.7663	17.6282	61.8076	4.3707	20.1212	6.63651	19.8913	7.17619	6.58981	0	7.16411	4.48018	6.01938	14.2375	6.54617	1.02614	4.46244	1.97867	4.27244	31.6908	0	49.1258	16.2369
tRF-21-RE987S1RD	3.26751	2.88408	0.472267	6.10687	1.01601e-09	1.85109e-08	1.85969	1.52651	0.408323	5.24293	7.6108	0	0	1.85943	0	1.85995	0	0	0	4.62743	4.97605	0	0.703152	6.41938	3.77339	12.1547	1.41848	9.91585	15.4519	0.72845	0	0	0.641656	1.59471	4.61286	0.674607	1.79103	8.21367	6.01938	7.11874	0.467583	15.392	0	0.989335	79.0402	4.67569	3.71634	13.6908	9.3485
tRF-21-WP9N1EWJ0	8.28781	1.64763	0.269818	6.10644	1.01876e-09	1.85115e-08	6.39943	7.63257	4.49155	25.9062	52.875	18.9227	3.70858	21.0735	4.51235	15.4995	1.34867	31.5847	1.26448	1.54248	40.8036	2.42592	11.2504	23.5377	23.4789	3.03868	5.67393	35.2564	5.45361	0.72845	11.4978	4.64555	18.608	5.58148	5.93083	2.02382	7.16411	6.72027	2.00646	4.74583	6.07858	9.23522	2.23122	0	12.8173	10.9099	3.09695	13.6908	46.2505
tRF-26-SXQ3V2Y7RZE	2.21792	2.50144	0.410152	6.09881	1.06862e-09	1.93178e-08	2.20593	1.52651	0.816646	2.77567	4.40625	0.700841	0.741715	4.95848	0.644621	2.47993	0	21.4325	0	6.16991	11.9425	1.21296	5.62521	12.8388	14.6743	1.01289	4.25545	11.0176	2.72681	0	0.958154	7.96381	8.98318	0.797354	0.658981	2.02382	2.38804	0	2.00646	3.55937	0.935167	3.07841	0	0	0	5.19521	0.61939	0.80534	6.88837
tRF-33-PSQP4PW3FJI0V	11.8777	2.17987	0.357427	6.09878	1.0688e-09	1.93178e-08	10.8213	2.28977	57.5735	92.2138	13.2188	7.70925	0.741715	6.81791	21.2725	14.2596	1.34867	50.7611	1.26448	24.6797	6.96648	49.7313	42.8922	26.3908	7.54678	48.6189	12.7663	72.7163	24.5413	25.4957	6.70707	30.5279	39.141	1.59471	3.2949	8.76989	2.98504	4.48018	6.01938	26.1021	4.67583	13.3398	3.34683	19.7867	12.8173	17.6637	65.0359	27.3816	5.90431
tRF-20-QJ3KYUYR	1.14326	2.86918	0.470833	6.09384	1.1023e-09	1.98706e-08	1.23187	2.28977	1.22497	4.62611	0.400568	0.700841	2.22515	2.47924	1.28924	0	0	3.38407	1.26448	7.71239	3.98084	2.42592	0	2.13979	0.838531	4.05158	0	4.40705	0.908935	0	1.91631	0	0.641656	4.78412	0.658981	0	1.19402	5.97358	0	4.74583	2.33792	1.02614	1.11561	0	12.8173	9.35138	1.23878	4.83204	1.47608
tRF-21-WB8647O5D	3.77545	-1.4278	0.234853	-6.07955	1.20522e-09	2.16685e-08	1.57658	1.52651	0	0.925222	1.2017	0	2.96686	5.57829	0.644621	0.619982	2.69734	0	0	1.54248	2.98563	0	0	2.85306	0.838531	3.03868	5.67393	3.30528	6.36255	0.72845	0.958154	0	1.92497	0.797354	2.63592	1.34921	1.19402	2.98679	2.00646	1.18646	0.935167	2.05227	3.34683	3.95734	4.27244	1.03904	1.85817	1.61068	3.44418
tRF-23-7SIRMM12V	5.0513	2.038	0.335648	6.07183	1.26464e-09	2.26418e-08	3.76243	3.81629	2.44994	77.7187	15.6222	11.2135	3.70858	10.5368	2.57849	1.23996	0	40.6089	6.32239	3.08496	5.97127	7.27775	4.21891	3.56632	3.35412	4.05158	0	2.20352	18.1787	0.72845	4.79077	1.3273	2.56662	6.37883	5.93083	0.674607	1.19402	1.49339	2.00646	9.49166	3.27308	2.05227	2.23122	0.989335	17.0898	29.0932	2.47756	20.9388	7.87242
tRF-20-VBY9PYKH	242.699	-1.0672	0.175767	-6.07165	1.266e-09	2.26418e-08	145.658	223.634	185.379	56.1302	173.045	121.946	496.949	158.052	205.634	95.4772	350.654	50.7611	194.73	78.6664	38.8132	86.1201	65.3931	87.0182	146.743	110.405	211.354	70.5127	55.445	210.522	192.589	90.2565	47.4825	468.844	87.6444	240.835	195.222	188.168	270.872	194.579	176.279	153.92	276.671	104.87	185.851	56.1083	267.576	70.87	60.0272
tRF-20-MEJB5YJ3	1.96116	-1.93131	0.318313	-6.06733	1.30052e-09	2.31982e-08	0	6.10606	0.408323	0.616815	1.2017	0	1.48343	0	1.28924	1.23996	2.69734	0	1.26448	0	0	0	0.703152	0.713264	0.838531	0	1.41848	0	0	2.18535	0	0	0.641656	2.39206	0	1.34921	1.79103	0.746697	0	0	1.40275	0	0	0	0	0	0	0	1.47608
tRF-28-887S1RMH5MDV	15.3677	-1.78708	0.295312	-6.05149	1.43509e-09	2.55319e-08	4.37447	0.763257	0.816646	1.85044	21.6307	2.80336	0	0	9.0247	11.1597	0	6.76814	1.26448	15.4248	6.96648	19.4073	4.92206	2.85306	3.35412	5.06447	11.3479	7.71233	9.99829	2.18535	8.62338	3.31825	5.7749	1.59471	1.31796	4.72225	1.79103	2.98679	20.0646	22.5427	2.8055	20.5227	16.7342	18.7974	0	1.03904	8.05207	4.0267	0
tRF-28-7EMQ18Y3E7D8	6.95914	1.71848	0.284226	6.04618	1.48322e-09	2.63194e-08	6.72613	3.81629	7.75813	36.3921	23.233	16.1193	0.741715	9.91696	2.57849	19.8394	0	34.9687	3.79344	4.62743	6.96648	14.5555	14.063	40.6561	27.2523	36.4642	4.25545	30.8493	8.18042	6.55605	2.87446	5.3092	10.9081	1.59471	6.58981	2.02382	7.76112	6.72027	2.00646	10.6781	0.935167	7.18295	2.23122	4.94668	0	7.27329	4.33573	19.3282	16.2369
tRF-18-HR07MSD2	39.0252	1.53822	0.254466	6.04491	1.49496e-09	2.64589e-08	36.9099	39.6894	66.9649	331.23	73.7046	51.1614	77.1384	27.8914	11.6032	34.099	43.1574	72.1935	65.7529	15.4248	39.8084	27.8981	4.92206	7.13264	155.548	9.11605	22.6957	46.274	34.5395	20.3966	11.4978	42.4736	6.41656	59.0042	124.547	34.4049	4.77607	27.6278	22.0711	59.3229	14.9627	13.3398	203.041	5.93601	190.124	47.7959	51.4094	122.412	19.681
tRF-25-U1O0789NLJ	6.60616	-1.3561	0.224527	-6.03982	1.54283e-09	2.72353e-08	2.72898	2.28977	2.85826	0.616815	0	2.80336	1.48343	1.85943	1.93386	0.619982	4.046	1.12802	2.52896	13.8823	2.98563	6.06479	4.92206	2.85306	6.28898	1.01289	15.6033	0	7.27148	2.9138	7.66523	2.6546	5.13325	7.17619	1.31796	1.34921	2.98504	2.98679	2.00646	1.18646	8.4165	2.05227	0	16.8187	0	1.55856	3.71634	0.80534	4.42824
tRF-17-8R6546J	67.7937	1.40514	0.2327	6.03844	1.55607e-09	2.73981e-08	73.8185	267.14	87.3811	93.7559	128.182	113.536	263.309	225.611	47.702	99.8171	101.15	57.5292	45.5212	21.5947	64.6887	14.5555	42.8922	39.2295	99.7852	48.6189	45.3914	48.4775	91.8025	50.9915	51.7403	47.1192	14.7581	223.259	114.663	82.302	38.8056	70.1895	32.1033	37.9666	93.5167	42.0716	122.717	74.2001	431.517	136.114	348.716	153.015	63.4714
tRF-23-NS56O2ZFDZ	1.4204	-2.16533	0.358745	-6.03584	1.58142e-09	2.77727e-08	0	0.763257	0.408323	0	0.400568	0.700841	0.741715	0.61981	1.28924	1.23996	1.34867	0	0	0	0.995211	1.21296	0.703152	0	0.838531	1.01289	0	0	0	1.4569	0	0.663651	0	0.797354	0	2.69843	0	0	2.00646	0	0	0	1.11561	0	0	0	0	0.80534	0
tRF-21-RK9P4P9L0	6.41211	1.66755	0.276326	6.03471	1.59252e-09	2.78957e-08	7.06066	12.9754	6.12484	85.1205	11.2159	9.81177	10.384	22.3132	0	7.43978	20.23	10.1522	2.52896	9.25487	14.9282	7.27775	5.62521	8.55917	12.1587	2.02579	0	13.2211	3.63574	5.8276	1.91631	5.97286	19.8913	2.39206	5.27185	6.07146	10.7462	17.9207	6.01938	8.3052	0.935167	11.2875	4.46244	1.97867	2.13622	1.03904	11.149	4.83204	10.3325
tRF-26-1293WEW6VMD	3.43221	-1.9291	0.320156	-6.02548	1.68607e-09	2.94587e-08	0.932334	1.52651	0	3.39248	1.2017	0.700841	0	0	2.57849	0.619982	0	2.25605	1.26448	0	0	7.27775	1.4063	2.85306	0.838531	2.02579	4.25545	1.10176	2.72681	6.55605	6.70707	0.663651	0	0.797354	0.658981	0	1.19402	1.49339	0	0	0	1.02614	0	0	0	0	1.23878	2.41602	0
tRF-26-R38E8RO86JD	7.25401	2.51899	0.418567	6.01813	1.76448e-09	3.07498e-08	5.72298	0	1.22497	21.8969	14.4205	3.5042	0	13.6358	5.15697	6.8198	1.34867	67.6814	0	15.4248	6.96648	26.6851	1.4063	16.4051	6.28898	29.3739	2.83696	16.5264	104.528	1.4569	14.3723	7.96381	11.5498	1.59471	6.58981	0	4.17906	0.746697	0	17.7969	1.40275	0	0	0.989335	6.40867	30.1322	0	37.851	4.92026
tRF-18-EO7N980E	2.42295	2.92124	0.485763	6.0137	1.81332e-09	3.15203e-08	1.89741	2.28977	7.75813	6.47656	4.00568	20.3244	3.70858	1.23962	0.644621	0	1.34867	2.25605	0	1.54248	3.98084	3.63888	0	0	6.28898	1.01289	1.41848	2.20352	1.81787	2.9138	0.958154	0	0	2.39206	1.97694	0	0.597009	0.746697	2.00646	1.18646	0	1.02614	1.11561	2.96801	46.9969	1.55856	3.09695	5.63738	0.492026
tRF-27-MIF91SS2P4H	21.2652	1.56666	0.261024	6.00199	1.94915e-09	3.37952e-08	16.6973	6.10606	25.7243	259.679	41.2585	34.3412	3.70858	36.5688	14.8263	25.4192	2.69734	198.532	10.1158	16.9673	14.9282	48.5184	23.9072	70.6132	22.6403	47.606	11.3479	59.4951	11.8162	10.1983	15.3305	32.5189	66.7322	9.56825	12.5206	6.74607	14.9252	16.4273	4.01292	48.6448	14.9627	12.3136	5.57805	8.90402	0	32.7298	32.8277	53.9578	26.5694
tRF-28-6LQ6S8V0J6DR	12.4736	1.44667	0.241115	5.99992	1.97414e-09	3.41416e-08	15.0885	5.3428	20.4161	29.6071	16.4233	14.0168	6.67544	35.949	9.66932	14.8796	1.34867	33.8407	1.26448	27.7646	8.9569	24.2592	25.3135	46.3622	16.7706	43.5544	7.09241	51.7828	16.3608	15.2974	10.5397	11.9457	37.216	7.97354	11.2027	3.37303	5.97009	5.22688	20.0646	54.577	16.833	19.4966	3.34683	20.776	2.13622	20.2613	60.7002	14.4961	14.2688
tRF-21-83ML5F92D	27.8262	1.08343	0.180589	5.99939	1.98063e-09	3.41487e-08	33.1261	31.2936	8.9831	26.8315	89.7273	57.469	40.7943	66.3197	17.4048	13.6396	18.8814	109.418	12.6448	38.562	70.66	9.70367	16.8756	69.1866	26.4137	47.606	18.4403	48.4775	37.2663	16.0259	43.1169	27.2097	42.9909	46.2465	50.0825	12.1429	23.2833	36.5881	16.0517	14.2375	41.6149	29.7579	18.9654	14.84	44.8607	55.0692	12.3878	74.8967	93.485
tRF-25-7P596VW631	136.768	-1.12948	0.188275	-5.99906	1.98457e-09	3.41487e-08	78.6523	35.1098	114.739	31.766	36.0511	39.2471	32.6355	29.7509	200.477	150.036	204.998	21.4325	250.367	55.5292	27.8659	127.361	148.365	82.0254	91.3999	58.7479	127.663	16.5264	21.8144	158.074	107.313	72.3379	134.748	55.8148	36.2439	204.406	97.3125	103.044	150.484	37.9666	144.016	96.4568	104.867	103.88	27.7709	30.1322	106.535	33.019	19.189
tRF-20-73V6J7QZ	2.38929	3.03934	0.507843	5.98482	2.16636e-09	3.70893e-08	1.98862	1.52651	0.408323	36.7005	50.4716	4.20505	0.741715	4.33867	0	0	4.046	14.6643	0	0	3.98084	0	0	1.42653	2.51559	3.03868	1.41848	2.20352	4.54468	0.72845	0.958154	3.9819	1.92497	0	3.95388	0	2.38804	0.746697	0	4.74583	0.935167	2.05227	0	0	6.40867	7.27329	2.47756	8.0534	6.39634
tRF-25-R959NRZZX6	4.24585	2.10368	0.351713	5.98125	2.2143e-09	3.78152e-08	5.09886	0	5.71652	3.39248	2.80398	5.60673	0.741715	1.23962	3.86773	8.05976	2.69734	15.7923	6.32239	33.9345	47.7701	12.1296	10.5473	5.70611	6.28898	5.06447	5.67393	6.61057	6.36255	0.72845	5.74892	6.63651	5.13325	0.797354	1.97694	2.69843	2.38804	0	2.00646	2.37291	0.467583	16.4182	7.80927	7.91468	0	0.519521	1.23878	0	0.984052
tRF-20-ZB8PLML3	28.3193	-1.43021	0.239338	-5.97569	2.29119e-09	3.90305e-08	11.9299	41.2159	17.5579	4.0093	28.8409	8.41009	54.8869	11.1566	21.2725	21.6994	45.8547	1.12802	20.2317	0	0	0	11.2504	6.41938	31.0257	5.06447	17.0218	2.20352	1.81787	14.569	13.4141	12.6094	6.41656	50.2333	13.1796	6.07146	31.6415	29.8679	14.0452	2.37291	36.4715	4.10454	25.659	12.8614	12.8173	9.35138	11.149	9.66408	14.2688
tRF-35-FN7BWU2F5JYH0R	3.51646	-2.60586	0.436643	-5.96795	2.40259e-09	4.08261e-08	0.619896	0	0.408323	0.616815	0.400568	0.700841	0	0.61981	2.57849	0.619982	1.34867	2.25605	0	0	1.99042	9.70367	0	0	0.838531	2.02579	0	0	0.908935	64.832	0.958154	0.663651	0.641656	0	0	0	1.19402	0.746697	0	1.18646	0	3.07841	0	0.989335	0	0.519521	4.33573	4.0267	0
tRF-28-R29P4P9L5HDI	13.1916	1.8089	0.303358	5.96291	2.47782e-09	4.19997e-08	12.7602	3.05303	27.3576	38.2425	25.2358	15.4185	4.45029	18.5943	5.80159	23.5593	0	12.4083	3.79344	20.0522	45.7797	65.4998	52.7364	63.4805	5.03119	65.8381	7.09241	77.1233	10.9072	13.1121	5.74892	13.273	25.6662	1.59471	7.90777	16.1906	23.8804	6.72027	6.01938	37.9666	3.27308	67.725	5.57805	5.93601	2.13622	5.71473	27.2532	4.0267	17.7129
tRF-24-SP58309M2S	7.93554	1.51697	0.25448	5.96108	2.5057e-09	4.23669e-08	7.90538	0.763257	22.4578	21.5885	9.61364	5.60673	4.45029	11.1566	7.73546	22.9393	9.44068	12.4083	3.79344	6.16991	44.7845	31.5369	30.2355	11.4122	21.3825	6.07736	11.3479	4.40705	3.63574	4.3707	2.87446	3.31825	46.8409	3.18942	9.88471	2.02382	10.7462	7.46697	2.00646	8.3052	3.27308	8.20909	3.34683	3.95734	0	4.67569	4.33573	6.44272	15.7448
tRF-28-1EWJQ72S3HDV	5.49429	-1.98111	0.332613	-5.95619	2.58186e-09	4.35465e-08	1.47017	0.763257	6.53316	4.62611	1.2017	2.80336	1.48343	4.33867	6.44621	2.47993	1.34867	1.12802	7.58687	7.71239	0	4.85184	2.10945	2.85306	1.67706	1.01289	2.83696	1.10176	0	1.4569	0	0.663651	1.92497	0.797354	0	3.37303	2.38804	0.746697	6.01938	1.18646	0.467583	0	2.23122	1.97867	0	1.03904	0.61939	0	0
tRF-16-7SIRM1B	1.77123	3.00336	0.504454	5.95368	2.62176e-09	4.40265e-08	1.23214	5.3428	0.816646	3.39248	5.60796	0	2.22515	5.57829	0	0	1.34867	4.5121	0	1.54248	0.995211	0	0	1.42653	2.09633	8.10315	0	0	4.54468	0	0.958154	7.30016	0	3.98677	9.22573	0	0.597009	1.49339	2.00646	2.37291	0.935167	0	1.11561	0.989335	51.2693	12.4685	0	3.22136	0.984052
tRF-27-W3FJHPEZUMP	1.22384	-2.7118	0.455489	-5.95359	2.62324e-09	4.40265e-08	0	0	0.408323	0	0	0	0	0	2.57849	0	1.34867	0	0	0	0	1.21296	2.81261	0	0.419266	1.01289	1.41848	0	0	0.72845	0	0	1.92497	0	0	0	0	0	0	0	0	0	0	0	0	0	0	0	0
tRF-23-R959KUMK9	2.87846	2.22216	0.37338	5.95145	2.65775e-09	4.44961e-08	3.57378	3.05303	2.04161	6.47656	9.21307	4.20505	4.45029	9.29715	2.57849	19.8394	1.34867	14.6643	3.79344	3.08496	22.8899	1.21296	4.21891	4.27958	3.35412	5.06447	0	6.61057	13.634	0.72845	3.83261	1.99095	4.49159	2.39206	1.31796	0	1.19402	0	0	2.37291	1.40275	1.02614	1.11561	0.989335	0	11.949	8.67146	16.1068	4.92026
tRF-18-Q99P9P04	22.6683	2.3203	0.389976	5.94986	2.6837e-09	4.48204e-08	14.0693	8.39583	13.883	36.3921	30.0426	7.70925	5.93372	14.2556	14.8263	174.215	2.69734	137.619	5.05792	15.4248	56.727	168.601	44.2985	22.8245	23.4789	139.779	29.7881	333.834	9.99829	32.7802	17.2468	67.0287	61.5989	4.78412	13.8386	16.8652	1.79103	2.98679	2.00646	45.0854	0.935167	65.6727	5.57805	10.8827	8.54489	12.988	89.8115	3.22136	5.41229
tRF-34-P4R8YP9LON4VHM	1657.89	2.08574	0.351272	5.93767	2.89092e-09	4.81632e-08	1515.82	283.169	1553.26	3170.43	303.23	1661.69	163.177	439.445	2402.5	3452.68	361.443	8927.18	501.998	6446.02	8100.02	26116.2	3824.44	1814.54	497.668	5112.08	585.833	8451.61	2697.72	1894.7	504.947	1855.57	2814.94	293.426	508.074	1457.82	441.787	635.439	258.833	7084.34	1232.08	2406.29	342.492	1627.46	519.102	1985.09	9248.73	287.507	1541.52
tRF-23-R29P4P9LDS	273.281	1.73758	0.292905	5.93224	2.98829e-09	4.96638e-08	226.459	329.727	218.861	756.832	239.54	337.104	356.765	521.26	224.328	413.528	71.4794	645.23	21.4961	44.7319	110.468	184.37	1384.51	1101.28	701.431	249.172	148.941	152.043	29.9949	88.8709	27.7865	247.542	942.592	291.034	336.08	121.429	1462.07	3072.66	80.2584	128.137	454.959	266.795	89.2488	138.507	53.4055	228.589	361.724	153.015	2068.48
tRF-26-87R95RM3Y8D	3.55337	-2.12649	0.358856	-5.92575	3.10879e-09	5.15409e-08	0.745854	0.763257	0.816646	0	9.61364	0.700841	0	0	0	2.47993	0	1.12802	0	9.25487	0.995211	0	0	0.713264	0.838531	2.02579	1.41848	2.20352	2.72681	0.72845	0.958154	0.663651	1.28331	0	0	0	2.38804	1.49339	4.01292	2.37291	0.467583	1.02614	1.11561	1.97867	0	0	0	0	0
tRF-26-Q99P9P9NH50	36.5633	2.74583	0.463558	5.92339	3.15364e-09	5.21575e-08	16.4909	2.28977	17.5579	34.2332	8.01137	8.41009	0.741715	9.29715	26.4295	377.569	1.34867	298.926	1.26448	33.9345	126.392	213.481	92.816	42.0826	14.255	337.294	60.9947	396.634	20.9055	32.0518	20.1212	97.5566	112.931	19.1365	13.8386	35.7541	1.79103	6.72027	10.0323	15.4239	1.40275	164.182	0	6.92535	2.13622	3.63665	268.196	1.61068	20.6651
tRF-22-MNLE308HM	7.11856	-1.53404	0.259004	-5.92283	3.16446e-09	5.22098e-08	2.71728	0	2.04161	1.54204	5.20739	0	1.48343	3.09905	5.15697	0.619982	0	11.2802	8.85135	9.25487	8.9569	0	4.21891	6.41938	2.51559	1.01289	2.83696	2.20352	4.54468	2.9138	15.3305	1.99095	3.20828	3.98677	1.97694	2.02382	1.19402	5.22688	8.02584	3.55937	1.40275	7.18295	1.11561	1.97867	2.13622	2.5976	1.85817	4.0267	5.90431
tRF-25-S9SB3B5SM3	0.790072	-2.47847	0.418803	-5.91799	3.25897e-09	5.35902e-08	0	0	0	0	0	0	0	0	1.28924	0	1.34867	0	1.26448	0	0	0	0	0	0	0	0	0	0	1.4569	0	0	0.641656	0.797354	0	0	0	0	0	0	0.467583	1.02614	0	0	0	0	0	0	0.492026
tRF-19-9NH5SYHQ	4.43305	2.31141	0.39059	5.91774	3.26386e-09	5.35902e-08	3.96328	12.2121	0.408323	9.86904	54.0767	3.5042	2.22515	8.67734	1.93386	0	8.09201	21.4325	0	0	14.9282	0	0	4.27958	2.51559	14.1805	2.83696	6.61057	12.7251	0	8.62338	9.95476	1.92497	7.97354	7.90777	1.34921	5.37308	2.24009	2.00646	4.74583	1.87033	1.02614	0	0.989335	27.7709	9.8709	3.71634	17.7175	22.6332
tRF-19-BZUP822E	3.8965	2.71547	0.45942	5.91064	3.40773e-09	5.5818e-08	2.33264	3.81629	1.63329	11.1027	14.4205	9.81177	5.19201	18.5943	0.644621	2.47993	1.34867	1.12802	1.26448	4.62743	2.98563	0	0	9.9857	2.51559	0	0	9.91585	17.2698	2.18535	0	0	0.641656	0.797354	5.93083	0	0	1.49339	0	5.93229	0	12.3136	1.11561	0.989335	34.1796	19.2223	5.57451	52.3471	1.9681
tRF-30-N3R718YKISQI	9.34785	2.20189	0.372656	5.90864	3.44953e-09	5.63672e-08	6.16347	0.763257	13.883	62.6067	5.60796	6.30757	1.48343	4.95848	2.57849	6.8198	1.34867	85.7298	1.26448	81.7513	28.8611	58.222	19.6882	11.4122	26.833	42.5416	4.25545	17.6282	29.0859	5.09915	2.87446	16.5913	32.0828	0	4.61286	6.74607	1.79103	2.24009	6.01938	29.6614	3.27308	11.2875	2.23122	11.872	4.27244	11.4295	3.71634	8.85874	2.95216
tRF-29-XSXMSL73VLH3	105.268	1.589	0.269263	5.90128	3.6069e-09	5.87977e-08	127.577	28.2405	83.7062	806.177	49.2699	143.672	20.768	234.908	61.8837	126.476	24.276	721.935	41.7278	160.418	92.5546	167.388	128.677	453.636	95.1733	335.268	56.7393	192.808	132.705	34.9656	45.9914	174.54	438.251	27.11	102.801	138.969	78.8052	146.353	132.426	206.444	98.1925	144.685	61.3586	62.3281	27.7709	140.79	194.488	186.034	187.462
tRF-23-S3RX8HWV0Q	2.44844	2.35823	0.399857	5.89768	3.68647e-09	5.99513e-08	3.13719	3.05303	1.63329	10.1774	15.6222	4.20505	2.96686	6.1981	0	3.71989	1.34867	13.5363	1.26448	3.08496	11.9425	1.21296	4.21891	2.85306	4.19266	7.09026	0	5.50881	7.27148	0	1.91631	4.64555	6.41656	3.18942	1.97694	0	3.58205	1.49339	2.00646	3.55937	1.40275	0	0	0	4.27244	5.19521	0	3.22136	11.3166
tRF-28-IK9NJ4S2I7DM	10.2819	2.17376	0.368839	5.89351	3.78082e-09	6.13393e-08	6.04898	3.05303	13.4747	140.634	8.41193	8.41009	1.48343	3.09905	4.51235	12.3996	2.69734	50.7611	7.58687	61.6991	10.9473	120.083	2.10945	18.5449	3.35412	12.1547	4.25545	18.7299	27.2681	10.9267	12.456	0.663651	3.20828	0	0	3.37303	5.37308	3.73348	6.01938	34.4073	6.07858	81.0647	3.34683	2.96801	0	15.0661	19.2011	4.83204	3.44418
tRF-21-ZB8PLML3E	7.99116	-1.5386	0.261493	-5.88392	4.00663e-09	6.48484e-08	2.68136	10.6856	4.89987	0.308407	10.0142	2.80336	16.3177	2.47924	5.15697	2.47993	1.34867	0	5.05792	0	0	0	2.81261	3.56632	7.12752	1.01289	4.25545	1.10176	2.72681	4.3707	3.83261	1.3273	2.56662	14.3524	2.63592	0.674607	13.7312	8.21367	2.00646	2.37291	11.222	3.07841	8.92488	4.94668	0	0.519521	4.95512	0.80534	0.984052
tRF-25-VBY9PYKHM2	8.23255	-1.20763	0.2058	-5.86797	4.41165e-09	7.10022e-08	3.98137	4.57954	3.6749	1.85044	2.40341	1.40168	2.96686	1.85943	9.0247	5.57984	13.4867	1.12802	7.58687	1.54248	3.98084	14.5555	2.81261	5.70611	5.86972	5.06447	4.25545	2.20352	1.81787	13.1121	5.74892	3.9819	2.56662	2.39206	1.97694	8.09528	4.77607	5.97358	14.0452	3.55937	4.20825	12.3136	8.92488	1.97867	0	1.03904	6.1939	1.61068	1.47608
tRF-20-18YMEMXZ	5.33557	2.13853	0.364456	5.86773	4.4181e-09	7.10022e-08	5.32281	10.6856	1.63329	9.56063	57.6818	10.5126	5.19201	19.8339	3.22311	2.47993	2.69734	19.1764	5.05792	0	26.8707	0	1.4063	12.8388	4.61192	12.1547	0	12.1194	5.45361	0	4.79077	7.30016	1.92497	4.78412	14.4976	0.674607	5.97009	10.4538	2.00646	2.37291	3.27308	6.15682	0	2.96801	19.226	12.4685	6.81329	16.1068	22.6332
tRF-27-596VW631QJJ	99.5806	-1.46879	0.250962	-5.85263	4.83863e-09	7.75775e-08	38.5874	18.3182	95.1392	36.0837	12.4176	30.837	28.1852	30.3707	112.809	141.976	79.5714	20.3044	232.664	53.9867	9.95211	140.703	75.2372	54.2081	36.4761	50.6447	89.3644	11.0176	19.0876	93.2416	51.7403	55.083	88.5485	47.8412	5.27185	116.032	33.4325	29.1212	102.329	30.8479	36.0039	29.7579	39.0464	59.3601	4.27244	11.4295	7.43268	12.0801	3.93621
tRF-19-70VR31KD	73.2877	-1.05304	0.180015	-5.84978	4.92233e-09	7.87342e-08	41.4038	161.047	46.5488	18.8129	51.6733	40.6488	61.5624	45.8659	75.4207	42.1588	113.288	21.4325	91.0425	13.8823	11.9425	14.5555	21.0945	20.6847	55.3431	35.4513	28.3696	12.1194	12.7251	53.1768	56.5311	49.1101	29.5162	163.458	53.3774	30.3573	59.7009	29.1212	36.1163	24.9156	54.2397	9.23522	98.1737	29.6801	85.4489	27.5346	14.246	26.5762	25.5854
tRF-18-ZFMQ5JDJ	3.95316	-1.80808	0.309308	-5.84556	5.04879e-09	8.05678e-08	1.22629	1.52651	1.63329	0	1.60227	2.80336	4.45029	1.23962	2.57849	0.619982	8.09201	0	0	1.54248	0	1.21296	0	1.42653	2.51559	1.01289	0	0	0	1.4569	4.79077	3.31825	0.641656	7.97354	1.97694	0.674607	1.79103	2.98679	0	0	5.611	0	6.69366	0.989335	6.40867	0	0.61939	0.80534	0.492026
tRF-25-7L73V6M7QZ	0.992819	2.67147	0.457427	5.8402	5.2137e-09	8.3005e-08	1.22587	0	1.63329	5.55133	3.20455	0	0.741715	1.85943	0.644621	0.619982	0	5.64012	1.26448	0	5.97127	1.21296	1.4063	2.85306	2.93486	2.02579	0	6.61057	6.36255	0	0	2.6546	1.28331	0	1.97694	1.34921	1.79103	0.746697	0	2.37291	0.935167	1.02614	0	0.989335	6.40867	3.11713	1.23878	0	4.42824
tRF-21-V4SQ2WW1E	2.79593	2.59039	0.444322	5.83	5.54285e-09	8.80396e-08	3.01991	3.05303	0	13.8783	19.2273	2.10252	3.70858	13.016	0	0	0	22.5605	3.79344	3.08496	4.97605	0	0.703152	2.85306	2.51559	1.01289	0	3.30528	9.08935	0	5.74892	3.9819	7.05821	2.39206	4.61286	0	4.17906	2.98679	2.00646	4.74583	0.467583	2.05227	0	0	8.54489	4.67569	0	20.9388	10.3325
tRF-19-UDL0HVIZ	7.02488	-1.23291	0.211683	-5.82432	5.73458e-09	9.08731e-08	3.39435	8.39583	1.63329	0.616815	5.20739	2.10252	7.41715	1.85943	7.73546	1.85995	5.39467	0	10.1158	0	1.99042	0	5.62521	1.42653	2.93486	2.02579	2.83696	3.30528	1.81787	10.1983	3.83261	5.97286	5.13325	6.37883	6.58981	3.37303	4.17906	2.98679	8.02584	2.37291	8.88408	2.05227	3.34683	2.96801	17.0898	4.67569	6.1939	4.0267	1.9681
tRF-21-3282FN5KE	20.5351	-1.20377	0.206709	-5.82351	5.76247e-09	9.11033e-08	10.2719	19.0814	14.6996	2.15885	10.4148	6.30757	18.5429	3.71886	22.5617	22.3193	20.23	0	17.7027	1.54248	0.995211	3.63888	9.14097	13.552	25.5752	10.1289	15.6033	4.40705	3.63574	40.0647	6.70707	9.95476	21.8163	15.9471	10.5437	29.0081	25.6714	15.6806	2.00646	2.37291	14.4951	23.6011	11.1561	3.95734	0	5.71473	8.67146	2.41602	27.0614
tRF-19-UN207RIZ	3.01889	-1.77397	0.304745	-5.82116	5.84409e-09	9.21796e-08	1.03259	4.57954	0.408323	0.308407	4.80682	0	3.70858	0.61981	0.644621	1.23996	1.34867	0	0	1.54248	0.995211	1.21296	0	2.85306	0.419266	1.01289	0	1.10176	0	0.72845	1.91631	1.99095	2.56662	3.18942	0	1.34921	0.597009	1.49339	2.00646	0	2.33792	1.02614	1.11561	0	2.13622	1.03904	0.61939	4.83204	2.46013
tRF-24-VP9N15WV2P	2.76483	2.61565	0.449845	5.81457	6.0791e-09	9.56651e-08	1.69245	0	1.22497	24.6726	17.625	0.700841	0	1.85943	0	1.23996	1.34867	28.2006	0	30.8496	5.97127	7.27775	0.703152	5.70611	1.67706	5.06447	0	7.71233	9.99829	1.4569	0	3.9819	3.20828	0.797354	1.31796	2.02382	0.597009	1.49339	0	0	0.935167	2.05227	0	0	6.40867	7.79281	0	7.24806	3.44418
tRF-23-87R718YKDE	10.9966	2.21375	0.381047	5.80964	6.26055e-09	9.82935e-08	7.87017	14.5019	2.85826	73.0926	4.40625	4.90589	5.19201	25.4122	4.51235	25.4192	0	22.5605	5.05792	13.8823	3.98084	3.63888	16.1725	19.2581	17.6092	8.10315	7.09241	6.61057	4.54468	1.4569	0.958154	21.9005	187.363	7.97354	13.1796	16.8652	36.4175	41.815	6.01938	2.37291	9.81925	10.2614	0	0.989335	0	6.75377	2.47756	14.4961	153.512
tRF-33-OSM83O9EDJSYW	70.3884	3.064	0.52749	5.80864	6.29831e-09	9.8659e-08	16.1694	4.57954	23.6827	20.9717	7.21023	15.4185	3.70858	32.8499	9.66932	85.5575	0	16.9204	0	29.3071	315.482	212.268	288.995	117.689	38.9917	91.1605	5.67393	212.64	53.6272	85.9571	1.91631	119.457	410.018	3.18942	12.5206	280.636	23.2833	8.21367	10.0323	29.6614	0.467583	385.827	1.11561	6.92535	0	8.83186	2577.9	1.61068	374.924
tRF-19-S8V0J8HW	78.5442	1.29925	0.223798	5.80548	6.41808e-09	1.0017e-07	66.2253	142.729	46.5488	31.766	156.222	89.0068	206.197	220.652	32.8757	35.9589	52.5981	116.186	44.2568	109.516	151.272	15.7685	16.1725	62.7672	34.3798	181.308	28.3696	27.544	111.799	31.3233	80.4849	69.6833	32.7244	247.977	255.026	36.4288	47.1637	99.3107	100.323	115.086	61.721	41.0454	35.6995	37.5947	811.764	310.154	24.1562	239.186	168.273
tRF-31-HQ9M739P8WQ0B	8.20115	3.07054	0.528918	5.80532	6.4242e-09	1.0017e-07	1.75693	0	19.5995	56.1302	4.40625	6.30757	0	0.61981	1.28924	27.8992	0	41.7369	6.32239	243.712	0	116.444	1.4063	1.42653	49.0541	3.03868	0	13.2211	27.2681	10.9267	0	1.3273	0.641656	0	0	10.7937	0.597009	0	2.00646	2.37291	0	6.15682	0	7.91468	0	1.55856	17.3429	13.6908	0
tRF-31-3JVIJMRPFQ5DE	150.959	2.38702	0.411279	5.80391	6.47864e-09	1.00789e-07	61.9702	7.63257	120.047	460.452	55.2784	53.2639	10.384	61.981	76.0653	234.353	16.184	2055.26	61.9595	1491.58	537.414	429.387	88.5971	109.843	51.5697	491.254	35.4621	295.272	161.79	45.1639	352.601	1309.38	1885.83	6.37883	14.4976	54.6431	8.35813	16.4273	22.0711	377.293	20.1061	58.4897	15.6185	62.3281	27.7709	72.2134	364.821	83.7554	21.1571
tRF-17-BS6PDFJ	18.0919	1.7001	0.293015	5.80209	6.54927e-09	1.01655e-07	16.1189	44.2689	21.2328	52.4293	29.6421	30.837	17.8012	23.5528	5.15697	92.9973	14.8354	28.2006	11.3803	4.62743	13.933	12.1296	4.21891	4.27958	27.2523	28.361	32.6251	40.7652	6.36255	6.55605	11.4978	5.97286	0	75.7486	17.7925	18.2144	2.38804	8.96036	8.02584	20.1698	8.4165	12.3136	40.162	6.92535	145.263	17.6637	266.338	9.66408	6.88837
tRF-34-Q99P9P9NH57S15	206.59	2.0134	0.347164	5.79957	6.64849e-09	1.02961e-07	137.49	26.714	203.753	906.718	207.094	133.861	10.384	127.061	373.88	1541.89	57.9927	1811.61	34.1409	171.215	293.587	1159.59	264.385	111.269	137.1	1398.81	307.811	1380.51	168.153	380.979	51.7403	618.522	579.415	70.9645	120.593	124.128	23.2833	21.6542	32.1033	376.107	33.666	316.05	8.92488	345.278	106.811	357.43	784.767	44.2937	71.3438
tRF-27-9N1EWJQ72SJ	1415.24	-1.32822	0.229169	-5.79583	6.79857e-09	1.04972e-07	657.163	283.932	2144.1	408.948	252.759	402.984	319.679	358.87	1982.21	2380.11	1049.26	227.861	2155.94	451.946	117.435	1325.76	1345.13	495.005	704.366	711.052	1367.42	260.016	229.052	1714.04	892.041	524.284	1004.19	657.02	179.902	2487.95	657.307	494.313	1538.95	800.859	913.658	995.352	755.268	1154.55	66.2229	136.114	1011.46	208.583	109.23
tRF-19-9N15WV2P	9.44688	1.8818	0.324697	5.79557	6.80915e-09	1.04972e-07	5.66376	13.7386	5.71652	49.6536	115.764	4.90589	6.67544	6.81791	0	0	9.44068	58.6572	0	29.3071	10.9473	1.21296	4.21891	7.84591	5.03119	13.1676	1.41848	14.3229	18.1787	3.64225	2.87446	7.96381	2.56662	7.17619	14.4976	2.69843	3.58205	5.22688	4.01292	4.74583	5.611	1.02614	2.23122	1.97867	34.1796	29.0932	4.95512	49.1258	9.84052
tRF-37-EH623K7SIR3DR2M	5.22015	2.21183	0.381899	5.79167	6.96916e-09	1.07196e-07	3.9975	3.05303	3.26658	51.8125	4.80682	2.80336	0.741715	5.57829	3.86773	5.57984	5.39467	14.6643	0	18.5097	12.9377	27.8981	1.4063	8.55917	3.77339	13.1676	1.41848	2.20352	5.45361	33.5087	0.958154	1.99095	5.7749	2.39206	1.97694	2.02382	2.38804	2.98679	10.0323	18.9833	1.40275	12.3136	2.23122	3.95734	14.9536	11.949	19.2011	16.1068	4.92026
tRF-23-IBB7Z92KU	2.26599	2.19032	0.378809	5.78211	7.37706e-09	1.13215e-07	2.57861	0	6.12484	4.62611	1.60227	10.5126	0	2.47924	3.22311	2.47993	1.34867	5.64012	0	3.08496	2.98563	3.63888	0	3.56632	8.80458	0	5.67393	3.30528	9.08935	1.4569	2.87446	0.663651	1.28331	0.797354	1.31796	1.34921	2.98504	1.49339	2.00646	2.37291	0	2.05227	3.34683	10.8827	10.6811	1.03904	9.91024	23.3549	0
tRF-31-KF9MVH7P59N3E	2.24055	2.6008	0.449836	5.78165	7.39699e-09	1.13265e-07	2.39337	0.763257	0.816646	21.8969	2.80398	2.80336	0	5.57829	1.93386	9.29973	0	5.64012	3.79344	21.5947	2.98563	10.9166	2.10945	4.27958	5.86972	1.01289	2.83696	5.50881	9.08935	1.4569	0.958154	5.3092	3.84993	0	0.658981	1.34921	0	0.746697	6.01938	10.6781	0	2.05227	0	0	0	1.03904	12.3878	3.22136	3.44418
tRF-22-YU4RRWRBJ	10.0722	1.76878	0.306243	5.77574	7.66136e-09	1.1705e-07	8.69918	10.6856	4.08323	17.5792	52.4744	21.7261	9.6423	69.4187	1.93386	6.8198	0	63.1693	7.58687	4.62743	11.9425	7.27775	7.73467	9.9857	8.80458	17.2192	2.83696	4.40705	32.7217	0	14.3723	8.62746	8.34152	8.77089	11.8617	0	7.76112	10.4538	4.01292	8.3052	7.48133	3.07841	5.57805	4.94668	36.3158	50.3935	3.09695	78.9234	23.1252
tRF-33-RKVP4PRL5FZUDP	2.32645	2.86163	0.495873	5.77088	7.88564e-09	1.20208e-07	1.73085	0	0	273.866	1.60227	2.10252	0	1.85943	6.44621	15.4995	0	46.249	0	6.16991	8.9569	12.1296	7.73467	5.70611	0.838531	4.05158	1.41848	15.4247	3.63574	0	0	6.63651	10.9081	0	1.31796	0.674607	0.597009	4.48018	0	7.11874	0.935167	3.07841	0	4.94668	0	1.03904	5.57451	0.80534	1.9681
tRF-36-LSM1M3WE8SSP6DD	1.87057	2.73027	0.473177	5.77007	7.92371e-09	1.20518e-07	1.50051	0	0.816646	31.766	2.40341	2.10252	0	3.09905	1.93386	0.619982	0	13.5363	0	3.08496	2.98563	12.1296	1.4063	0.713264	1.2578	2.02579	0	2.20352	0.908935	13.1121	0.958154	0.663651	1.92497	1.59471	1.31796	0.674607	1.19402	3.73348	0	5.93229	0	0	2.23122	4.94668	6.40867	7.27329	2.47756	0	2.46013
tRF-20-40KK5Y93	109.814	-1.17526	0.204143	-5.75704	8.56e-09	1.29617e-07	58.1507	180.892	93.5059	13.2615	74.5057	37.8454	125.35	46.4857	128.28	76.2577	188.814	6.76814	193.465	0	3.98084	20.6203	52.7364	43.5091	71.2752	39.5029	79.435	5.50881	9.99829	70.6596	109.23	61.7195	54.5407	177.81	40.8568	80.9528	135.521	60.4824	46.1486	11.8646	118.766	29.7579	89.2488	95.9655	49.1331	26.4956	18.5817	65.2326	46.7425
tRF-22-YDU37Y93Q	2.61832	2.8419	0.493677	5.75659	8.58321e-09	1.29681e-07	1.95611	0.763257	10.2081	4.93452	6.00852	2.80336	0.741715	0.61981	0.644621	1.85995	0	2.25605	10.1158	27.7646	7.96169	0	0.703152	2.13979	26.833	0	2.83696	4.40705	2.72681	2.18535	0	0	0.641656	0	0	3.37303	0.597009	1.49339	0	1.18646	0.467583	2.05227	8.92488	4.94668	6.40867	0	8.05207	22.5495	0
tRF-21-FP18LPMB0	32.2052	1.48415	0.258398	5.74364	9.26623e-09	1.39691e-07	25.4905	17.5549	15.5163	21.2801	10.4148	9.11093	16.3177	20.4537	29.008	40.9188	13.4867	50.7611	6.32239	12.3398	31.8467	116.444	138.521	94.1509	75.4678	101.289	29.7881	81.5304	40.9021	31.3233	17.2468	43.8009	205.33	15.9471	14.4976	85.0004	72.8351	76.1631	14.0452	22.5427	24.7819	53.3591	6.69366	15.8294	21.3622	9.8709	69.3717	14.4961	285.867
tRF-26-RX6NMH490VD	165.111	-1.10498	0.192621	-5.73654	9.66291e-09	1.45349e-07	82.0901	26.714	247.852	60.1395	50.071	60.2723	59.3372	44.0065	252.047	287.672	187.465	29.3286	246.573	41.6469	9.95211	217.12	172.975	80.5989	109.428	96.2249	182.984	47.3758	37.2663	179.199	114.978	74.3289	139.881	76.546	44.8107	219.922	83.5813	102.297	120.388	66.4416	148.224	90.3	136.104	125.646	19.226	30.6517	69.9911	42.683	21.6492
tRF-26-WJ9X0UD3940	5.26107	-1.8026	0.314272	-5.73577	9.70678e-09	1.45522e-07	1.54338	3.05303	4.49155	1.23363	1.2017	1.40168	0	1.23962	8.38008	3.09991	6.74334	0	5.05792	3.08496	1.99042	3.63888	2.81261	1.42653	1.2578	1.01289	2.83696	1.10176	0.908935	7.2845	1.91631	1.3273	4.49159	0	2.63592	3.37303	3.58205	0	4.01292	1.18646	0.935167	3.07841	3.34683	3.95734	0	0	1.23878	1.61068	1.47608
tRF-50-DI2OOIQO4QPRJW4DBQ6Z	3.11708	2.49532	0.435058	5.73559	9.71711e-09	1.45522e-07	2.47076	0	0	5.85974	2.40341	2.80336	1.48343	5.57829	0	0.619982	16.184	27.0726	5.05792	21.5947	5.97127	2.42592	1.4063	15.6918	2.51559	9.11605	4.25545	14.3229	11.8162	0	0.958154	5.3092	1.28331	0	3.95388	2.69843	1.19402	0	0	2.37291	0.467583	2.05227	0	5.93601	12.8173	12.4685	0	2.41602	0.984052
tRF-22-DRFU8U76H	4.16394	-1.47439	0.257126	-5.73411	9.80283e-09	1.46483e-07	1.33798	3.05303	1.63329	0.616815	0.801137	2.10252	0.741715	0	1.28924	0.619982	1.34867	0	10.1158	0	3.98084	2.42592	0	0	0	2.02579	4.25545	0	0	1.4569	12.456	1.3273	1.92497	3.18942	0.658981	3.37303	1.19402	0.746697	2.00646	2.37291	3.27308	2.05227	7.80927	2.96801	12.8173	0	2.47756	0.80534	0.984052
tRF-27-R8WP9N1EWJM	4.98443	2.02521	0.353303	5.73222	9.91235e-09	1.47796e-07	4.437	2.28977	4.08323	28.3735	8.01137	6.30757	0	6.81791	0	9.91971	1.34867	48.505	3.79344	7.71239	10.9473	7.27775	14.063	25.6775	10.0624	20.2579	2.83696	33.0528	9.08935	2.9138	4.79077	11.9457	12.1915	0.797354	3.2949	1.34921	0.597009	2.24009	2.00646	15.4239	3.27308	1.02614	3.34683	1.97867	0	7.79281	0	4.0267	7.38039
tRF-20-R2IP4OI3	10.637	2.3121	0.403745	5.72664	1.02441e-08	1.52409e-07	8.66257	35.8731	22.4578	9.86904	115.364	2.10252	15.576	28.5113	0.644621	3.09991	0	1.12802	0	1.54248	2.98563	6.06479	40.7828	13.552	16.3514	9.11605	1.41848	45.1722	3.63574	13.1121	1.91631	1.99095	0	1.59471	1.97694	1.34921	22.0893	32.108	6.01938	18.9833	28.9902	8.20909	4.46244	2.96801	34.1796	20.2613	21.0593	24.1602	13.7767
tRF-28-K84J83ML5F04	65.1113	1.76735	0.308787	5.7235	1.0435e-08	1.5491e-07	52.0736	29.0038	51.4487	697.926	92.9318	253.704	34.1189	267.138	25.1402	52.6984	9.44068	517.763	17.7027	29.3071	34.8324	131	6.32836	241.797	5.45045	88.1218	5.67393	44.0705	53.6272	18.9397	100.606	50.4374	132.181	42.2598	33.608	16.8652	23.8804	75.4164	48.155	242.037	54.7072	93.3784	4.46244	66.2854	12.8173	94.0333	81.1401	301.197	61.0112
tRF-22-K8HJ83MLL	17.1396	1.58018	0.276538	5.71415	1.10254e-08	1.62965e-07	13.8629	19.8447	13.4747	183.502	23.233	18.9227	18.5429	52.6838	7.09084	5.57984	2.69734	66.5534	1.26448	1.54248	10.9473	10.9166	14.063	49.2152	10.0624	7.09026	2.83696	3.30528	4.54468	5.09915	7.66523	7.96381	17.3247	23.9206	18.4515	3.37303	38.2086	71.6829	2.00646	18.9833	26.6522	10.2614	5.57805	15.8294	10.6811	19.7418	16.1041	160.263	54.1229
tRF-22-ZXHY13KKN	1.94362	-1.76771	0.30954	-5.71077	1.12465e-08	1.65874e-07	0.502666	2.28977	0.408323	0	3.60511	0	1.48343	1.23962	0.644621	1.85995	1.34867	0	1.26448	0	0	0	0.703152	0	0	3.03868	0	0	0	0.72845	3.83261	0	3.20828	0.797354	0	0.674607	0.597009	2.24009	0	0	0.935167	0	0	0.989335	2.13622	0	1.85817	0	0
tRF-23-NMEH623K0E	7.68369	-1.21101	0.21243	-5.70076	1.19274e-08	1.75536e-07	3.7176	6.10606	3.26658	0.925222	4.40625	6.30757	3.70858	3.71886	11.6032	13.0196	2.69734	0	8.85135	4.62743	3.98084	2.42592	14.063	6.41938	7.54678	2.02579	4.25545	2.20352	0	8.01295	0	0.663651	5.13325	8.77089	1.97694	6.74607	1.19402	2.98679	6.01938	0	10.7544	2.05227	5.57805	0.989335	2.13622	3.11713	3.71634	3.22136	0.984052
tRF-23-R2IP4OI3X	4.85036	1.25738	0.220877	5.69268	1.25062e-08	1.83658e-07	6.55816	5.3428	8.16646	8.01859	16.0227	7.70925	12.6092	7.43772	3.22311	8.67974	9.44068	3.38407	10.1158	4.62743	5.97127	3.63888	9.14097	13.552	9.22384	1.01289	7.09241	14.3229	6.36255	2.18535	3.83261	0.663651	5.13325	3.98677	1.31796	1.34921	5.97009	10.4538	2.00646	10.6781	2.8055	7.18295	7.80927	6.92535	4.27244	6.75377	8.05207	21.7442	4.92026
tRF-29-OSRNLNKSEKH9	4.51676	2.08984	0.367136	5.69227	1.25362e-08	1.83702e-07	4.75009	0	10.2081	15.7288	6.40909	5.60673	0.741715	9.29715	2.57849	5.57984	0	14.6643	0	9.25487	7.96169	35.1758	14.063	17.8316	4.61192	26.3352	5.67393	29.7476	10.9072	2.9138	0.958154	3.9819	8.34152	0	1.31796	0	1.79103	0.746697	0	21.3562	0.467583	1.02614	2.23122	6.92535	2.13622	5.19521	3.71634	4.0267	0.984052
tRF-19-FEWS3VF8	16.6359	-1.33188	0.23422	-5.68648	1.29688e-08	1.89634e-07	9.29813	16.7917	20.0078	4.0093	17.2244	11.2135	39.3109	12.3962	10.3139	13.0196	14.8354	2.25605	10.1158	1.54248	0.995211	0	1.4063	4.99285	10.9009	8.10315	9.92937	2.20352	3.63574	18.2112	5.74892	2.6546	0.641656	19.9339	9.22573	8.76989	6.5671	11.9472	14.0452	4.74583	14.4951	1.02614	23.4278	5.93601	19.226	3.63665	13.6266	3.22136	2.46013
tRF-31-RK9P4P9L5HJVE	2.49263	3.99405	0.703222	5.67964	1.34981e-08	1.96951e-07	0.200284	0.763257	3.26658	17.2708	0.400568	0.700841	0.741715	0	0	8.67974	0	11.2802	0	16.9673	0.995211	42.4536	3.51576	0.713264	0.838531	0	1.41848	31.9511	0	2.9138	0	0	0.641656	0	0	2.69843	0	0	0	2.37291	0	3.07841	1.11561	0	0	0	72.4686	0	1.9681
tRF-20-DRFU8U7S	2.22393	-1.81452	0.319557	-5.67825	1.36081e-08	1.98132e-07	0.643139	3.81629	0	1.54204	1.60227	0	0	0.61981	0.644621	0	1.34867	1.12802	2.52896	0	0.995211	0	0.703152	0	0	1.01289	0	0	1.81787	0	3.83261	0	0.641656	0	1.31796	2.02382	2.38804	0	2.00646	5.93229	0	0	3.34683	0.989335	0	1.03904	1.23878	0	1.47608
tRF-18-18YKISD8	48.4114	-1.24368	0.219481	-5.66646	1.45781e-08	2.11802e-07	25.8019	79.3788	33.8908	9.56063	56.0796	28.7345	114.224	26.032	50.9251	35.9589	70.1308	5.64012	42.9923	3.08496	1.99042	3.63888	21.0945	12.1255	26.833	16.2063	34.0436	3.30528	5.45361	26.9526	26.8283	39.1554	8.34152	89.3037	21.0874	40.4764	32.8355	34.3481	28.0904	5.93229	62.1886	9.23522	61.3586	17.808	12.8173	8.83186	14.246	21.7442	11.8086
tRF-17-MEF91SN	4.10996	2.41346	0.426086	5.66425	1.47668e-08	2.14038e-07	3.28774	23.661	4.08323	10.4859	29.2415	5.60673	9.6423	16.7349	1.93386	1.23996	0	2.25605	1.26448	0	5.97127	0	2.81261	4.99285	3.35412	11.1418	0	11.0176	1.81787	2.9138	1.91631	5.3092	0.641656	0.797354	7.90777	0.674607	3.58205	6.72027	0	2.37291	5.611	0	0	2.96801	17.0898	7.79281	29.1113	3.22136	19.681
tRF-41-DRI8RZKSLP7SDRXSB	7.8648	-2.12857	0.375812	-5.66393	1.47948e-08	2.14038e-07	1.148	1.52651	0.816646	0	0.400568	0.700841	0.741715	0.61981	6.44621	1.23996	0	0	0	6.16991	3.98084	6.06479	2.10945	0	1.2578	5.06447	0	3.30528	0.908935	32.7802	0.958154	0	8.98318	0	0	1.34921	11.9402	0	6.01938	1.18646	0.935167	2.05227	3.34683	7.91468	2.13622	0.519521	9.91024	0	1.9681
tRF-25-3S7SDR5MEJ	2.23003	-2.46061	0.434559	-5.66232	1.49342e-08	2.15344e-07	0	0.763257	0	0	2.00284	0	0.741715	0	0.644621	0	0	1.12802	3.79344	1.54248	0	0	0.703152	0	0	0	4.25545	0	0	0	4.79077	0	0	0	0	0	0.597009	0.746697	4.01292	1.18646	1.87033	1.02614	0	1.97867	0	0	0	0	0
tRF-24-V47PU9XWK0	1.39014	2.54293	0.44911	5.66216	1.49483e-08	2.15344e-07	1.15103	0	1.22497	6.16815	1.2017	0.700841	0.741715	1.85943	0.644621	2.47993	0	15.7923	0	10.7973	9.95211	2.42592	2.10945	2.85306	3.35412	3.03868	1.41848	0	0.908935	0	0.958154	5.97286	6.41656	0.797354	2.63592	0.674607	0	0	0	1.18646	0.935167	2.05227	1.11561	0	0	1.03904	0.61939	5.63738	3.44418
tRF-25-DRFU8U76D7	2.32256	-1.88719	0.334135	-5.648	1.6233e-08	2.33358e-07	0.619896	1.52651	1.22497	0	0.400568	2.10252	0	0.61981	2.57849	0.619982	0	0	0	1.54248	0.995211	1.21296	0.703152	0	0	2.02579	0	0	0.908935	0.72845	0.958154	0	0	0	0	0	2.98504	2.24009	2.00646	2.37291	0.935167	1.02614	0	10.8827	2.13622	0	0	0	0
tRF-26-SP58309MUKD	160.422	1.24887	0.221135	5.64754	1.62762e-08	2.33486e-07	154.225	48.0852	228.661	529.844	55.2784	111.434	71.2047	87.3932	155.354	354.01	137.564	303.438	115.068	351.685	323.444	439.091	875.424	455.776	402.914	213.721	154.615	146.534	115.435	86.6855	47.9077	370.317	1130.6	93.2904	179.243	101.191	217.311	322.573	78.2519	134.07	153.835	74.9079	72.5147	111.795	10.6811	96.1114	95.386	191.671	372.956
tRF-20-YEN0RR13	2.63298	-1.67312	0.296458	-5.6437	1.66436e-08	2.38255e-07	0.25976	3.05303	2.04161	0	1.2017	2.10252	1.48343	0	1.93386	0.619982	2.69734	0	3.79344	0	0	0	0.703152	0	2.93486	0	0	0	0	0	4.79077	0.663651	4.49159	3.98677	2.63592	0	0.597009	0	0	0	4.67583	0	0	0	0	0.519521	0	1.61068	5.41229
tRF-18-J9ZH0SDZ	21.9517	-1.77304	0.314365	-5.64007	1.69985e-08	2.42318e-07	5.60772	52.6648	0.408323	2.77567	30.0426	8.41009	28.9269	1.85943	19.9833	1.23996	20.23	1.12802	10.1158	3.08496	1.99042	1.21296	1.4063	2.85306	0.419266	1.01289	7.09241	1.10176	1.81787	11.6552	11.4978	4.64555	0	20.7312	7.90777	2.02382	7.16411	9.70706	14.0452	0	14.4951	18.4704	5.57805	9.89335	14.9536	4.15617	1.85817	5.63738	25.0933
tRF-24-3YVLUDULFV	0.933726	-2.83493	0.50309	-5.63503	1.7503e-08	2.48988e-07	0	0	0	0	0	0.700841	0	0	0	0	1.34867	0	1.26448	1.54248	0.995211	0	0	0	0	0	0	0	0	0	0	0	0	0	0	0	0	1.49339	0	2.37291	0	0	0	0	0	0	0	0	0
tRF-18-HR0VX6D2	3520.45	1.244	0.221018	5.62849	1.81798e-08	2.58078e-07	3325.56	8986.59	6578.9	4095.65	4822.04	7242.49	11805.1	3598.62	1774.64	1352.18	7263.93	2173.7	3010.72	2406.27	1843.13	1561.08	928.863	1529.24	2109.74	3716.31	3002.93	4576.72	2650.46	1861.19	2379.1	2994.39	339.436	10914.2	9156.54	2132.43	3052.51	4437.62	2674.61	6671.45	3783.22	2111.79	12384.4	2086.51	19864.7	6472.71	5345.95	6213.2	1454.43
tRF-25-SX73V2Y8L9	6.77266	1.59695	0.28411	5.62088	1.8999e-08	2.69146e-07	6.83746	6.10606	4.49155	45.6443	11.2159	1.40168	1.48343	3.71886	0	8.67974	2.69734	53.0171	2.52896	12.3398	2.98563	8.49071	4.21891	9.9857	13.4165	13.1676	4.25545	9.91585	20.9055	0.72845	8.62338	9.29111	25.6662	3.18942	5.93083	0	2.38804	5.22688	4.01292	13.051	3.74067	3.07841	1.11561	3.95734	8.54489	19.2223	0.61939	42.683	6.88837
tRF-18-16MSRMV	4.02418	-2.19628	0.391142	-5.61504	1.96514e-08	2.7781e-07	0.575503	1.52651	0	0.308407	1.2017	0	1.48343	0	1.93386	0	0	0	3.79344	0	0	0	0	0.713264	0.419266	0	4.25545	2.20352	3.63574	2.18535	6.70707	0	0	5.58148	0.658981	2.02382	0	5.97358	4.01292	0	2.33792	3.07841	3.34683	0	8.54489	1.03904	0	0	0.492026
tRF-24-83ML5F82HQ	47.6839	1.52057	0.271005	5.61087	2.01317e-08	2.84011e-07	36.516	23.661	20.8245	29.9155	59.2841	27.3328	9.6423	29.7509	13.537	59.5182	35.0654	515.507	77.1332	195.895	161.224	64.2868	78.0498	102.71	49.0541	91.1605	14.1848	91.4462	136.34	9.46985	105.397	120.121	202.122	25.5153	28.9951	17.5398	13.7312	18.6674	20.0646	37.9666	18.2357	26.6795	10.0405	15.8294	79.0402	135.595	8.67146	142.545	129.403
tRF-26-32VIJMRPFQD	18.3642	-1.10927	0.197768	-5.60894	2.03567e-08	2.86592e-07	10.1946	10.6856	31.4409	7.71019	4.80682	7.00841	3.70858	6.1981	29.6526	21.6994	22.9274	7.89617	11.3803	13.8823	6.96648	9.70367	16.1725	12.8388	15.9321	16.2063	14.1848	3.30528	4.54468	28.4095	8.62338	4.64555	16.0414	2.39206	7.24879	11.4683	12.5372	8.96036	26.084	11.8646	9.35167	4.10454	13.3873	12.8614	4.27244	5.19521	6.81329	6.44272	4.92026
tRF-19-7SIRM108	2.88793	2.53174	0.451828	5.60333	2.10271e-08	2.95421e-07	2.63544	3.05303	0.408323	12.6447	10.0142	2.10252	5.19201	3.71886	1.28924	0	1.34867	16.9204	1.26448	0	3.98084	0	0	5.70611	7.12752	11.1418	1.41848	1.10176	5.45361	0	4.79077	3.31825	1.28331	7.97354	36.2439	0	0.597009	16.4273	0	1.18646	2.33792	3.07841	0	0	10.6811	27.0151	0	8.0534	4.42824
tRF-24-VH915HSXE9	2.7333	2.00909	0.358875	5.5983	2.16458e-08	3.03487e-07	2.29578	0.763257	3.26658	10.4859	0.801137	5.60673	5.19201	7.43772	1.93386	3.09991	5.39467	1.12802	0	18.5097	0.995211	7.27775	0.703152	2.13979	15.0936	4.05158	0	2.20352	1.81787	1.4569	0.958154	0	0	1.59471	6.58981	1.34921	2.38804	4.48018	2.00646	20.1698	0	2.05227	8.92488	6.92535	2.13622	4.15617	0.61939	8.85874	3.93621
tRF-25-KY7SHRRNWJ	2.05456	-2.37096	0.423609	-5.59703	2.18049e-08	3.0509e-07	0	0	0.408323	0	3.60511	0.700841	0	0	0.644621	2.47993	0	0	2.52896	0	0.995211	0	0	0	0.838531	1.01289	0	0	0	0	0.958154	0	0	0	0	0	1.79103	0	6.01938	2.37291	0	0	3.34683	0	0	0	0	0	0.492026
tRF-32-0668K87SERM4P	10.158	2.21886	0.396669	5.59372	2.22254e-08	3.10336e-07	5.04895	3.05303	3.6749	180.418	6.40909	4.90589	5.19201	14.2556	3.86773	9.91971	0	15.7923	0	10.7973	1.99042	128.574	2.81261	11.4122	49.0541	12.1547	5.67393	5.50881	29.0859	25.4957	0	17.9186	13.4748	0.797354	1.97694	3.37303	4.77607	5.97358	2.00646	3.55937	3.74067	3.07841	2.23122	19.7867	2.13622	15.5856	3.71634	96.6408	6.88837
tRF-22-W282FNPKQ	0.994459	-2.30175	0.41204	-5.58622	2.32061e-08	3.23367e-07	0	0.763257	0	0	1.2017	0.700841	0.741715	0	0.644621	0	1.34867	0	1.26448	0	0	0	0.703152	0	0	1.01289	0	0	0	0	0.958154	0	0	0	0	0	0	0	4.01292	0	0.467583	1.02614	0	0	0	0	0	0.80534	0
tRF-24-5UB1ZZK0HU	3.36793	2.18165	0.390695	5.58402	2.35016e-08	3.26816e-07	3.94626	0.763257	9.39142	6.47656	0	9.11093	0	5.57829	0.644621	6.19982	1.34867	9.02419	1.26448	12.3398	6.96648	18.1944	0	7.13264	14.6743	2.02579	12.7663	8.81409	11.8162	0	3.83261	3.9819	3.84993	0.797354	0	4.04764	1.79103	2.24009	2.00646	2.37291	0	6.15682	4.46244	9.89335	6.40867	5.71473	2.47756	36.2403	0
tRF-20-83ML5F82	33.7738	1.21007	0.216842	5.5804	2.39972e-08	3.33028e-07	29.848	68.6932	21.6411	94.3727	170.642	53.2639	38.5692	106.607	12.2478	32.859	16.184	112.802	30.3475	20.0522	60.7079	9.70367	26.0166	112.696	29.3486	41.5287	5.67393	77.1233	48.1736	11.6552	39.2843	26.546	41.7076	31.8942	38.8799	10.7937	32.2385	19.4141	10.0323	16.6104	19.1709	16.4182	13.3873	15.8294	27.7709	61.823	27.2532	108.721	99.3893
tRF-26-WHR95R3LMJD	42.0564	-1.39325	0.250227	-5.56796	2.57741e-08	3.56961e-07	18.8528	2.28977	18.7828	4.3177	126.179	18.9227	2.96686	4.33867	15.4709	77.4977	1.34867	34.9687	45.5212	37.0195	9.95211	21.8333	22.5008	9.27243	44.8614	7.09026	22.6957	24.2388	34.5395	9.46985	32.5772	9.29111	6.41656	7.97354	2.63592	26.3097	19.1043	20.9075	92.2971	47.4583	16.833	31.8102	36.8151	14.84	4.27244	4.15617	16.1041	15.3015	3.93621
tRF-20-X6L85J3K	2.40557	-1.72567	0.31003	-5.56613	2.6046e-08	3.59267e-07	0.750253	0	0.408323	0.308407	1.60227	1.40168	2.22515	0	2.57849	0	2.69734	0	2.52896	0	0	0	0.703152	0	1.2578	0	4.25545	0	1.81787	1.4569	4.79077	0.663651	0	0.797354	2.63592	2.02382	0	2.98679	0	2.37291	0.935167	0	1.11561	0	4.27244	1.03904	0	2.41602	0
tRF-27-86J8WPMN1E5	171.96	1.69853	0.305191	5.56547	2.61441e-08	3.59891e-07	144.467	45.0322	62.8817	249.81	36.8523	146.476	56.3704	544.813	284.278	91.1373	21.5787	747.88	68.2819	135.738	138.334	218.333	981.6	679.027	135.004	234.991	76.598	93.6497	58.1719	50.263	111.146	702.806	1681.14	196.149	136.409	221.271	367.161	633.199	142.459	134.07	425.968	241.142	84.7864	149.39	4.27244	178.715	387.119	153.82	598.304
tRF-22-M1M3WE8SN	1.03628	2.53612	0.456509	5.55546	2.76885e-08	3.80383e-07	1.18367	0	2.04161	5.24293	0.400568	0	0.741715	3.09905	0.644621	1.85995	1.34867	5.64012	0	1.54248	3.98084	2.42592	0.703152	2.85306	1.2578	2.02579	0	4.40705	3.63574	0	0.958154	0.663651	1.28331	0	0.658981	0	1.79103	6.72027	0	7.11874	0.467583	2.05227	0	0.989335	4.27244	5.71473	0	3.22136	6.88837
tRF-28-H3S3RX8HWV0Q	2.57044	2.03829	0.367146	5.5517	2.82899e-08	3.87861e-07	3.08873	0	2.44994	8.327	5.60796	2.80336	0	3.09905	4.51235	4.95985	0	15.7923	0	0	5.97127	4.85184	0.703152	5.70611	2.09633	11.1418	2.83696	15.4247	11.8162	2.18535	3.83261	7.30016	4.49159	0.797354	1.97694	0	4.17906	0.746697	4.01292	14.2375	0.467583	3.07841	0	0.989335	0	4.15617	6.1939	4.0267	4.42824
tRF-19-BSBKZ32E	1.13341	2.52641	0.456315	5.53655	3.08488e-08	4.21335e-07	1.22329	0.763257	0.408323	1.23363	5.20739	2.80336	2.96686	9.91696	0.644621	1.23996	0	0	0	0	4.97605	1.21296	0	5.70611	4.19266	1.01289	0	1.10176	0	0.72845	0	4.64555	2.56662	0.797354	2.63592	0.674607	1.79103	2.24009	0	3.55937	0.467583	1.02614	0	0.989335	0	3.11713	1.23878	2.41602	7.87242
tRF-25-325UB1ZZK0	3.92391	-2.0221	0.36523	-5.53651	3.0855e-08	4.21335e-07	0.651801	0.763257	0.408323	3.70089	0	0	0	0.61981	0.644621	0	0	2.25605	1.26448	1.54248	0	8.49071	0.703152	1.42653	0	0	0	3.30528	3.63574	6.55605	1.91631	0	0	0	0.658981	0	0.597009	6.72027	4.01292	3.55937	1.40275	1.02614	0	2.96801	0	1.03904	0	9.66408	0
tRF-18-9EDJSYW	3.43032	-2.5903	0.468184	-5.53265	3.15433e-08	4.29014e-07	0	3.05303	1.63329	0.308407	2.40341	0	0	0	0	0	2.69734	0	0	0	0.995211	0	2.81261	0	0	2.02579	1.41848	0	0.908935	0.72845	0	0	0.641656	0	1.97694	3.37303	0.597009	0	4.01292	0	0	0	1.11561	0.989335	0	0	4.33573	0	8.36444
tRF-50-Q622EVUIJVK697BOJ8N9	2.00613	2.52109	0.45583	5.53077	3.18828e-08	4.32768e-07	1.98481	0	0	3.39248	0	0	1.48343	3.09905	0.644621	0	8.09201	18.0484	2.52896	18.5097	4.97605	0	0.703152	14.9785	2.51559	3.03868	0	2.20352	7.27148	0.72845	0	1.99095	0	0.797354	1.31796	1.34921	2.98504	0.746697	0	2.37291	0.935167	2.05227	1.11561	1.97867	8.54489	12.988	0	3.22136	1.47608
tRF-22-U45O6QJ15	16.3908	1.5749	0.284852	5.52882	3.22389e-08	4.36731e-07	15.0503	15.2651	6.53316	28.9903	42.0597	16.8202	4.45029	20.4537	9.66932	13.6396	14.8354	145.515	6.32239	24.6797	20.8994	7.27775	14.7662	44.2224	16.7706	55.7092	9.92937	22.0352	68.1701	2.18535	15.3305	53.092	60.3156	4.78412	36.2439	5.39685	13.1342	17.174	8.02584	21.3562	5.611	7.18295	1.11561	13.8507	10.6811	55.5887	1.85817	80.534	45.7584
tRF-29-3IRW18V6XOIE	1.64266	2.54288	0.460511	5.52187	3.35413e-08	4.53473e-07	1.48597	0.763257	1.63329	14.1867	0.801137	2.10252	0	3.71886	0	1.23996	0	3.38407	0	7.71239	5.97127	14.5555	7.73467	5.70611	0.838531	5.06447	0	7.71233	2.72681	2.18535	0	2.6546	7.05821	0	0	4.04764	0.597009	0	0	3.55937	0	3.07841	1.11561	0	0	1.03904	3.09695	0.80534	1.9681
tRF-22-YUYRR6RBJ	2.40224	2.4837	0.449928	5.52023	3.38553e-08	4.56812e-07	2.31608	1.52651	2.04161	31.1492	22.8324	4.90589	1.48343	6.1981	0	0.619982	0	19.1764	0	0	2.98563	4.85184	0.703152	4.27958	3.35412	2.02579	0	0	6.36255	0	3.83261	0	1.28331	2.39206	3.2949	0	0.597009	2.24009	0	1.18646	1.40275	1.02614	3.34683	2.96801	6.40867	8.83186	3.09695	12.0801	5.41229
tRF-27-3JVIJMRPFQL	9.65468	1.68145	0.304684	5.51867	3.41569e-08	4.5997e-07	7.11198	4.57954	8.57478	130.456	8.41193	16.8202	0.741715	14.8754	5.15697	12.3996	0	107.162	11.3803	37.0195	4.97605	9.70367	4.21891	18.5449	2.51559	10.1289	1.41848	7.71233	6.36255	2.18535	11.4978	20.5732	46.1992	6.37883	9.88471	0.674607	5.37308	16.4273	6.01938	20.1698	3.74067	5.13068	5.57805	5.93601	2.13622	17.6637	7.43268	42.683	7.38039
tRF-17-HR07MSJ	6.20203	1.89578	0.343655	5.51651	3.45794e-08	4.64742e-07	5.84379	9.92235	18.7828	35.1585	20.0284	8.41009	16.3177	4.33867	3.86773	5.57984	5.39467	14.6643	10.1158	0	4.97605	12.1296	1.4063	1.42653	25.9945	2.02579	1.41848	9.91585	6.36255	3.64225	2.87446	5.97286	0	13.555	11.2027	6.07146	0	5.97358	0	9.49166	1.40275	1.02614	20.081	0	32.0433	5.71473	37.1634	18.5228	3.93621
tRF-21-N1EH6KK80	1.83712	-1.67601	0.303857	-5.51579	3.47219e-08	4.65738e-07	0.580588	0.763257	1.22497	2.77567	0.801137	0	0.741715	0	2.57849	0	0	1.12802	1.26448	0	0.995211	0	0	2.13979	0	0	2.83696	0	0.908935	2.18535	0.958154	1.3273	0.641656	0	0	1.34921	1.79103	0.746697	0	0	0.467583	3.07841	2.23122	0	2.13622	0.519521	0	2.41602	0
tRF-19-L7P5QKE9	1.13663	-2.42066	0.439053	-5.51337	3.52022e-08	4.71253e-07	0	0	0	0.308407	0.801137	0	0	0	0	0	0	0	2.52896	0	0	0	0	0	0	0	0	0	0	0.72845	3.83261	0.663651	0	0	0.658981	0	0	2.98679	0	0	1.87033	0	0	0	0	0	0	0.80534	0
tRF-33-R9JP9PMNH5SYDQ	8.04876	2.22335	0.40338	5.5118	3.55192e-08	4.73859e-07	6.44786	1.52651	6.53316	20.0465	6.80966	4.20505	0	9.29715	7.73546	22.3193	1.34867	22.5605	1.26448	6.16991	101.512	24.2592	28.1261	16.4051	27.2523	9.11605	0	91.4462	6.36255	11.6552	1.91631	16.5913	17.9664	0.797354	0.658981	5.39685	2.98504	2.98679	0	8.3052	2.33792	26.6795	0	9.89335	0	3.11713	64.4165	5.63738	7.38039
tRF-24-83ML5F92H3	2.86472	2.36132	0.428492	5.51077	3.57272e-08	4.75479e-07	2.32769	0.763257	1.22497	1.54204	3.60511	5.60673	0.741715	1.85943	0.644621	4.33987	1.34867	33.8407	6.32239	43.1894	7.96169	4.85184	0	2.13979	2.51559	6.07736	1.41848	4.40705	12.7251	0	5.74892	1.99095	4.49159	0	2.63592	2.02382	0	0.746697	4.01292	0	0	3.07841	0	1.97867	4.27244	6.75377	0.61939	8.0534	7.87242
tRF-30-86V8WPMN1E8Y	363.089	1.66472	0.302141	5.50975	3.59342e-08	4.77302e-07	324.962	43.5057	322.167	876.186	427.406	290.849	68.9795	749.35	721.976	314.951	29.6707	1663.84	93.5714	288.443	819.059	1200.83	2596.04	1134.8	335.412	409.209	158.87	683.092	175.424	260.057	225.166	986.848	2970.87	89.3037	225.371	553.852	327.758	563.009	248.801	597.975	483.949	376.592	80.324	210.728	36.3158	348.079	1332.93	187.644	492.026
tRF-21-U9XW983F0	2.16536	1.94064	0.352573	5.50424	3.70774e-08	4.91528e-07	3.01933	3.05303	3.6749	4.62611	12.8182	4.20505	3.70858	6.81791	0	8.67974	1.34867	1.12802	0	3.08496	2.98563	3.63888	0	3.56632	10.9009	2.02579	1.41848	1.10176	3.63574	2.18535	0.958154	1.99095	0	0.797354	3.95388	5.39685	2.38804	1.49339	0	3.55937	2.33792	2.05227	4.46244	4.94668	4.27244	1.03904	4.33573	9.66408	1.47608
tRF-19-40KK5YJY	2.5197	-1.39984	0.254346	-5.5037	3.71898e-08	4.92061e-07	1.22024	5.3428	0.816646	0.616815	1.2017	0	1.48343	1.23962	1.93386	0.619982	5.39467	0	1.26448	1.54248	0	0	0.703152	0.713264	2.09633	1.01289	2.83696	1.10176	0	4.3707	1.91631	1.3273	1.28331	1.59471	0	0.674607	2.38804	2.24009	0	0	3.74067	2.05227	0	1.97867	0	1.03904	1.23878	3.22136	1.47608
tRF-28-73V2Y8L981DV	65.6423	-1.42046	0.258203	-5.50132	3.76966e-08	4.978e-07	24.5034	8.39583	69.0065	23.1306	8.8125	24.5294	20.0263	15.4952	92.8255	173.595	24.276	11.2802	51.8436	20.0522	3.98084	92.1849	56.9553	24.9642	18.4477	33.4255	65.2502	14.3229	9.99829	83.0433	30.6609	13.273	38.4993	27.11	5.27185	72.1829	24.4774	9.70706	78.2519	51.0177	23.3792	21.5489	24.5434	66.2854	4.27244	11.949	16.7235	13.6908	3.44418
tRF-32-LSM1M3WE8SSP4	3.7187	2.3246	0.422708	5.49931	3.81274e-08	5.01545e-07	3.0502	0.763257	4.08323	63.8403	1.2017	6.30757	0	4.95848	3.86773	1.85995	0	39.4808	0	21.5947	0	32.7499	3.51576	6.41938	4.61192	5.06447	1.41848	6.61057	6.36255	3.64225	1.91631	5.97286	14.7581	0.797354	3.2949	0.674607	0.597009	5.97358	2.00646	4.74583	2.8055	2.05227	0	3.95734	0	5.19521	1.23878	2.41602	1.9681
tRF-21-VH7Q2QW1E	8.97303	2.00684	0.365186	5.49538	3.89869e-08	5.11862e-07	10.1991	18.3182	5.3082	14.1867	88.5256	11.9143	11.1257	18.5943	0.644621	0.619982	4.046	25.9445	3.79344	6.16991	18.909	1.21296	6.32836	9.27243	25.1559	20.2579	2.83696	16.5264	15.4519	3.64225	7.66523	11.2821	7.69987	13.555	15.8155	0.674607	16.7163	8.96036	0	14.2375	8.4165	3.07841	1.11561	1.97867	66.2229	26.4956	1.23878	26.5762	36.902
tRF-18-K2RSI20K	2.72695	2.23734	0.407332	5.49267	3.9591e-08	5.18794e-07	2.23377	7.63257	2.04161	20.0465	8.01137	3.5042	9.6423	13.016	1.28924	1.23996	0	14.6643	0	0	0	2.42592	1.4063	12.8388	0.419266	2.02579	0	1.10176	0	0	1.91631	1.99095	1.92497	6.37883	1.97694	0.674607	4.17906	5.97358	4.01292	0	2.8055	0	1.11561	2.96801	4.27244	8.31233	2.47756	22.5495	20.1731
tRF-21-Y6FPZD3KE	5.00523	-1.21307	0.221184	-5.48445	4.14749e-08	5.42437e-07	2.69455	6.86932	3.26658	1.23363	4.80682	2.10252	6.67544	5.57829	6.44621	4.95985	2.69734	1.12802	1.26448	0	0.995211	1.21296	1.4063	4.27958	8.80458	0	4.25545	0	0.908935	4.3707	1.91631	0	3.20828	3.98677	3.2949	2.69843	6.5671	3.73348	6.01938	0	5.611	1.02614	6.69366	4.94668	0	2.5976	1.23878	0.80534	3.93621
tRF-35-QKF1R3WE8RO86J	3.33133	2.48574	0.453341	5.48315	4.17814e-08	5.45399e-07	2.52901	0	1.63329	9.86904	2.40341	2.80336	0.741715	4.95848	8.38008	3.09991	0	14.6643	0	26.2221	13.933	60.6479	2.10945	1.42653	0.419266	11.1418	1.41848	4.40705	5.45361	9.46985	0	2.6546	3.84993	0	1.31796	2.69843	2.38804	0.746697	2.00646	22.5427	0.935167	4.10454	1.11561	2.96801	2.13622	6.75377	10.5296	3.22136	0.984052
tRF-18-RX6NMHD5	141.629	1.13749	0.207513	5.48154	4.21637e-08	5.49338e-07	121.502	335.833	79.6229	418.817	588.835	70.0841	221.773	84.2941	65.1068	48.3586	302.102	829.098	161.853	112.601	110.468	40.0276	23.204	122.681	85.5302	231.953	59.5762	49.5793	264.5	58.276	195.463	351.071	73.1488	258.343	241.846	116.032	78.8052	120.965	100.323	41.526	122.039	51.3068	160.648	67.2748	869.442	356.391	86.7146	285.896	141.704
tRF-26-RPM830MMUKD	80.4592	1.22253	0.223166	5.47811	4.29887e-08	5.59017e-07	73.0157	20.608	66.9649	150.503	58.483	114.237	55.6286	142.556	65.7514	125.236	43.1574	144.387	61.9595	330.09	173.167	450.008	227.118	228.245	116.556	212.708	75.1795	451.722	147.248	47.3492	40.2424	33.8462	85.9819	20.7312	44.8107	25.635	51.9398	33.6014	32.1033	265.766	23.3792	105.692	52.4337	61.3388	19.226	89.8771	29.1113	101.473	70.8518
tRF-18-73V6M7DW	15.1827	1.46317	0.267269	5.47453	4.38668e-08	5.69349e-07	11.3288	37.3996	4.08323	12.9531	153.017	26.632	19.2846	62.6008	3.86773	11.1597	6.74334	36.0968	8.85135	7.71239	54.7366	2.42592	7.73467	31.3836	20.9633	32.4126	1.41848	37.4599	10.9072	7.2845	11.4978	24.5551	10.9081	12.7577	24.3823	5.39685	10.1492	17.9207	4.01292	5.93229	6.54617	8.20909	4.46244	3.95734	38.452	18.7028	34.0664	23.3549	42.3143
tRF-27-L8K87SIRMMH	1.14884	2.79242	0.510576	5.46916	4.52161e-08	5.85746e-07	1.16428	1.52651	2.85826	26.8315	0	2.80336	0	3.09905	0	0.619982	0	4.5121	0	6.16991	0	1.21296	0	2.13979	1.2578	2.02579	1.41848	1.10176	4.54468	0.72845	0	1.99095	0.641656	1.59471	0	0	0	0.746697	0	9.49166	0.935167	3.07841	1.11561	1.97867	0	4.15617	0.61939	2.41602	0.492026
tRF-26-MEF91SS2PMB	9.03547	1.49936	0.274264	5.46686	4.58073e-08	5.92279e-07	9.22647	2.28977	8.9831	42.8686	12.8182	7.70925	2.22515	21.6933	7.73546	11.1597	1.34867	59.7853	1.26448	20.0522	4.97605	43.6665	14.7662	41.3693	11.3202	25.3224	4.25545	36.3581	13.634	9.46985	5.74892	17.2549	37.8577	5.58148	5.93083	2.69843	4.17906	9.70706	4.01292	16.6104	7.48133	3.07841	5.57805	1.97867	2.13622	8.31233	19.8205	19.3282	10.3325
tRF-19-RUSMKVHN	3.19842	2.02081	0.369718	5.4658	4.60826e-08	5.9471e-07	2.94878	2.28977	2.44994	8.01859	21.6307	0	4.45029	8.67734	0.644621	1.23996	1.34867	9.02419	1.26448	3.08496	16.9186	0	2.81261	1.42653	7.96605	0	1.41848	6.61057	3.63574	2.18535	7.66523	3.9819	5.7749	2.39206	5.27185	0	5.37308	0.746697	2.00646	3.55937	0.935167	1.02614	0	1.97867	23.4984	14.0271	1.23878	9.66408	16.7289
tRF-32-PYRP4PW3FJHP1	5.16825	2.64952	0.484829	5.46486	4.63265e-08	5.96728e-07	2.17765	0	8.16646	272.632	4.80682	5.60673	0	3.09905	1.28924	34.719	0	42.8649	0	12.3398	10.9473	63.0739	2.81261	4.27958	4.61192	4.05158	0	94.7515	3.63574	23.3104	1.91631	1.99095	13.4748	0.797354	1.97694	0	0	0	0	9.49166	0.467583	18.4704	0	1.97867	2.13622	3.63665	35.3052	5.63738	0.492026
tRF-18-S79PVOW	17.5056	1.6574	0.303445	5.46195	4.70941e-08	6.0547e-07	16.7027	43.5057	22.0494	15.4204	28.0398	35.042	22.2515	16.1151	5.15697	0.619982	13.4867	9.02419	16.4382	16.9673	106.488	6.06479	0.703152	23.5377	9.64311	14.1805	0	23.137	26.3591	9.46985	14.3723	1.3273	0.641656	27.11	52.0595	53.9685	26.2684	11.9472	6.01938	43.8989	9.35167	50.2807	13.3873	55.4028	59.8142	20.7808	32.2083	15.3015	50.6787
tRF-23-M3WEKSU8DV	9.53138	-1.58789	0.290812	-5.46021	4.75575e-08	6.10277e-07	2.74757	0.763257	0	0.925222	6.00852	2.80336	2.22515	2.47924	1.93386	7.43978	0	1.12802	15.1737	6.16991	2.98563	1.21296	5.62521	7.84591	3.77339	1.01289	5.67393	0	3.63574	2.18535	9.58154	3.9819	1.92497	3.98677	3.95388	2.02382	1.79103	14.9339	60.1938	4.74583	4.67583	6.15682	0	5.93601	6.40867	2.5976	0.61939	7.24806	0.984052
tRF-30-IMLWRNLDK58Y	2.16696	2.51659	0.461616	5.45169	4.98926e-08	6.39038e-07	1.88724	0	2.04161	3.39248	0	0.700841	0.741715	3.71886	0.644621	1.23996	0	7.89617	2.52896	9.25487	3.98084	14.5555	1.4063	7.84591	0.419266	9.11605	0	1.10176	6.36255	2.18535	1.91631	13.273	13.4748	0	0	0.674607	0.597009	1.49339	8.02584	5.93229	0	3.07841	0	4.94668	0	2.5976	1.85817	2.41602	1.47608
tRF-20-Q4PUQ340	2.07948	2.06535	0.379006	5.4494	5.05392e-08	6.46106e-07	2.46969	7.63257	2.85826	2.15885	3.60511	0.700841	2.96686	2.47924	0.644621	0.619982	4.046	1.12802	0	3.08496	5.97127	2.42592	0	3.56632	4.19266	1.01289	1.41848	1.10176	5.45361	0.72845	0.958154	0.663651	0.641656	2.39206	9.22573	0	1.19402	5.22688	0	9.49166	1.87033	0	4.46244	0	14.9536	6.23425	0	8.85874	2.46013
tRF-21-941QKS3WD	5.63344	-1.10957	0.203793	-5.44457	5.19293e-08	6.62634e-07	3.15771	3.81629	4.89987	1.23363	2.00284	6.30757	8.15887	1.23962	7.09084	7.43978	5.39467	3.38407	7.58687	1.54248	0	1.21296	2.81261	2.85306	3.35412	2.02579	2.83696	4.40705	5.45361	4.3707	1.91631	1.3273	4.49159	11.163	1.97694	2.02382	5.37308	2.98679	4.01292	1.18646	5.14342	0	5.57805	0.989335	4.27244	1.03904	1.23878	4.0267	3.93621
tRF-22-XB0ZZRD22	4.16351	1.85939	0.34158	5.44351	5.22409e-08	6.65364e-07	3.01186	3.81629	10.6164	10.7943	1.2017	11.2135	0	6.81791	0	1.85995	2.69734	6.76814	2.52896	9.25487	1.99042	2.42592	0.703152	7.84591	11.7394	3.03868	8.51089	0	18.1787	0.72845	2.87446	1.3273	0.641656	2.39206	3.95388	2.69843	2.98504	4.48018	4.01292	9.49166	0	11.2875	2.23122	16.8187	36.3158	3.63665	19.8205	42.683	1.47608
tRF-27-IK9NJ4S2I7K	2.47095	2.69535	0.495367	5.44111	5.2951e-08	6.73149e-07	1.37776	0.763257	2.85826	69.0833	4.80682	2.10252	0	1.23962	1.93386	1.85995	0	19.1764	0	4.62743	1.99042	14.5555	1.4063	4.99285	0.838531	6.07736	0	2.20352	3.63574	1.4569	0.958154	0.663651	1.28331	0	0.658981	1.34921	0	0	6.01938	4.74583	0.467583	14.3659	1.11561	0	0	6.23425	7.43268	0.80534	0.984052
tRF-30-MIF91SS2P46I	1122.63	1.81721	0.334089	5.43931	5.34865e-08	6.78023e-07	875.16	108.383	516.528	1163	745.858	1291.65	82.3304	1342.51	535.036	897.114	122.729	11805.9	295.888	6887.17	3862.41	5232.7	1873.2	3002.84	853.206	5097.9	365.968	3513.52	3314.89	554.35	1085.59	2552.4	5611.92	125.982	247.777	481.669	313.43	190.408	441.421	2192.57	328.243	1174.93	168.457	1111.02	514.829	1209.44	920.413	919.699	834.968
tRF-35-XSXMSL73VL4YMY	31.4794	2.2051	0.405421	5.43904	5.35683e-08	6.78023e-07	20.1899	9.15909	11.8414	407.715	40.4574	11.9143	3.70858	17.9745	15.4709	11.7797	4.046	150.027	2.52896	285.358	96.5355	328.712	9.84412	34.9499	5.86972	73.9413	2.83696	144.331	54.5361	23.3104	7.66523	35.1735	28.8745	0.797354	22.4053	8.09528	1.79103	10.4538	10.0323	40.3396	9.81925	33.8625	0	29.6801	27.7709	45.1983	60.0808	70.0646	17.7129
tRF-26-9N1EWJQ72SD	6.97204	-1.24988	0.229807	-5.43883	5.36329e-08	6.78023e-07	3.13719	2.28977	6.12484	1.54204	1.60227	1.40168	3.70858	1.85943	14.8263	7.43978	4.046	1.12802	8.85135	3.08496	0	9.70367	7.03152	2.85306	3.35412	2.02579	5.67393	3.30528	2.72681	6.55605	8.62338	7.30016	4.49159	3.18942	0.658981	6.07146	2.98504	2.98679	10.0323	5.93229	6.07858	3.07841	3.34683	9.89335	2.13622	2.07808	1.23878	0	0.492026
tRF-25-6VW631QJ3K	2.59154	-1.80339	0.331662	-5.43743	5.40541e-08	6.82083e-07	0.680763	0	1.22497	0.616815	0.400568	0	0.741715	0.61981	1.28924	1.23996	0	0	3.79344	0	0.995211	1.21296	2.10945	1.42653	1.2578	1.01289	1.41848	2.20352	2.72681	0	2.87446	0	1.92497	0.797354	0	0	0.597009	1.49339	18.0581	0	1.40275	4.10454	0	0.989335	0	0.519521	0	0	0.492026
tRF-30-JMRPFQJDZXHY	1.01646	-2.8653	0.527694	-5.42985	5.64025e-08	7.104e-07	0	0	0	0.308407	0	0.700841	0	0	0.644621	0	0	1.12802	0	0	0	0	0	0	0	2.02579	0	0	0	0	0	0	1.92497	0	0	0	0	0	0	0	0	0	0	0	0	0.519521	1.23878	0	0
tRF-19-2WI0PRIZ	1.40283	-2.07279	0.382321	-5.4216	5.90685e-08	7.42607e-07	0	2.28977	1.63329	0.308407	0.801137	0	0	0.61981	3.22311	0.619982	0	0	2.52896	0	0	0	0	0.713264	0.838531	2.02579	1.41848	0	0	0	0	0	0	0	0	0.674607	0.597009	0	0	1.18646	0.935167	0	3.34683	0.989335	0	0	0	0	0
tRF-21-VP9N15WV0	4.52782	1.65131	0.304675	5.41991	5.96284e-08	7.48265e-07	5.17519	5.3428	2.44994	11.4111	34.4489	7.70925	2.96686	9.29715	2.57849	9.29973	4.046	22.5605	1.26448	6.16991	16.9186	0	6.32836	8.55917	10.0624	13.1676	0	16.5264	7.27148	0.72845	6.70707	3.9819	3.20828	2.39206	4.61286	2.02382	4.17906	5.22688	2.00646	0	2.8055	7.18295	4.46244	0	2.13622	6.23425	1.85817	24.1602	11.8086
tRF-27-OB1690PQR3P	9.44846	2.02905	0.374698	5.41517	6.12308e-08	7.66961e-07	6.33523	0.763257	17.1496	53.9713	4.40625	13.316	0	3.71886	1.93386	39.0588	5.39467	24.8165	7.58687	74.039	25.8755	23.0462	2.10945	9.9857	135.423	4.05158	7.09241	24.2388	70.8969	7.2845	1.91631	1.3273	1.28331	0.797354	0.658981	4.04764	2.38804	1.49339	2.00646	9.49166	0	29.7579	5.57805	18.7974	19.226	9.35138	3.09695	26.5762	1.9681
tRF-29-FP18LPMBQ4H4	13.8338	1.89815	0.350798	5.41095	6.26915e-08	7.83816e-07	12.329	3.05303	10.2081	51.504	7.21023	15.4185	1.48343	17.3547	15.4709	40.9188	1.34867	41.7369	2.52896	9.25487	18.909	25.4721	46.408	60.6275	12.578	36.4642	9.92937	25.3405	12.7251	10.1983	2.87446	27.8733	153.997	2.39206	5.93083	29.6827	8.35813	2.98679	8.02584	32.0344	2.8055	42.0716	2.23122	8.90402	0	10.3904	75.5656	12.0801	56.091
tRF-33-RX6NMH490VL8DJ	15.1175	-1.87136	0.346016	-5.4083	6.36256e-08	7.94039e-07	2.99299	3.05303	7.75813	2.15885	0.400568	2.10252	1.48343	1.85943	27.7187	17.3595	5.39467	0	11.3803	1.54248	1.99042	50.9443	11.9536	5.70611	1.67706	2.02579	11.3479	1.10176	1.81787	32.7802	3.83261	15.264	17.9664	0	1.31796	11.4683	4.17906	1.49339	4.01292	1.18646	3.74067	1.02614	1.11561	15.8294	0	0.519521	3.71634	0.80534	0.984052
tRF-22-SX73V2Y8K	2.70597	2.16282	0.399977	5.40736	6.39623e-08	7.9678e-07	2.40899	0.763257	1.63329	9.86904	14.821	4.20505	1.48343	6.81791	0.644621	4.95985	0	15.7923	1.26448	0	4.97605	2.42592	1.4063	7.13264	11.7394	6.07736	0	19.8317	2.72681	2.18535	5.74892	3.31825	13.4748	2.39206	1.31796	1.34921	2.98504	2.98679	0	1.18646	3.27308	2.05227	0	0	2.13622	9.35138	0	6.44272	12.3007
tRF-29-MEF91SS2PMER	1476.92	1.40049	0.259037	5.40654	6.4255e-08	7.98967e-07	1449.27	381.629	1356.45	2598.64	1436.84	1576.89	292.236	3358.75	989.494	1547.47	129.472	6515.47	604.421	3688.07	1751.57	6480.84	3337.86	6295.27	1345.42	5330.86	710.66	7703.52	2965.86	1462	1326.08	2077.89	5142.87	288.642	641.188	672.583	813.126	580.93	553.783	4801.59	1068.43	1693.12	423.932	1851.05	288.39	1603.24	5745.46	1461.69	1239.91
tRF-35-Q99P9P9NH57S36	1.84465	2.71566	0.502371	5.40569	6.45594e-08	8.00131e-07	1.79283	0	4.49155	8.94382	0.801137	3.5042	0	3.71886	2.57849	15.4995	0	11.2802	0	4.62743	3.98084	14.5555	3.51576	0.713264	1.2578	13.1676	4.25545	4.40705	0	8.01295	0	1.99095	3.20828	1.59471	0.658981	2.02382	0	0	0	3.55937	0.467583	2.05227	0	3.95734	2.13622	3.11713	15.4847	0.80534	1.47608
tRF-20-RK9P4P9L	6.69597	1.43382	0.265246	5.40562	6.45836e-08	8.00131e-07	6.32146	9.92235	6.12484	57.6722	18.0256	14.7177	17.8012	48.3452	4.51235	6.8198	17.5327	13.5363	5.05792	7.71239	14.9282	6.06479	7.03152	12.8388	15.9321	5.06447	4.25545	16.5264	1.81787	5.09915	0	5.3092	5.7749	0	11.2027	6.07146	4.77607	10.4538	2.00646	3.55937	1.40275	12.3136	10.0405	3.95734	6.40867	6.23425	14.8654	0	13.7767
tRF-22-Q4PUQ340M	3.00836	1.68043	0.311004	5.40322	6.54556e-08	8.09463e-07	3.11912	2.28977	2.85826	5.55133	1.60227	2.10252	5.19201	6.81791	0	2.47993	5.39467	7.89617	3.79344	9.25487	6.96648	12.1296	0.703152	2.85306	14.6743	2.02579	2.83696	3.30528	0.908935	0.72845	2.87446	2.6546	1.28331	1.59471	3.95388	1.34921	5.97009	2.24009	2.00646	17.7969	0	4.10454	6.69366	1.97867	4.27244	3.63665	0.61939	9.66408	0.984052
tRF-28-Z6V6Z3M8ZL0D	0.863749	-2.51306	0.465479	-5.39888	6.706e-08	8.27803e-07	0	0	0	0.616815	0	0.700841	0	0	0	0	0	0	0	3.08496	0	0	0	0	0	0	1.41848	1.10176	0	0	0	0	0	0.797354	0	0	0	0	2.00646	0	0	0	0	0.989335	0	0	1.23878	0	0
tRF-26-RXPIN24YDRB	5.23842	-1.36003	0.252726	-5.38145	7.389e-08	9.10464e-07	2.00223	1.52651	2.44994	1.23363	1.2017	1.40168	5.19201	2.47924	0.644621	8.05976	0	0	7.58687	7.71239	0.995211	2.42592	3.51576	2.13979	2.09633	2.02579	4.25545	2.20352	1.81787	6.55605	0.958154	1.3273	8.34152	0.797354	2.63592	14.8413	3.58205	2.24009	10.0323	2.37291	1.87033	5.13068	2.23122	1.97867	0	1.55856	1.85817	1.61068	0.984052
tRF-17-2VR0PS4	2.61901	-1.65498	0.307553	-5.38111	7.40266e-08	9.105e-07	0.643139	5.3428	0.408323	1.23363	2.80398	3.5042	3.70858	1.23962	0.644621	0	2.69734	0	2.52896	0	0	0	0	0	0.838531	0	0	0	0	5.09915	1.91631	0.663651	0.641656	2.39206	2.63592	0.674607	0.597009	1.49339	4.01292	0	0.467583	3.07841	1.11561	0	2.13622	0.519521	0	2.41602	1.47608
tRF-21-YU4RRWRBD	12.9051	1.51615	0.281828	5.3797	7.46095e-08	9.16016e-07	10.9785	14.5019	8.16646	6.47656	94.9347	28.0336	18.5429	73.1376	3.22311	2.47993	6.74334	34.9687	7.58687	9.25487	36.8228	7.27775	7.03152	10.699	35.2183	12.1547	2.83696	24.2388	26.3591	7.2845	11.4978	3.9819	3.84993	13.555	13.8386	2.02382	8.35813	11.2005	4.01292	9.49166	6.54617	6.15682	3.34683	4.94668	38.452	30.6517	6.81329	73.286	28.0455
tRF-17-RXSINHQ	52.3218	1.80573	0.335713	5.37877	7.49958e-08	9.19103e-07	32.9381	74.036	14.2913	228.222	1012.24	84.1009	89.0058	68.1791	4.51235	17.9795	41.8087	144.387	12.6448	12.3398	31.8467	8.49071	4.21891	60.6275	93.077	95.212	5.67393	36.3581	89.0756	10.9267	41.2006	52.4284	3.84993	62.991	52.0595	12.8175	34.0295	23.8943	8.02584	15.4239	18.2357	4.10454	15.6185	9.89335	207.214	177.676	26.0144	268.984	150.56
tRF-18-ELXKKSDZ	2.91446	-1.70607	0.317459	-5.37414	7.69472e-08	9.41325e-07	0.708208	4.57954	1.22497	0	3.60511	0.700841	4.45029	2.47924	3.86773	2.47993	4.046	1.12802	2.52896	0	0	0	0.703152	0.713264	2.09633	1.01289	2.83696	0	1.81787	0.72845	3.83261	0.663651	0	4.78412	0.658981	0.674607	1.19402	2.24009	0	0	0	0	5.57805	0	0	1.55856	0	0	0.492026
tRF-26-XZX5S4113KE	2.86041	-1.81091	0.337291	-5.36898	7.91818e-08	9.65854e-07	0.773917	1.52651	5.3082	0.308407	0.801137	1.40168	0.741715	1.85943	2.57849	3.09991	0	0	3.79344	4.62743	0	0	0	1.42653	0.419266	0	1.41848	0	1.81787	0.72845	0.958154	1.99095	3.20828	0	0	0.674607	2.38804	0.746697	4.01292	3.55937	0	1.02614	1.11561	1.97867	0	0.519521	0	0	0
tRF-22-WB8Y45FV2	4.24506	-1.36884	0.254958	-5.36886	7.92357e-08	9.65854e-07	1.37543	0.763257	0.408323	0.616815	0.400568	3.5042	2.96686	0	3.86773	6.19982	10.7893	0	8.85135	0	0	1.21296	1.4063	1.42653	5.45045	1.01289	8.51089	1.10176	0.908935	3.64225	0.958154	4.64555	3.84993	0.797354	3.2949	5.39685	2.38804	3.73348	6.01938	0	1.87033	0	4.46244	0	0	2.5976	1.23878	0	1.9681
tRF-17-86V8WPK	3.80539	1.7067	0.317994	5.36708	8.00218e-08	9.73693e-07	4.11253	15.2651	0.816646	1.54204	10.0142	4.90589	15.576	18.5943	1.93386	2.47993	4.046	11.2802	0	1.54248	12.9377	3.63888	4.92206	1.42653	5.03119	5.06447	2.83696	8.81409	7.27148	1.4569	0.958154	2.6546	10.2665	7.17619	5.27185	2.69843	4.17906	9.70706	0	3.55937	2.8055	1.02614	0	4.94668	10.6811	2.5976	11.149	11.2748	26.0774
tRF-24-SX0DIJZ7FV	3.52165	2.61344	0.486978	5.36665	8.02145e-08	9.74299e-07	2.16383	0	0.816646	4.62611	2.40341	2.10252	2.22515	16.7349	0	1.23996	4.046	22.5605	1.26448	49.3593	39.8084	9.70367	0	7.13264	3.77339	2.02579	0	12.1194	15.4519	1.4569	0.958154	0	0	0	2.63592	2.02382	0.597009	0.746697	0	8.3052	0	7.18295	0	0	4.27244	14.0271	0.61939	7.24806	0.492026
tRF-43-DRI8RZKSLP7SDRXSW	5.44217	-2.03038	0.378369	-5.36614	8.04405e-08	9.75305e-07	0.943294	0.763257	0	0.308407	0	0	0	1.23962	3.86773	0	4.046	1.12802	0	3.08496	0	3.63888	2.10945	0	2.09633	0	0	0	0.908935	14.569	0	3.31825	3.84993	0	0	6.74607	7.16411	2.24009	2.00646	3.55937	0.467583	0	1.11561	11.872	8.54489	0.519521	4.95512	0	0.492026
tRF-22-WE8S68L52	272.616	-1.09849	0.204908	-5.36089	8.28144e-08	1.0023e-06	128.414	115.252	104.939	17.2708	41.2585	52.5631	55.6286	83.0545	284.278	31.6191	304.799	133.107	292.095	47.8168	58.7174	123.722	252.431	166.904	603.742	113.444	353.202	81.5304	95.4382	294.294	245.287	114.812	265.004	102.061	467.217	214.525	177.312	167.26	224.723	29.6614	384.821	187.783	727.378	245.355	177.306	165.208	70.6104	46.7097	137.767
tRF-24-J9ZH0SR9IE	1.48518	-2.00748	0.374526	-5.36006	8.31956e-08	1.00384e-06	0	0	0.408323	0	0	0	0	0.61981	0.644621	0.619982	1.34867	0	2.52896	0	0	0	0	0	1.2578	0	1.41848	1.10176	1.81787	2.18535	3.83261	0	0.641656	3.18942	0	0	0	0	0	1.18646	2.8055	1.02614	0	0	0	0	0	0.80534	0
tRF-16-MLQHWUD	3.85868	-1.76419	0.329142	-5.35997	8.32361e-08	1.00384e-06	1.37545	3.05303	1.63329	0	2.40341	1.40168	2.96686	1.85943	1.93386	0.619982	9.44068	0	0	0	0.995211	1.21296	0	0	1.67706	3.03868	1.41848	0	0	2.18535	2.87446	8.62746	1.28331	5.58148	0	1.34921	1.79103	1.49339	6.01938	0	1.87033	0	6.69366	0	2.13622	1.03904	3.09695	0.80534	1.47608
tRF-26-8PR9DM3WWKD	10.3772	-1.69179	0.315742	-5.35813	8.40892e-08	1.01234e-06	2.84761	0.763257	2.85826	0.308407	25.2358	2.10252	0.741715	0	1.93386	6.8198	1.34867	4.5121	20.2317	20.0522	8.9569	13.3425	2.10945	0.713264	4.19266	4.05158	2.83696	6.61057	7.27148	2.18535	8.62338	5.97286	1.92497	1.59471	1.31796	1.34921	1.79103	3.73348	18.0581	7.11874	0	7.18295	7.80927	1.97867	0	0.519521	3.71634	2.41602	0
tRF-18-877343DZ	37.9035	1.29455	0.241692	5.35618	8.49993e-08	1.02149e-06	44.7671	33.5833	17.5579	44.4107	54.8779	15.4185	14.8343	37.1886	45.1235	45.8786	8.09201	206.428	7.58687	89.4637	47.7701	146.768	108.988	62.054	24.3174	93.1863	15.6033	132.211	49.9914	45.8923	37.368	99.5476	194.422	15.9471	36.2439	35.7541	18.5073	14.1872	52.1679	83.052	43.0177	55.4113	13.3873	47.4881	34.1796	55.5887	43.9767	30.6029	29.5216
tRF-33-LZNL7L73V6M9DV	1.42135	2.4676	0.461186	5.35055	8.76894e-08	1.05196e-06	1.12092	0.763257	2.44994	5.55133	2.80398	2.10252	0	3.71886	1.93386	7.43978	0	3.38407	0	0	3.98084	6.06479	1.4063	0.713264	1.2578	4.05158	2.83696	17.6282	0.908935	0.72845	0.958154	3.31825	3.84993	0.797354	0.658981	1.34921	0	0	0	3.55937	0	3.07841	0	1.97867	0	1.55856	21.6786	0	0.984052
tRF-20-WE8RO86J	5.7506	1.62577	0.30413	5.34564	9.01005e-08	1.07899e-06	6.02426	14.5019	2.85826	9.56063	55.2784	14.7177	6.67544	22.933	1.28924	1.23996	0	16.9204	1.26448	0	16.9186	3.63888	3.51576	7.84591	12.9972	7.09026	0	9.91585	8.18042	0	6.70707	2.6546	2.56662	4.78412	4.61286	1.34921	5.37308	8.96036	4.01292	10.6781	1.40275	5.13068	1.11561	2.96801	12.8173	14.5466	9.29085	23.3549	13.2847
tRF-32-PY5P4PZ3FJHP1	4.92812	2.04822	0.383227	5.34467	9.05841e-08	1.08288e-06	4.92646	0	3.26658	11.7195	5.60796	2.80336	0.741715	22.3132	5.80159	9.91971	0	11.2802	0	9.25487	8.9569	27.8981	8.43782	9.27243	5.86972	4.05158	2.83696	26.4423	2.72681	24.7673	1.91631	11.9457	9.62484	0	3.2949	4.72225	0.597009	0	0	11.8646	1.87033	5.13068	2.23122	12.8614	0	7.27329	14.246	63.6219	2.46013
tRF-26-JKIKYUY9H3D	2.39981	-1.86967	0.349977	-5.34226	9.17935e-08	1.09541e-06	0.630819	0	0.816646	3.70089	0.400568	0	0	2.47924	0.644621	0.619982	0	1.12802	0	0	0	2.42592	0.703152	1.42653	0.419266	0	0	0	3.63574	3.64225	1.91631	0	0.641656	0.797354	0	0	0	1.49339	2.00646	0	0.467583	1.02614	0	1.97867	0	1.03904	0	4.83204	0.492026
tRF-29-86J8WPMN1EJ3	257.731	1.38753	0.259775	5.34129	9.22849e-08	1.09935e-06	288.098	58.0076	182.52	428.07	108.955	342.711	66.7544	989.836	388.062	252.953	31.0194	442.185	80.9266	256.051	184.114	859.988	1338.8	725.39	297.679	386.926	194.332	529.947	315.401	140.591	154.263	453.273	1599.65	67.7751	100.165	355.518	490.741	278.518	248.801	1171.03	219.297	561.296	103.752	418.489	19.226	191.703	545.063	300.392	474.313
tRF-18-83ML5F02	44.747	-1.1415	0.213916	-5.33622	9.49049e-08	1.12859e-06	23.1179	96.1704	12.2497	21.5885	56.8807	35.7429	70.4629	55.7829	48.9912	22.9393	39.1114	24.8165	30.3475	1.54248	10.9473	1.21296	7.03152	36.3765	21.3825	23.2966	14.1848	7.71233	21.8144	32.7802	33.5354	21.2368	14.1164	59.0042	27.6772	17.5398	40.5966	32.108	26.084	4.74583	47.6935	14.3659	34.5839	10.8827	14.9536	21.8199	27.8725	32.2136	44.7744
tRF-24-SXQ3V2Y72E	2.74554	2.16293	0.405899	5.32874	9.88958e-08	1.174e-06	2.16687	0	0.816646	7.71019	7.6108	2.10252	0	13.6358	0	6.19982	0	11.2802	1.26448	1.54248	40.8036	3.63888	7.03152	5.70611	8.80458	3.03868	0	5.50881	0.908935	0.72845	1.91631	0.663651	1.92497	1.59471	3.95388	0.674607	2.38804	2.24009	2.00646	1.18646	0	2.05227	2.23122	0.989335	10.6811	6.23425	0	8.85874	9.3485
tRF-27-887S1RMH5MM	1.27538	-2.33156	0.437805	-5.32558	1.00633e-07	1.19106e-06	0	0	0	0	2.40341	0	0	0	0	0	0	3.38407	0	1.54248	0	0	0	0	0.419266	0	0	0	0	0	1.91631	0	0	0	0.658981	0	1.19402	1.49339	0	0	0	1.02614	0	0	0	0.519521	0.61939	0.80534	0
tRF-21-LE308HP1B	9.96414	-1.01051	0.18975	-5.32549	1.00683e-07	1.19106e-06	5.62591	11.4489	4.89987	3.39248	10.8153	4.20505	13.3509	4.33867	7.73546	3.71989	6.74334	2.25605	5.05792	4.62743	12.9377	2.42592	8.43782	4.27958	4.19266	2.02579	24.1142	8.81409	3.63574	6.55605	3.83261	0	3.20828	3.18942	11.2027	6.74607	11.3432	2.98679	16.0517	9.49166	7.01375	12.3136	10.0405	7.91468	8.54489	4.67569	6.1939	1.61068	7.38039
tRF-26-9MVH7P59N3E	2.11663	2.1273	0.399481	5.32516	1.00862e-07	1.19111e-06	2.09377	1.52651	1.22497	4.93452	4.80682	1.40168	0.741715	7.43772	0.644621	8.05976	1.34867	7.89617	1.26448	0	12.9377	2.42592	2.10945	3.56632	15.5128	3.03868	0	6.61057	3.63574	2.9138	0	0.663651	7.05821	0	0	0	1.79103	0.746697	0	7.11874	0.467583	4.10454	1.11561	0	0	2.07808	2.47756	5.63738	15.2528
tRF-25-K84J83ML5F	5.09039	1.8377	0.345253	5.32275	1.02212e-07	1.20497e-06	3.7107	3.81629	5.71652	99.3072	3.60511	5.60673	1.48343	7.43772	2.57849	2.47993	4.046	63.1693	1.26448	7.71239	1.99042	12.1296	1.4063	16.4051	1.2578	5.06447	2.83696	3.30528	5.45361	2.18535	4.79077	5.3092	12.1915	3.18942	4.61286	0	3.58205	2.24009	2.00646	14.2375	5.14342	4.10454	0	2.96801	0	5.19521	3.09695	17.7175	4.42824
tRF-20-MEJB5Y13	12.5141	-1.16136	0.218232	-5.32169	1.02809e-07	1.20992e-06	6.70016	15.2651	9.39142	2.46726	9.21307	4.20505	8.15887	4.95848	5.80159	13.0196	31.0194	0	2.52896	0	0	1.21296	7.03152	5.70611	11.3202	5.06447	4.25545	1.10176	0	13.1121	6.70707	3.9819	10.2665	13.555	6.58981	16.1906	13.1342	15.6806	8.02584	5.93229	7.94892	12.3136	7.80927	3.95734	6.40867	3.63665	6.81329	4.0267	19.681
tRF-28-R47673FEWSD3	1.75089	3.56171	0.669949	5.31639	1.05847e-07	1.24352e-06	0.881747	0	6.12484	61.0647	1.60227	9.81177	0	1.85943	0	1.23996	0	15.7923	0	7.71239	7.96169	10.9166	0	5.70611	0	3.03868	1.41848	9.91585	0	0	0.958154	0	0	0	0	0	0	0	0	3.55937	0	1.02614	1.11561	0.989335	0	2.5976	1.85817	0.80534	0.984052
tRF-18-59KNNVDR	6.21278	-1.85947	0.349943	-5.31364	1.07459e-07	1.26029e-06	1.23979	22.8977	4.08323	0.616815	1.60227	3.5042	16.3177	1.23962	0.644621	1.23996	0	1.12802	2.52896	0	0	0	0	0	1.2578	2.02579	1.41848	1.10176	1.81787	0	0.958154	1.99095	0	21.5286	5.93083	0.674607	2.98504	6.72027	2.00646	0	2.8055	0	2.23122	0	0	0.519521	1.85817	6.44272	1.9681
tRF-32-RK9P4P9L5HMVQ	96.3512	1.96375	0.369923	5.30854	1.10504e-07	1.29377e-06	54.9868	11.4489	133.93	331.846	50.4716	49.7597	9.6423	50.2046	55.4374	231.253	4.046	101.522	7.58687	188.182	682.715	656.211	273.526	226.818	60.3742	266.391	25.5327	388.922	54.5361	147.147	39.2843	171.222	283.612	15.1497	27.0182	115.358	81.7902	14.9339	26.084	148.307	7.94892	332.468	15.6185	108.827	25.6347	27.5346	1422.74	16.9121	89.5488
tRF-21-LMKPU7K1B	1.39428	2.64636	0.498926	5.30411	1.13223e-07	1.32333e-06	1.37545	2.28977	3.6749	12.3363	0.400568	1.40168	2.22515	1.85943	0.644621	3.09991	8.09201	7.89617	12.6448	6.16991	0	0	0	0.713264	0.838531	0	15.6033	1.10176	0	1.4569	1.91631	0	0	5.58148	2.63592	1.34921	0	0.746697	0	0	1.87033	0	2.23122	0	2.13622	2.07808	6.1939	0	0
tRF-30-XSXMSL73VL4Y	108.191	1.61269	0.304264	5.30031	1.15605e-07	1.34886e-06	106.891	30.5303	83.2978	683.739	122.173	207.449	26.7017	318.582	75.4207	108.497	12.138	585.444	20.2317	100.261	85.5881	215.907	157.506	460.769	75.0485	294.752	49.6469	154.247	114.526	51.7199	71.8615	258.16	516.533	19.9339	59.3083	165.279	88.9543	105.284	120.388	221.868	60.7858	163.156	24.5434	69.2535	17.0898	121.568	570.458	156.236	173.193
tRF-23-WJ9X0UD304	5.25656	-1.29193	0.243789	-5.29939	1.16192e-07	1.35339e-06	2.90371	6.10606	6.94149	0.616815	1.60227	1.40168	2.96686	2.47924	3.86773	4.33987	4.046	3.38407	3.79344	1.54248	0.995211	3.63888	0.703152	0.713264	4.19266	1.01289	1.41848	5.50881	0	9.46985	2.87446	2.6546	5.13325	5.58148	5.27185	3.37303	2.98504	1.49339	2.00646	0	4.20825	0	7.80927	2.96801	0	0	2.47756	2.41602	3.93621
tRF-33-IK9NJ4S2I7L7DV	2.43877	3.57904	0.675561	5.29788	1.17157e-07	1.3623e-06	0.209633	0	4.89987	59.8311	1.60227	3.5042	0	0	0.644621	8.67974	0	10.1522	1.26448	26.2221	0.995211	46.0924	0	0.713264	0.419266	0	0	9.91585	28.177	0.72845	0.958154	0.663651	0	0	0	2.02382	0	0	0	1.18646	0	0	1.11561	0	0	2.07808	3.71634	0	0
tRF-19-BX1WZ42E	1.29175	2.70882	0.511498	5.29585	1.18463e-07	1.37514e-06	1.27896	1.52651	2.04161	2.77567	3.20455	4.20505	2.22515	4.33867	0.644621	1.23996	1.34867	1.12802	0	4.62743	0	0	0	0.713264	4.61192	0	0	4.40705	13.634	0	0	1.3273	0	1.59471	1.31796	1.34921	0	1.49339	0	0	0.467583	4.10454	0	0	23.4984	0.519521	1.85817	9.66408	0
tRF-37-LSM1M3WE8SSP6D2	6.88582	1.7808	0.336535	5.29157	1.21273e-07	1.40298e-06	7.28437	5.3428	14.6996	28.0651	3.20455	4.20505	2.96686	11.1566	28.3633	5.57984	5.39467	21.4325	2.52896	13.8823	13.933	57.0091	15.4693	7.84591	9.22384	6.07736	1.41848	5.50881	1.81787	50.263	1.91631	5.3092	8.34152	2.39206	5.93083	8.76989	8.35813	10.4538	2.00646	9.49166	4.67583	12.3136	3.34683	21.7654	8.54489	10.3904	28.4919	2.41602	6.39634
tRF-18-NZD75K0J	2.71491	-1.59654	0.302333	-5.28075	1.28658e-07	1.4859e-06	1.01713	4.57954	2.85826	0	4.40625	0.700841	1.48343	1.85943	3.86773	1.85995	2.69734	1.12802	1.26448	0	0.995211	0	0.703152	0.713264	3.77339	0	0	0	0	2.9138	0.958154	0.663651	0.641656	1.59471	1.31796	0	0.597009	0	2.00646	1.18646	2.8055	0	1.11561	0.989335	4.27244	1.03904	1.23878	0	0.984052
tRF-20-YBOZZ7ND	1.75943	2.49299	0.472148	5.2801	1.29116e-07	1.48865e-06	1.33126	0.763257	1.63329	3.70089	1.60227	7.70925	2.96686	4.33867	0	2.47993	0	16.9204	0	4.62743	7.96169	1.21296	0.703152	4.99285	2.51559	0	0	2.20352	10.9072	1.4569	0.958154	0	0	0	1.31796	0.674607	1.19402	0.746697	0	0	0	1.02614	0	1.97867	4.27244	5.71473	2.47756	20.1335	0
tRF-26-HWH3RXSINHE	5.18027	1.67155	0.317431	5.26588	1.39521e-07	1.6032e-06	5.72021	2.28977	6.94149	15.4204	13.6193	2.10252	1.48343	13.016	1.28924	8.05976	0	50.7611	1.26448	10.7973	11.9425	24.2592	14.7662	23.5377	4.19266	13.1676	0	25.3405	8.18042	2.18535	7.66523	5.97286	13.4748	0.797354	3.95388	2.02382	2.38804	2.98679	0	7.11874	1.87033	1.02614	0	5.93601	0	12.988	5.57451	10.4694	10.8246
tRF-23-IPRVYJ9XW	3.84977	-1.86264	0.35387	-5.26362	1.41245e-07	1.61865e-06	1.30156	3.05303	1.63329	2.77567	0.801137	1.40168	0.741715	0	1.93386	1.85995	1.34867	2.25605	1.26448	0	0	0	2.10945	6.41938	2.09633	3.03868	1.41848	0	3.63574	9.46985	0	0	0	0	0	0	1.19402	0.746697	0	0	0.467583	7.18295	0	1.97867	0	1.55856	0.61939	4.0267	0.492026
tRF-19-VKS4I71Z	6.82012	-1.20054	0.228097	-5.26329	1.415e-07	1.61865e-06	3.34564	12.9754	3.6749	0.308407	6.40909	4.90589	3.70858	3.09905	9.0247	1.23996	5.39467	2.25605	7.58687	1.54248	0.995211	0	2.10945	0.713264	4.61192	4.05158	5.67393	0	0.908935	8.01295	6.70707	3.31825	1.28331	5.58148	1.97694	3.37303	4.17906	2.24009	6.01938	0	2.8055	3.07841	11.1561	2.96801	8.54489	3.11713	1.85817	3.22136	2.46013
tRF-33-R9J89O9NF5W8W	772.888	2.27095	0.431478	5.26319	1.41578e-07	1.61865e-06	295.962	49.6117	146.588	626.376	120.17	320.284	44.5029	670.634	147.618	843.795	122.729	706.143	15.1737	445.776	1666.98	2066.88	1323.33	1340.22	840.208	1633.8	75.1795	3467.24	1421.57	802.752	31.6191	3981.24	16531	15.1497	233.279	2204.61	271.639	115.738	134.433	1116.46	12.6247	1477.64	17.8498	92.9975	55.5418	192.223	11254.9	229.522	1987.29
tRF-24-6XQ6S8V010	6.61404	1.72114	0.327406	5.25689	1.46511e-07	1.67223e-06	6.15212	9.92235	11.8414	124.905	4.80682	14.0168	11.1257	15.4952	1.28924	3.09991	4.046	16.9204	7.58687	3.08496	0	8.49071	1.4063	10.699	11.3202	7.09026	1.41848	2.20352	3.63574	0	0	2.6546	7.05821	13.555	11.8617	2.02382	5.37308	18.6674	2.00646	21.3562	5.611	2.05227	4.46244	3.95734	2.13622	7.27329	1.85817	51.5418	12.3007
tRF-40-2VR008R959KUMKF6	15.2691	-1.58049	0.30079	-5.25445	1.48468e-07	1.69174e-06	5.76939	6.86932	2.85826	14.8036	5.60796	2.80336	6.67544	1.85943	29.008	4.33987	25.6247	6.76814	3.79344	7.71239	3.98084	21.8333	9.84412	7.13264	8.80458	5.06447	1.41848	1.10176	4.54468	180.656	4.79077	5.3092	8.98318	1.59471	5.93083	7.42067	9.55214	0	6.01938	9.49166	3.27308	9.23522	4.46244	25.7227	10.6811	2.07808	29.1113	1.61068	4.42824
tRF-22-J29154SXH	5.6017	1.29602	0.247062	5.24572	1.55671e-07	1.77086e-06	6.90828	7.63257	12.658	10.7943	8.8125	5.60673	8.90058	7.43772	5.15697	21.0794	10.7893	5.64012	8.85135	13.8823	4.97605	2.42592	5.62521	7.84591	9.22384	3.03868	4.25545	1.10176	1.81787	2.9138	5.74892	5.3092	8.34152	6.37883	1.97694	4.72225	12.5372	4.48018	2.00646	9.49166	4.20825	1.02614	8.92488	4.94668	8.54489	5.19521	1.85817	19.3282	4.92026
tRF-42-DRI8RZKSLP7SDRXS1	1.2946	-2.72007	0.518874	-5.24226	1.58622e-07	1.80141e-06	0	0	0	0	0	0	0	0	1.28924	0	0	0	0	0	0	0	0.703152	0	0	0	0	0	0	2.18535	0	0	1.28331	0	0	1.34921	1.79103	0	0	1.18646	0	0	1.11561	0.989335	0	0	0.61939	0	0
tRF-23-SP58309M0F	1.69446	2.02465	0.388191	5.21562	1.83206e-07	2.07715e-06	1.95627	1.52651	0.816646	3.70089	2.00284	1.40168	2.96686	1.85943	1.93386	3.09991	5.39467	4.5121	0	7.71239	13.933	4.85184	4.92206	4.99285	2.93486	2.02579	0	2.20352	0.908935	1.4569	0	2.6546	16.0414	0	0.658981	0.674607	1.79103	0.746697	2.00646	0	0	2.05227	0	1.97867	0	0.519521	1.23878	0	2.46013
tRF-37-0VL8K87SIRMM121	1.28496	2.87723	0.551845	5.21384	1.84974e-07	2.09371e-06	1.05733	0	1.22497	14.1867	5.60796	1.40168	0	1.23962	1.28924	0.619982	0	15.7923	0	24.6797	4.97605	7.27775	0	1.42653	1.2578	1.01289	1.41848	1.10176	0	1.4569	0	0	2.56662	0	0.658981	0	0	1.49339	0	1.18646	0	0	0	0	4.27244	2.07808	0.61939	3.22136	0.492026
tRF-18-8R6546D2	1049.88	1.04245	0.200117	5.20922	1.89638e-07	2.14294e-06	1099.68	2259.24	915.46	1661.7	1288.23	1169.7	3193.08	2111.07	626.572	918.193	2334.54	521.147	1101.36	689.488	1231.08	292.323	412.75	609.841	2068.66	545.95	951.801	988.28	1097.99	913.476	732.987	660.996	252.812	2210.27	2010.55	895.878	994.617	1459.79	708.28	774.757	1272.29	688.537	3526.44	1709.57	5263.65	2068.73	1591.21	2034.29	551.561
tRF-23-JOWU1MN005	4.25082	1.23473	0.237099	5.20764	1.91259e-07	2.15769e-06	4.93437	1.52651	15.5163	7.71019	2.40341	8.41009	3.70858	2.47924	1.93386	4.33987	5.39467	4.5121	7.58687	12.3398	12.9377	13.3425	4.92206	7.13264	3.77339	1.01289	2.83696	13.2211	4.54468	0	5.74892	1.99095	2.56662	8.77089	1.97694	2.02382	4.17906	1.49339	6.01938	18.9833	5.14342	12.3136	5.57805	4.94668	2.13622	1.03904	4.95512	8.0534	12.3007
tRF-25-SL73VL4YMY	2.09633	2.58576	0.496936	5.2034	1.95672e-07	2.20382e-06	1.69323	1.52651	1.22497	20.6633	12.017	0	0	1.23962	0	1.85995	0	20.3044	0	30.8496	2.98563	3.63888	0.703152	3.56632	1.2578	6.07736	0	2.20352	4.54468	2.18535	0	2.6546	3.20828	0	2.63592	1.34921	0.597009	0	0	1.18646	0	4.10454	0	0	2.13622	6.75377	0	6.44272	3.44418
tRF-23-7SERML92V	2.46753	2.2945	0.441938	5.19191	2.08143e-07	2.33666e-06	1.42251	0.763257	1.22497	8.94382	12.8182	1.40168	1.48343	17.3547	0	1.23996	2.69734	38.3528	0	3.08496	1.99042	1.21296	0.703152	1.42653	5.45045	3.03868	1.41848	6.61057	14.543	0.72845	1.91631	0.663651	6.41656	3.18942	3.95388	0	0.597009	1.49339	0	1.18646	1.40275	0	0	0	10.6811	9.35138	0	13.6908	6.88837
tRF-22-WB8HWKS52	24.7769	-1.00821	0.19419	-5.19191	2.08153e-07	2.33666e-06	12.9071	12.9754	3.26658	0.616815	2.40341	4.90589	5.93372	5.57829	19.9833	9.29973	44.5061	14.6643	41.7278	9.25487	14.9282	14.5555	12.6567	12.8388	22.6403	9.11605	36.8805	19.8317	9.08935	31.3233	12.456	7.30016	29.5162	4.78412	26.3592	44.524	9.55214	16.4273	24.0775	8.3052	25.2495	21.5489	42.3932	15.8294	4.27244	7.79281	14.8654	3.22136	11.3166
tRF-29-PSQP4PW3FJFL	61.2705	1.68012	0.323909	5.18702	2.13682e-07	2.39086e-06	53.6601	16.0284	121.272	618.974	19.6278	58.8706	8.90058	61.981	72.8422	56.4183	10.7893	433.161	15.1737	50.9018	34.8324	201.351	86.4876	91.2978	58.2779	153.96	17.0218	104.667	38.1753	42.9785	28.7446	301.297	579.415	36.6783	24.3823	33.0557	56.7159	88.1102	26.084	175.596	81.8271	32.8364	14.5029	43.5307	6.40867	75.8501	102.819	100.668	90.5328
tRF-22-490VL8K8N	14.7787	1.36188	0.262703	5.18409	2.17073e-07	2.42481e-06	15.5415	3.05303	4.49155	4.3177	2.40341	2.80336	5.19201	1.23962	16.7602	8.05976	62.0387	25.9445	32.8765	16.9673	25.8755	35.1758	5.62521	19.2581	23.0596	8.10315	18.4403	14.3229	34.5395	24.0388	6.70707	19.9095	7.69987	3.98677	34.267	53.9685	10.1492	18.6674	20.0646	9.49166	10.2868	58.4897	176.266	11.872	53.4055	24.937	0.61939	17.7175	1.9681
tRF-17-RPFQRD5	42.2251	-1.1092	0.213992	-5.18339	2.17886e-07	2.42991e-06	21.9837	80.142	14.6996	6.78496	30.0426	39.9479	86.039	17.3547	30.2972	14.8796	72.8281	7.89617	36.6699	1.54248	12.9377	4.85184	6.32836	12.1255	9.64311	15.1934	26.9512	6.61057	9.99829	26.9526	43.1169	33.1825	8.98318	88.5063	21.0874	26.9843	29.8504	30.6146	32.1033	5.93229	42.5501	6.15682	36.8151	28.6907	74.7678	16.6247	16.1041	16.9121	17.7129
tRF-30-PSQP4PW3FJI0	177.393	1.59754	0.308259	5.18245	2.18991e-07	2.43825e-06	145.785	35.1098	347.483	2215.29	214.705	253.004	28.9269	256.601	123.123	93.6172	12.138	1350.24	49.3147	200.522	53.7414	483.971	266.494	362.338	81.7568	290.701	43.9729	556.39	94.5293	85.2286	143.723	659.005	1149.85	56.6121	68.534	76.9051	87.1633	147.846	66.2132	608.653	134.664	63.6204	42.3932	181.048	19.226	179.235	416.849	313.277	167.781
tRF-29-1EWJQ72S3HIJ	82.0297	-1.53223	0.295911	-5.17801	2.24262e-07	2.49286e-06	27.7986	4.57954	88.1977	26.523	10.8153	29.4353	14.0926	27.8914	74.1315	94.2372	40.46	14.6643	161.853	64.7841	5.97127	185.583	87.1908	40.6561	13.4165	71.9155	76.598	9.91585	14.543	64.1036	33.5354	52.4284	112.29	17.5418	4.61286	73.5321	18.5073	8.96036	50.1615	39.1531	22.444	27.7057	14.5029	53.4241	4.27244	5.71473	13.0072	10.4694	1.47608
tRF-20-S3RX8HWV	2.17268	1.90867	0.368837	5.17484	2.28107e-07	2.53146e-06	2.03973	1.52651	1.63329	3.39248	11.2159	2.10252	3.70858	3.71886	0	1.23996	6.74334	9.02419	0	1.54248	8.9569	1.21296	2.10945	7.13264	3.77339	6.07736	1.41848	15.4247	0.908935	1.4569	0.958154	5.97286	2.56662	1.59471	1.97694	0	2.38804	5.97358	0	0	0.467583	3.07841	0	0.989335	4.27244	4.15617	1.85817	1.61068	9.84052
tRF-28-945NB2NZW7DR	6.03095	2.67233	0.517562	5.16331	2.42623e-07	2.68818e-06	2.20525	0	3.26658	28.9903	2.00284	19.6235	2.22515	6.81791	0	0	0	125.211	0	46.2743	0	33.9628	0	23.5377	4.61192	3.03868	7.09241	20.9335	55.445	2.18535	0	0	0.641656	0	3.2949	0.674607	0	1.49339	6.01938	5.93229	0	4.10454	1.11561	5.93601	0	12.988	0	15.3015	0
tRF-50-22EVUIJVK697BOJ8N981	1.04872	2.4634	0.477752	5.15624	2.51958e-07	2.78708e-06	1.11293	0.763257	0	5.24293	0.801137	0	2.96686	1.85943	0	0	5.39467	5.64012	0	6.16991	1.99042	1.21296	0	3.56632	0.419266	1.01289	0	2.20352	0.908935	0.72845	0	0	0	0	1.31796	1.34921	2.98504	0	2.00646	0	0	2.05227	0	5.93601	6.40867	3.11713	0.61939	8.0534	0.492026
tRF-21-1Y2LNOZ70	1.13113	2.50506	0.486423	5.14997	2.60525e-07	2.87717e-06	0.957279	0.763257	0.408323	0.925222	1.2017	2.80336	0.741715	2.47924	0	1.23996	0	4.5121	1.26448	7.71239	2.98563	0	0.703152	2.85306	0.838531	0	1.41848	6.61057	8.18042	0	0	0.663651	0	0	0.658981	0	1.79103	0	0	1.18646	0	0	2.23122	0.989335	2.13622	2.07808	0.61939	14.4961	0
tRF-29-JJ6RRNLIK8K0	6.99499	1.86325	0.362141	5.1451	2.67373e-07	2.94802e-06	3.56686	0.763257	2.44994	53.3545	4.80682	2.10252	2.96686	15.4952	3.22311	6.8198	0	18.0484	2.52896	23.1372	2.98563	116.444	18.2819	23.5377	41.9266	6.07736	7.09241	12.1194	48.1736	6.55605	1.91631	5.3092	11.5498	0	1.97694	1.34921	8.35813	1.49339	2.00646	2.37291	1.87033	2.05227	1.11561	2.96801	0	5.71473	9.29085	18.5228	4.42824
tRF-22-WE8Z3ZZV2	6.37887	1.48508	0.288715	5.14374	2.69324e-07	2.96474e-06	7.75073	9.92235	9.39142	0.308407	6.80966	14.0168	8.90058	9.29715	10.9586	8.05976	5.39467	15.7923	16.4382	32.392	56.727	4.85184	7.73467	7.84591	18.4477	3.03868	12.7663	11.0176	5.45361	0	6.70707	1.99095	5.13325	0.797354	3.95388	2.69843	8.35813	2.24009	0	4.74583	2.33792	1.02614	5.57805	11.872	14.9536	7.79281	0.61939	1.61068	7.38039
tRF-19-16MSRME2	3.8847	-1.35955	0.264657	-5.13701	2.79142e-07	3.06786e-06	1.49969	0	0.408323	0.616815	0.801137	0	0	0.61981	2.57849	0.619982	2.69734	0	10.1158	1.54248	2.98563	0	2.10945	2.85306	1.67706	2.02579	11.3479	2.20352	0.908935	1.4569	2.87446	1.3273	1.28331	0	3.2949	2.69843	2.98504	2.98679	12.0388	0	3.27308	1.02614	8.92488	0.989335	4.27244	1.55856	2.47756	0.80534	0.984052
tRF-22-73VL4YMYP	1.29264	2.25566	0.439376	5.13378	2.83986e-07	3.11607e-06	1.37545	0	0	1.85044	0.801137	1.40168	0	0.61981	0	0.619982	1.34867	9.02419	2.52896	4.62743	1.99042	1.21296	0.703152	1.42653	4.19266	2.02579	1.41848	3.30528	7.27148	0	0	1.3273	3.20828	2.39206	2.63592	1.34921	1.79103	0	0	1.18646	0.467583	2.05227	1.11561	0.989335	19.226	2.07808	0	8.85874	1.9681
tRF-30-MUWLV47PU9XW	9.98883	1.91612	0.373427	5.13117	2.8794e-07	3.15438e-06	7.6698	0	8.16646	50.8872	10.4148	2.80336	1.48343	13.6358	2.57849	12.3996	0	69.9375	2.52896	30.8496	26.8707	90.9719	24.6103	48.502	7.54678	39.5029	2.83696	62.8004	20.9055	10.9267	6.70707	20.5732	36.5744	1.59471	2.63592	4.04764	1.19402	0.746697	0	20.1698	0.467583	8.20909	1.11561	6.92535	2.13622	7.79281	14.8654	17.7175	4.92026
tRF-29-KL7L73V6M7IQ	1.41931	2.21643	0.432084	5.12961	2.90338e-07	3.17076e-06	1.37545	0.763257	0.816646	6.47656	3.20455	1.40168	0	4.95848	2.57849	1.85995	0	11.2802	0	1.54248	9.95211	3.63888	1.4063	3.56632	0.419266	6.07736	0	12.1194	3.63574	1.4569	0.958154	3.31825	4.49159	0	1.31796	1.34921	1.19402	0.746697	0	2.37291	0.467583	4.10454	0	1.97867	0	0.519521	6.1939	0	2.46013
tRF-25-HWH3RXSINH	3.0787	1.72653	0.336583	5.1296	2.90366e-07	3.17076e-06	3.16003	0	0.816646	7.09337	10.8153	4.20505	0.741715	4.95848	3.22311	5.57984	0	9.02419	1.26448	1.54248	17.9138	3.63888	3.51576	12.8388	12.9972	6.07736	4.25545	9.91585	1.81787	1.4569	0.958154	1.99095	21.1746	0	2.63592	2.02382	1.19402	0.746697	4.01292	1.18646	0.935167	1.02614	1.11561	0.989335	0	5.19521	3.09695	9.66408	8.85647
tRF-30-JMRPFQRDWXHR	71.0137	-1.51467	0.295471	-5.1263	2.95496e-07	3.22162e-06	22.5751	8.39583	89.831	8.94382	4.40625	22.4269	3.70858	10.5368	85.09	73.7778	12.138	21.4325	41.7278	86.3788	10.9473	175.879	59.0647	29.2438	9.22384	41.5287	45.3914	22.0352	22.7234	104.168	28.7446	20.5732	93.0401	8.77089	3.95388	78.2544	18.5073	3.73348	80.2584	39.1531	18.2357	43.0977	13.3873	60.3494	0	6.75377	36.544	7.24806	3.44418
tRF-16-FSXMSL0	12.302	-1.28017	0.249845	-5.12384	2.99375e-07	3.2587e-06	4.68197	30.5303	4.08323	0.616815	4.40625	3.5042	19.2846	0	9.66932	0	8.09201	4.5121	21.4961	3.08496	1.99042	4.85184	4.92206	1.42653	1.2578	7.09026	4.25545	1.10176	8.18042	2.18535	21.0794	10.6184	11.5498	11.9603	7.24879	2.69843	6.5671	3.73348	18.0581	3.55937	3.74067	2.05227	18.9654	0	6.40867	1.55856	9.29085	0.80534	18.205
tRF-25-R9OMKM4WL6	2.15475	2.20763	0.431177	5.12002	3.05507e-07	3.32011e-06	1.69245	1.52651	0	3.39248	0.400568	1.40168	0	1.85943	0.644621	4.95985	5.39467	16.9204	1.26448	9.25487	11.9425	12.1296	1.4063	4.27958	1.67706	2.02579	2.83696	3.30528	19.0876	0	0.958154	1.99095	11.5498	0.797354	1.31796	0.674607	1.79103	0	0	2.37291	0.467583	0	3.34683	1.97867	0	3.11713	0	0.80534	1.47608
tRF-23-2YU04DYJDE	7.16901	1.25743	0.24594	5.11277	3.17469e-07	3.43916e-06	7.04783	4.57954	10.6164	4.62611	6.00852	10.5126	5.19201	6.81791	0	4.95985	6.74334	6.76814	24.0251	33.9345	14.9282	7.27775	2.81261	12.1255	2.09633	1.01289	0	15.4247	11.8162	2.9138	8.62338	1.99095	3.84993	3.98677	3.95388	4.04764	5.97009	2.24009	6.01938	17.7969	2.33792	48.2284	7.80927	28.6907	2.13622	10.9099	13.0072	18.5228	8.36444
tRF-34-SP5830MMUKLYHE	20.2876	2.61106	0.510846	5.11123	3.20061e-07	3.46174e-06	8.91188	0.763257	4.49155	11.7195	10.8153	7.00841	0.741715	23.5528	0.644621	37.1989	0	12.4083	0	18.5097	228.899	106.74	116.723	37.803	18.0284	29.3739	1.41848	62.8004	15.4519	42.9785	0	65.7014	245.754	0	1.97694	49.9209	5.37308	1.49339	0	13.051	0	38.9932	0	3.95734	0	2.07808	340.045	0	35.4259
tRF-30-R9JP9PMNH5SY	21.5773	1.81385	0.354992	5.10956	3.22902e-07	3.48332e-06	21.7259	3.05303	25.316	84.1952	45.2642	30.1362	0.741715	49.5848	9.66932	63.8581	0	80.0897	3.79344	15.4248	61.7031	40.0276	52.7364	94.1509	38.1532	47.606	7.09241	50.681	13.634	24.0388	6.70707	55.7467	212.388	1.59471	5.27185	19.5636	23.2833	11.2005	26.084	33.2208	11.6896	108.77	1.11561	11.872	0	15.0661	82.3789	4.83204	31.9817
tRF-25-L87SHRM5R1	13.1842	-1.35407	0.265021	-5.10928	3.2339e-07	3.48332e-06	5.15272	0.763257	1.63329	2.77567	67.2955	9.11093	2.96686	0.61981	9.0247	15.4995	1.34867	9.02419	11.3803	7.71239	2.98563	4.85184	7.73467	1.42653	9.64311	3.03868	9.92937	11.0176	5.45361	5.8276	3.83261	1.99095	0.641656	7.17619	1.31796	2.69843	4.77607	6.72027	22.0711	13.051	6.54617	16.4182	15.6185	7.91468	0	0	3.09695	7.24806	0.492026
tRF-32-R29P4P9L5HJVQ	57.9058	1.77053	0.34656	5.10888	3.24073e-07	3.48332e-06	50.6484	3.05303	137.196	156.054	61.2869	41.3496	11.8674	48.965	52.2143	137.636	1.34867	122.955	3.79344	91.0062	285.626	360.249	250.322	132.667	64.1476	150.921	17.0218	300.781	49.0825	71.3881	24.912	118.793	191.213	9.56825	12.5206	38.4526	40.5966	14.9339	22.0711	142.375	12.6247	150.842	12.2717	85.0828	25.6347	33.7689	498.609	7.24806	54.6149
tRF-36-D4ZWRNU3KQ9MV1B	24.0165	1.97858	0.387283	5.10886	3.24101e-07	3.48332e-06	13.3188	3.05303	8.57478	8.63541	2.40341	7.00841	4.45029	6.1981	49.6358	33.479	21.5787	46.249	29.083	148.078	384.151	257.147	45.7049	37.0897	13.4165	24.3095	0	13.2211	44.5378	59.7329	7.66523	92.2474	55.1824	3.18942	1.97694	12.1429	8.95513	0	4.01292	18.9833	1.87033	11.2875	8.92488	32.6481	14.9536	4.67569	20.4399	3.22136	2.95216
tRF-26-1W18YMEMXZE	1.01694	2.54629	0.498622	5.10666	3.2791e-07	3.51871e-06	1.23538	0	0	5.55133	7.21023	2.10252	0.741715	3.09905	0.644621	3.09991	2.69734	7.89617	1.26448	3.08496	0	1.21296	1.4063	4.27958	1.2578	6.07736	0	2.20352	1.81787	0	0	1.99095	2.56662	0.797354	0	0	0	0.746697	0	4.74583	0	0	0	0	0	2.07808	0	2.41602	2.46013
tRF-18-S8V0J6DR	574.188	1.39183	0.272724	5.10344	3.33528e-07	3.57337e-06	471.682	2057.74	172.312	357.136	2008.45	653.184	1492.33	1741.05	293.947	125.236	165.886	671.174	175.763	104.889	573.241	64.2868	182.116	843.078	238.562	1212.43	136.174	808.693	575.356	311.777	762.69	504.374	141.806	979.151	1321.26	255.676	402.981	1053.59	363.169	438.989	806.114	397.115	319.065	196.878	2633.96	935.657	6900.62	1382.77	1419.99
tRF-22-1XDDZZ4Y1	18.9076	1.3992	0.274234	5.1022	3.35734e-07	3.59136e-06	21.448	11.4489	17.9662	32.6912	18.4261	46.2555	51.1784	29.7509	3.22311	36.5789	8.09201	82.3457	13.9093	41.6469	55.7318	16.9814	2.81261	35.6632	7.96605	10.1289	76.598	19.8317	62.7165	23.3104	3.83261	2.6546	0	5.58148	23.0643	0	5.97009	11.2005	24.0775	24.9156	1.87033	40.0193	11.1561	16.8187	42.7244	40.0031	13.0072	133.686	2.95216
tRF-18-RPM83004	1.27527	2.08422	0.408555	5.10145	3.37064e-07	3.59992e-06	1.97286	2.28977	1.63329	0.308407	4.00568	2.80336	7.41715	3.71886	0	0	0	2.25605	0	3.08496	1.99042	0	0	3.56632	2.09633	2.02579	0	5.50881	1.81787	0.72845	0.958154	1.3273	3.84993	2.39206	9.22573	1.34921	1.79103	4.48018	0	2.37291	2.33792	0	1.11561	0	8.54489	2.07808	3.09695	0	3.93621
tRF-24-7L73V6M7IQ	1.09261	2.58929	0.50772	5.09985	3.39931e-07	3.62062e-06	1.10881	0	2.44994	5.24293	15.2216	0.700841	0	9.29715	0	1.23996	0	2.25605	0	0	1.99042	0	1.4063	2.13979	2.09633	3.03868	0	12.1194	2.72681	0.72845	0.958154	0	1.28331	1.59471	1.31796	0	1.79103	2.24009	0	4.74583	0	3.07841	0	0	0	0.519521	0	0	5.41229
tRF-20-SB3B56M3	5.3726	-1.30884	0.256647	-5.09977	3.40064e-07	3.62062e-06	1.95363	5.3428	5.71652	1.23363	2.40341	2.80336	8.90058	1.23962	1.28924	0.619982	5.39467	0	6.32239	1.54248	0	1.21296	1.4063	1.42653	5.03119	3.03868	9.92937	1.10176	1.81787	2.9138	1.91631	1.99095	3.84993	10.3656	1.31796	1.34921	4.17906	5.22688	0	0	8.88408	5.13068	10.0405	0	0	0.519521	0.61939	5.63738	3.44418
tRF-28-I3VF4YOZXED2	4.79656	-1.55122	0.304336	-5.09704	3.45e-07	3.66744e-06	1.48048	0.763257	2.44994	0.925222	0.801137	0.700841	2.22515	1.85943	5.80159	13.0196	1.34867	0	1.26448	1.54248	2.98563	3.63888	7.03152	0.713264	2.51559	2.02579	1.41848	0	0	6.55605	1.91631	3.31825	9.62484	0.797354	0	12.8175	2.38804	0	2.00646	2.37291	0.467583	3.07841	2.23122	1.97867	0	0.519521	0.61939	0	0
tRF-23-VOXS1N7005	3.88885	1.27067	0.249542	5.09198	3.54341e-07	3.76087e-06	5.0147	0	4.49155	4.62611	6.00852	4.90589	7.41715	5.57829	0.644621	3.71989	2.69734	1.12802	6.32239	7.71239	6.96648	6.06479	2.10945	2.13979	12.9972	1.01289	9.92937	4.40705	2.72681	2.18535	11.4978	1.3273	3.84993	6.37883	1.31796	5.39685	8.35813	5.22688	2.00646	4.74583	7.94892	7.18295	1.11561	3.95734	14.9536	1.03904	3.09695	5.63738	6.88837
tRF-24-QZPHVU6R1Y	3.57483	-1.48236	0.291345	-5.088	3.61868e-07	3.83479e-06	1.32263	3.81629	6.12484	1.23363	1.60227	0.700841	1.48343	0.61981	0.644621	3.71989	9.44068	0	5.05792	1.54248	0	1.21296	0	0	0.838531	2.02579	1.41848	1.10176	2.72681	0.72845	1.91631	1.3273	5.13325	2.39206	1.31796	6.07146	1.19402	3.73348	4.01292	0	0	2.05227	1.11561	0	0	0	0.61939	1.61068	0
tRF-24-NYDRFU8U25	3.18999	1.91756	0.377301	5.08232	3.72848e-07	3.93889e-06	2.46018	0	1.63329	5.55133	1.2017	0.700841	2.22515	1.85943	0.644621	1.23996	2.69734	14.6643	6.32239	46.2743	2.98563	7.27775	2.10945	9.9857	0	11.1418	0	5.50881	12.7251	0	0	3.31825	1.28331	3.98677	19.7694	2.02382	0.597009	8.96036	6.01938	8.3052	1.40275	2.05227	2.23122	0.989335	4.27244	10.9099	0	11.2748	0.984052
tRF-21-NMEH623K0	5.0503	-1.08519	0.213712	-5.07785	3.81738e-07	4.02657e-06	2.56692	5.3428	2.04161	3.08407	2.80398	2.10252	5.93372	2.47924	9.0247	9.29973	4.046	2.25605	7.58687	0	0.995211	2.42592	7.03152	1.42653	6.28898	2.02579	5.67393	3.30528	0.908935	5.09915	2.87446	2.6546	1.92497	3.18942	0	3.37303	1.19402	3.73348	2.00646	0	2.33792	2.05227	3.34683	1.97867	0	1.55856	3.09695	1.61068	0.984052
tRF-24-J29154SXE9	3.09287	1.32573	0.261149	5.07652	3.84412e-07	4.04851e-06	4.03376	2.28977	8.9831	7.71019	3.60511	4.90589	2.96686	4.95848	3.22311	8.05976	5.39467	3.38407	6.32239	4.62743	3.98084	4.85184	0.703152	4.99285	5.03119	4.05158	0	2.20352	9.08935	5.09915	0.958154	3.9819	1.28331	3.98677	3.2949	0.674607	4.77607	5.97358	0	17.7969	0.935167	6.15682	1.11561	4.94668	0	5.19521	1.85817	7.24806	2.46013
tRF-16-RLXN48E	38.3894	-1.36191	0.268321	-5.07566	3.86146e-07	4.06049e-06	16.1932	116.015	11.433	4.0093	66.8949	21.0252	71.9464	12.3962	25.1402	3.71989	36.414	0	18.9672	0	2.98563	1.21296	4.92206	9.9857	15.0936	30.3868	11.3479	5.50881	6.36255	34.2371	24.912	29.8643	1.92497	62.1936	17.1335	22.262	33.4325	32.108	30.0969	5.93229	20.1061	4.10454	23.4278	14.84	27.7709	12.4685	32.2083	9.66408	15.2528
tRF-23-HPDEWP7SW	2.44836	-1.32816	0.26176	-5.07397	3.89593e-07	4.09043e-06	1.33297	0.763257	0	0.308407	1.2017	0.700841	2.22515	0.61981	1.93386	0	0	2.25605	0	0	0	4.85184	0.703152	1.42653	0	2.02579	0	1.10176	2.72681	1.4569	3.83261	1.3273	2.56662	0.797354	1.31796	1.34921	0.597009	3.73348	4.01292	3.55937	1.87033	2.05227	3.34683	2.96801	2.13622	0	0	0	1.47608
tRF-20-D8H0PMF7	8.55747	1.51217	0.298077	5.07307	3.91443e-07	4.10353e-06	8.51479	10.6856	6.94149	9.25222	22.0313	10.5126	7.41715	39.048	0	9.29973	4.046	14.6643	3.79344	4.62743	35.8276	2.42592	5.62521	7.13264	25.1559	23.2966	1.41848	15.4247	18.1787	4.3707	0.958154	17.9186	19.8913	2.39206	37.5619	4.04764	8.35813	14.1872	2.00646	14.2375	0.467583	6.15682	5.57805	0.989335	19.226	21.8199	8.67146	22.5495	79.2162
tRF-17-M830MMO	2.97239	1.99865	0.394075	5.07176	3.94162e-07	4.12569e-06	2.37341	6.86932	1.22497	1.23363	4.80682	1.40168	14.0926	10.5368	0.644621	0	4.046	0	0	3.08496	2.98563	1.21296	0.703152	2.13979	2.51559	7.09026	0	1.10176	3.63574	0.72845	1.91631	2.6546	0	5.58148	18.4515	0	1.79103	4.48018	2.00646	13.051	1.40275	1.02614	2.23122	1.97867	29.9071	7.79281	0	16.1068	6.88837
tRF-20-JHOJ7IR1	5.22698	1.69826	0.335078	5.06824	4.01503e-07	4.19607e-06	6.33832	13.7386	0.816646	22.2053	31.6449	7.00841	5.19201	9.29715	0.644621	1.23996	6.74334	10.1522	0	1.54248	2.98563	0	0.703152	16.4051	11.7394	10.1289	2.83696	7.71233	9.99829	1.4569	0.958154	9.29111	9.62484	14.3524	14.4976	2.69843	3.58205	3.73348	6.01938	2.37291	3.74067	0	3.34683	2.96801	12.8173	30.6517	1.23878	21.7442	20.6651
tRF-25-PS5P4PW3FJ	14.1572	1.42037	0.280424	5.06509	4.08215e-07	4.25318e-06	12.1641	7.63257	6.12484	92.8307	3.20455	9.11093	6.67544	43.3867	11.6032	17.9795	4.046	25.9445	0	15.4248	9.95211	32.7499	35.8607	57.7744	6.70825	21.2708	8.51089	41.8669	12.7251	15.2974	7.66523	29.8643	93.6817	16.7444	19.7694	12.8175	19.1043	30.6146	10.0323	9.49166	32.2632	5.13068	2.23122	10.8827	2.13622	19.7418	10.5296	42.683	62.4873
tRF-25-9DWUH6QE30	16.5016	-1.0425	0.205925	-5.06252	4.13749e-07	4.30425e-06	8.9023	12.2121	8.9831	5.55133	5.60796	15.4185	8.90058	8.05753	15.4709	31.6191	21.5787	1.12802	7.58687	0	0	12.1296	26.0166	17.8316	7.54678	15.1934	22.6957	3.30528	19.0876	24.7673	1.91631	3.31825	12.1915	15.1497	2.63592	20.9128	15.5222	8.21367	12.0388	7.11874	4.67583	11.2875	3.34683	8.90402	2.13622	4.15617	2.47756	8.0534	5.41229
tRF-25-3HPSR95933	1.77704	2.47394	0.488879	5.06044	4.18286e-07	4.34482e-06	1.5066	0	2.85826	17.5792	1.2017	2.80336	0.741715	2.47924	0	0	2.69734	18.0484	0	21.5947	1.99042	4.85184	0	4.27958	2.09633	3.03868	1.41848	2.20352	6.36255	0	0	1.99095	0.641656	1.59471	1.97694	0	0.597009	2.98679	0	9.49166	0	1.02614	1.11561	0	0	6.23425	0	3.22136	0
tRF-31-86V8WPMN1E8Y0	91.0473	1.62639	0.321552	5.05793	4.23833e-07	4.39574e-06	87.0692	11.4489	72.6815	174.559	139.398	70.0841	15.576	153.093	143.106	117.797	2.69734	312.463	7.58687	118.771	240.841	209.842	438.063	204.707	100.624	102.302	42.5545	278.746	49.0825	118.737	25.8701	168.567	739.187	11.9603	54.6954	163.255	62.0889	91.8437	56.1809	258.648	82.2947	146.737	11.1561	39.5734	12.8173	73.772	589.659	47.5151	204.683
tRF-32-87R8WP9I1EWJM	271.343	1.74261	0.344939	5.05194	4.37353e-07	4.52906e-06	135.601	34.3466	61.2484	2311.82	477.477	53.9647	17.8012	84.2941	175.337	66.338	29.6707	567.396	34.1409	408.757	503.577	2673.36	258.057	186.162	57.4394	334.255	70.9241	4339.84	217.236	233.104	367.931	679.578	633.314	42.2598	108.073	200.358	85.3723	53.7622	102.329	1879.35	82.2947	104.666	85.902	251.291	25.6347	163.13	556.831	70.0646	314.897
tRF-22-WEK6PM852	6.76636	1.15565	0.228897	5.04878	4.44648e-07	4.58889e-06	8.1422	1.52651	6.12484	2.46726	1.60227	2.10252	0.741715	11.7764	12.8924	9.29973	28.322	13.5363	8.85135	7.71239	12.9377	19.4073	11.9536	4.27958	21.3825	1.01289	19.8587	8.81409	5.45361	6.55605	13.4141	5.3092	9.62484	0	9.22573	18.889	4.17906	12.6938	2.00646	4.74583	9.81925	8.20909	40.162	10.8827	4.27244	4.67569	16.1041	0.80534	7.38039
tRF-19-86V8WP1Z	7.56087	1.4534	0.287874	5.04874	4.44725e-07	4.58889e-06	7.60439	11.4489	4.89987	3.08407	54.8779	1.40168	5.93372	13.6358	4.51235	4.33987	0	15.7923	3.79344	1.54248	24.8803	9.70367	26.0166	4.99285	8.80458	5.06447	2.83696	23.137	2.72681	5.8276	1.91631	17.2549	23.7413	3.18942	28.9951	9.44449	17.9103	14.1872	8.02584	7.11874	21.9764	7.18295	3.34683	0.989335	4.27244	11.949	17.9623	2.41602	31.4897
tRF-21-NYDRFO8U0	1.59144	-2.18835	0.43346	-5.04856	4.45151e-07	4.58889e-06	0	0.763257	0	3.70089	0	0.700841	0	0	0	0	0	1.12802	2.52896	1.54248	0.995211	0	0	0	1.67706	1.01289	0	0	0	0	2.87446	0	0.641656	0	1.31796	0	1.19402	0	0	0	1.40275	0	0	0	6.40867	0	0	0	0
tRF-25-M0IBB7Z92K	2.00384	-1.9989	0.396023	-5.04743	4.47795e-07	4.60918e-06	0.400217	0	0	0.308407	0	1.40168	0	0.61981	0	0	0	2.25605	0	3.08496	0.995211	2.42592	0	0.713264	0.838531	1.01289	0	1.10176	0.908935	0.72845	2.87446	0	0	0.797354	0	0	1.19402	4.48018	0	0	1.40275	2.05227	0	1.97867	0	0	0.61939	0.80534	0.492026
tRF-28-LY7L73HQP0DE	1.59281	2.73889	0.543329	5.04094	4.63258e-07	4.76114e-06	1.38218	0	0	2.46726	2.40341	2.80336	0	3.09905	1.93386	2.47993	0	6.76814	0	13.8823	18.909	10.9166	2.81261	2.13979	1.2578	5.06447	1.41848	5.50881	1.81787	0	1.91631	7.30016	7.69987	0.797354	0	0	0	0	0	0	0	4.10454	0	0.989335	0	1.03904	0.61939	2.41602	2.95216
tRF-25-MI7O3B1NR8	2.92347	-1.52382	0.302671	-5.0346	4.78851e-07	4.914e-06	1.15724	0.763257	3.26658	0.308407	0.400568	1.40168	0.741715	1.23962	1.28924	1.85995	5.39467	1.12802	2.52896	0	1.99042	2.42592	4.21891	1.42653	2.09633	2.02579	0	0	0	4.3707	0.958154	2.6546	0.641656	0	1.97694	0	0	0.746697	2.00646	1.18646	2.8055	1.02614	1.11561	1.97867	0	0.519521	0.61939	0.80534	3.93621
tRF-25-FV7SQWU1O0	3.00391	1.57052	0.311972	5.03416	4.79949e-07	4.91786e-06	3.30254	0.763257	5.71652	18.196	3.60511	2.10252	2.96686	4.33867	3.86773	8.67974	5.39467	4.5121	8.85135	20.0522	0.995211	6.06479	0.703152	1.42653	1.67706	0	2.83696	5.50881	0	0	0.958154	0.663651	1.92497	3.18942	0	4.04764	1.79103	1.49339	4.01292	2.37291	2.33792	2.05227	4.46244	6.92535	8.54489	0.519521	2.47756	15.3015	1.47608
tRF-31-389MV47P596VE	14.8209	1.65759	0.329439	5.03157	4.86477e-07	4.97726e-06	14.4706	3.05303	16.7412	131.69	10.8153	16.8202	1.48343	9.29715	12.2478	27.8992	1.34867	80.0897	7.58687	69.4115	18.909	75.2034	9.14097	19.9714	21.3825	53.6834	5.67393	57.2916	33.6306	14.569	14.3723	46.4555	71.2238	1.59471	3.95388	15.516	2.98504	5.22688	16.0517	47.4583	5.14342	10.2614	4.46244	19.7867	17.0898	12.4685	17.3429	10.4694	9.3485
tRF-28-R29P4P9L5HDM	4.48134	1.74896	0.34798	5.02604	5.00724e-07	5.10627e-06	4.82125	0	8.9831	7.71019	8.41193	2.10252	2.22515	8.67734	1.93386	8.05976	0	7.89617	0	7.71239	8.9569	13.3425	25.3135	13.552	2.51559	5.06447	1.41848	49.5793	2.72681	5.09915	2.87446	3.9819	8.98318	0	0.658981	4.72225	5.37308	0	6.01938	10.6781	0.467583	28.7318	0	1.97867	0	1.55856	34.0664	1.61068	4.92026
tRF-18-2VR0PSDZ	12.2421	-1.36485	0.271569	-5.0258	5.01334e-07	5.10627e-06	4.56287	36.6364	3.6749	1.54204	25.6364	4.90589	19.2846	3.09905	14.1817	2.47993	9.44068	1.12802	12.6448	3.08496	1.99042	0	4.92206	4.27958	2.93486	1.01289	5.67393	0	1.81787	10.1983	8.62338	4.64555	0.641656	7.17619	7.24879	4.04764	2.38804	4.48018	2.00646	1.18646	7.01375	10.2614	4.46244	7.91468	8.54489	5.19521	0.61939	5.63738	18.697
tRF-28-VIJMRPFQJD0Q	20.0888	1.61934	0.322451	5.02197	5.11453e-07	5.20155e-06	14.3598	6.10606	16.3329	11.7195	10.8153	7.00841	1.48343	12.3962	8.38008	27.8992	12.138	244.781	18.9672	103.346	50.7558	55.7961	35.8607	54.2081	14.6743	70.9026	5.67393	62.8004	81.8042	5.09915	30.6609	71.0106	102.023	4.78412	5.27185	10.1191	6.5671	5.22688	14.0452	34.4073	3.27308	19.4966	1.11561	8.90402	10.6811	40.5226	9.91024	16.9121	26.5694
tRF-28-QP4PW3FJIKW	132.206	1.23309	0.245899	5.01463	5.31368e-07	5.39603e-06	130.268	22.8977	121.272	218.044	143.804	217.261	20.768	259.7	68.3299	133.296	28.322	866.322	46.7857	555.292	257.76	335.99	198.289	336.661	169.383	456.815	73.7611	287.56	339.033	63.3751	126.476	175.204	566.582	29.5021	65.2391	55.3177	74.6261	40.3216	80.2584	329.835	71.0727	127.241	15.6185	143.454	100.402	236.382	37.1634	179.591	151.544
tRF-17-JB5Y135	4.52508	1.8113	0.361368	5.01236	5.37674e-07	5.4434e-06	4.35888	7.63257	2.04161	8.01859	9.61364	5.60673	11.8674	14.8754	1.93386	0	2.69734	5.64012	1.26448	7.71239	6.96648	0	0	4.27958	2.51559	6.07736	2.83696	2.20352	9.08935	0	4.79077	4.64555	0	10.3656	10.5437	0.674607	3.58205	6.72027	8.02584	13.051	1.87033	4.10454	1.11561	0.989335	85.4489	9.8709	2.47756	14.4961	7.38039
tRF-21-1EWJQ72SD	1.5511	-1.72639	0.344444	-5.01209	5.38428e-07	5.4434e-06	0	3.05303	1.63329	0.308407	0.801137	2.10252	3.70858	1.85943	0	0.619982	0	0	2.52896	0	0	0	0	0.713264	0	0	0	0	0	0.72845	0	0	0	0	0.658981	0	0	0.746697	0	0	0.935167	0	2.23122	0.989335	0	0.519521	0.61939	0.80534	0
tRF-32-Q1Q89P9L8422Q	728.247	1.76158	0.351768	5.0078	5.50556e-07	5.55777e-06	595.413	106.093	572.469	618.357	334.474	661.594	83.8138	1272.47	482.177	1117.83	41.8087	1168.63	64.4884	1951.23	4839.71	4191.99	2907.53	1500.71	410.88	1465.66	178.729	3234.77	828.949	922.217	194.505	1625.94	4265.73	23.9206	207.579	953.894	427.458	100.804	196.633	1661.04	104.271	2841.37	51.3181	724.193	115.356	324.181	5935.61	331.8	1111.98
tRF-22-MO0UFMQKQ	0.830169	-2.05611	0.410656	-5.0069	5.5315e-07	5.57568e-06	0	0.763257	0	0	0.400568	0	0	0	0.644621	0.619982	0	0	1.26448	0	0.995211	0	1.4063	0	0	0	0	0	0.908935	1.4569	0	0	0.641656	0	0	0.674607	0	0	0	0	0.467583	0	0	0	0	0.519521	0.61939	0	0
tRF-33-RK9P4P9L5HMV05	4.6967	1.97305	0.394194	5.00528	5.57811e-07	5.61436e-06	3.11565	0.763257	2.85826	46.2611	2.80398	2.80336	0.741715	1.23962	5.80159	12.3996	2.69734	7.89617	0	16.9673	5.97127	66.7127	4.92206	9.9857	2.09633	30.3868	1.41848	14.3229	3.63574	7.2845	1.91631	18.5822	8.98318	0	3.95388	3.37303	6.5671	2.24009	0	4.74583	0.467583	6.15682	1.11561	11.872	0	1.55856	17.9623	0.80534	3.44418
tRF-31-YSV4V4SQ2WW1E	16.3412	1.96971	0.393722	5.00278	5.65087e-07	5.67921e-06	10.0765	0.763257	8.9831	466.312	16.8239	14.0168	0.741715	16.7349	5.80159	21.6994	0	65.4254	2.52896	43.1894	6.96648	24.2592	10.5473	31.3836	12.578	18.2321	2.83696	47.3758	77.2595	10.1983	0.958154	9.95476	26.9495	2.39206	9.22573	9.44449	1.79103	5.22688	14.0452	66.4416	2.33792	12.3136	0	11.872	6.40867	6.23425	10.5296	56.3738	12.7927
tRF-19-86J8WP1Z	22.7337	1.24382	0.24865	5.0023	5.66494e-07	5.68496e-06	22.7108	44.2689	11.433	6.47656	100.543	10.5126	35.6023	40.9075	24.4956	14.2596	8.09201	27.0726	2.52896	18.5097	39.8084	41.2406	82.2687	22.1112	18.867	16.2063	5.67393	31.9511	16.3608	23.3104	6.70707	51.1011	40.4243	17.5418	42.1748	16.1906	57.9099	57.4957	4.01292	16.6104	50.0314	38.9932	7.80927	16.8187	32.0433	23.898	58.2226	21.7442	92.5009
tRF-25-NY2WI0PRRN	1.29431	-2.24969	0.450289	-4.9961	5.85023e-07	5.86228e-06	0	0.763257	0.816646	0	1.2017	0	0	0	0.644621	0	1.34867	1.12802	5.05792	0	0	0	0.703152	0.713264	0	0	1.41848	0	0	2.18535	0	0	0	0	0	1.34921	0.597009	0.746697	0	0	0	0	0	0.989335	0	0	0	0	0
tRF-21-RP9830MME	6.51835	1.73178	0.346794	4.99368	5.92407e-07	5.92755e-06	4.88812	3.05303	2.04161	26.2146	399.767	4.20505	2.96686	8.67734	0.644621	0.619982	2.69734	46.249	3.79344	20.0522	56.727	7.27775	2.81261	9.27243	4.19266	8.10315	0	17.6282	7.27148	0	7.66523	4.64555	4.49159	7.97354	11.2027	0.674607	4.17906	8.96036	4.01292	41.526	3.27308	5.13068	2.23122	1.97867	23.4984	12.4685	1.85817	5.63738	34.4418
tRF-28-HWH3RXSINH0P	1.80047	2.97022	0.595431	4.98836	6.08942e-07	6.0837e-06	1.01419	0	1.22497	20.9717	6.00852	2.10252	0	3.71886	0	1.23996	0	16.9204	2.52896	24.6797	2.98563	14.5555	2.10945	6.41938	2.93486	10.1289	0	13.2211	3.63574	0	0	0	3.20828	0	0.658981	0	0	0.746697	0	1.18646	0.467583	0	0	0.989335	0	1.03904	0	4.0267	0
tRF-19-KNNVORIZ	4.07716	-1.46535	0.293771	-4.98809	6.09799e-07	6.0837e-06	1.29785	9.15909	0.816646	0.925222	2.40341	1.40168	6.67544	3.09905	3.86773	0.619982	4.046	0	5.05792	0	0	0	0	1.42653	0	1.01289	4.25545	0	0.908935	2.18535	2.87446	0	0.641656	7.17619	5.27185	0.674607	1.19402	1.49339	0	1.18646	2.8055	3.07841	1.11561	2.96801	2.13622	1.03904	0	1.61068	3.44418
tRF-31-87R8WP9I1EWJ0	30.8379	1.83569	0.368079	4.98721	6.12588e-07	6.1026e-06	13.9429	3.81629	8.9831	344.491	95.7358	16.1193	1.48343	7.43772	19.3386	11.1597	0	106.034	5.05792	20.0522	75.636	146.768	23.9072	32.0969	4.19266	32.4126	4.25545	631.309	7.27148	13.8405	45.9914	63.7105	107.157	3.98677	13.8386	16.1906	8.95513	6.72027	14.0452	154.239	11.6896	18.4704	8.92488	9.89335	0	15.0661	63.1778	4.0267	41.8222
tRF-33-LQR47673FEWSD3	1.90016	2.94784	0.591687	4.9821	6.28992e-07	6.25687e-06	0.933544	0	6.53316	18.5044	5.60796	7.00841	0.741715	3.09905	1.28924	4.95985	0	1.12802	0	0	1.99042	24.2592	3.51576	2.85306	0.838531	3.03868	0	29.7476	0.908935	2.18535	0.958154	0	0	0	0	0.674607	0	0	0	21.3562	0	7.18295	1.11561	0.989335	0	1.55856	6.81329	0	1.47608
tRF-16-WB08Q2B	2.51091	2.53319	0.508538	4.98132	6.31523e-07	6.26764e-06	1.31599	6.86932	0.816646	0.616815	0.801137	0	4.45029	0.61981	0	0.619982	1.34867	0	1.26448	1.54248	0	0	0	0.713264	1.67706	15.1934	1.41848	1.10176	1.81787	1.4569	0.958154	9.95476	1.28331	7.17619	48.7646	2.02382	0.597009	5.22688	4.01292	1.18646	3.74067	0	2.23122	1.97867	49.1331	5.71473	1.23878	6.44272	9.3485
tRF-25-U4307W5NLJ	1.01815	-2.12083	0.425767	-4.9812	6.31915e-07	6.26764e-06	0	0	0.408323	0.925222	0	0	1.48343	0	0	0	0	0	0	1.54248	0.995211	0	0	0.713264	1.67706	0	0	0	0	0	0	0.663651	0	0	0	0.674607	0.597009	0.746697	0	0	0.467583	0	0	0	0	0	0	0	0
tRF-24-W3FJHPEZ27	0.845744	-1.99551	0.400722	-4.97978	6.36582e-07	6.30475e-06	0	0	0.408323	0	0	0	1.48343	0.61981	0.644621	0.619982	1.34867	1.12802	1.26448	0	0	0	0	0	0	0	0	0	0.908935	0	0	0.663651	1.28331	0.797354	0	0.674607	0	0	0	0	0.467583	0	0	0	0	0	0	0	0
tRF-26-9LON4VN1EH0	20.1993	-1.29066	0.259234	-4.97874	6.40001e-07	6.32942e-06	8.17864	6.10606	7.34981	5.85974	2.00284	2.10252	2.96686	9.91696	25.7849	14.8796	14.8354	3.38407	13.9093	15.4248	13.933	16.9814	18.9851	8.55917	3.77339	3.03868	28.3696	2.20352	2.72681	24.7673	12.456	3.31825	10.2665	6.37883	1.31796	22.9366	20.2983	2.98679	22.0711	8.3052	9.35167	30.7841	10.0405	12.8614	0	1.55856	8.05207	0.80534	1.47608
tRF-16-LBRY73E	3.09337	1.97758	0.397361	4.97679	6.46482e-07	6.38424e-06	2.92123	32.0568	0.408323	2.77567	6.40909	2.80336	14.8343	12.3962	0.644621	0	0	2.25605	1.26448	4.62743	3.98084	0	0	2.13979	1.2578	9.11605	1.41848	0	0	1.4569	2.87446	8.62746	0	11.163	15.1566	0	4.17906	14.1872	4.01292	4.74583	2.33792	3.07841	3.34683	2.96801	4.27244	12.988	1.23878	4.83204	19.189
tRF-25-W3FJHPEZUM	0.82285	-2.17742	0.437881	-4.97263	6.60509e-07	6.51332e-06	0	2.28977	0	0.308407	0	0	0	0	0.644621	1.23996	0	0	0	0	0.995211	1.21296	0.703152	0	0.419266	0	0	0	0	0.72845	0	0	0.641656	0	0	0	0	0	0	0	0	0	1.11561	0	0	0	0.61939	0	0
tRF-27-8K587SI7JP5	1.33732	-2.18316	0.439113	-4.97175	6.63526e-07	6.53118e-06	0	0	0	0.616815	0	0	0	0	1.93386	0	0	1.12802	2.52896	1.54248	0	0	0	1.42653	0	0	0	0	0	2.18535	0.958154	0	1.28331	0.797354	0	0	1.79103	0.746697	2.00646	0	0	3.07841	0	0	0	0	0	0	0
tRF-23-7L73V6M7DW	1.17464	2.22809	0.448169	4.97154	6.64237e-07	6.53118e-06	1.22587	0	1.63329	4.0093	8.8125	2.80336	0	4.95848	0.644621	1.85995	0	1.12802	0	1.54248	3.98084	1.21296	1.4063	4.99285	2.51559	2.02579	1.41848	9.91585	0	0	0	0.663651	1.92497	0.797354	3.95388	0	3.58205	0	0	2.37291	0	1.02614	0	0	0	1.03904	1.23878	0.80534	6.88837
tRF-17-S79PVO1	21.3879	1.5166	0.305241	4.96853	6.74626e-07	6.62377e-06	23.0629	63.3504	29.8076	15.4204	8.8125	50.4605	25.2183	19.2141	15.4709	0	57.9927	2.25605	10.1158	13.8823	60.7079	18.1944	0.703152	10.699	9.22384	13.1676	0	26.4423	30.9038	13.8405	7.66523	1.99095	0.641656	40.6651	57.9903	44.524	38.8056	20.9075	18.0581	42.7125	11.6896	25.6534	26.7747	105.859	123.901	32.2103	32.2083	37.0457	58.5511
tRF-22-WE8SPOX52	512.741	-1.03987	0.209548	-4.96242	6.96185e-07	6.82562e-06	238.589	245.769	186.603	23.439	159.827	144.373	135.734	215.074	632.374	112.837	330.424	191.764	313.591	69.4115	125.397	167.388	689.792	257.488	2207.85	218.785	404.267	189.503	128.16	603.156	369.847	156.622	317.62	233.625	430.973	382.502	432.234	568.236	904.913	92.5437	545.67	424.82	1044.21	544.134	247.802	309.115	224.219	80.534	243.553
tRF-26-62XB0ZZRD2D	19.339	-1.87281	0.377492	-4.9612	7.00597e-07	6.859e-06	4.78513	3.05303	2.04161	14.8036	0	4.20505	0	8.67734	4.51235	0	1.34867	12.4083	5.05792	30.8496	6.96648	13.3425	11.9536	17.1183	3.35412	5.06447	0	6.61057	13.634	26.9526	14.3723	0	0	2.39206	0.658981	0	7.76112	6.72027	28.0904	0	1.40275	29.7579	2.23122	6.92535	2.13622	1.03904	4.33573	35.435	0.984052
tRF-30-YYV4V47Q2WW1	3.29044	2.23973	0.451651	4.95899	7.08595e-07	6.92736e-06	2.05837	1.52651	19.5995	38.2425	0.801137	0.700841	0.741715	3.09905	0.644621	39.0588	0	12.4083	1.26448	1.54248	3.98084	29.111	3.51576	2.13979	4.19266	5.06447	5.67393	6.61057	0	2.9138	0	4.64555	5.13325	2.39206	1.97694	4.04764	0	0	4.01292	1.18646	0	4.10454	5.57805	0	0	1.03904	27.8725	0	0
tRF-29-FN8DYDZDL9JR	36.3107	2.22379	0.448619	4.95697	7.15999e-07	6.98971e-06	10.8543	0	7.34981	77.7187	6.00852	81.2975	2.96686	24.1726	2.57849	18.5995	2.69734	531.299	1.26448	336.26	53.7414	83.6942	9.84412	121.255	25.9945	16.2063	28.3696	124.499	461.739	0	9.58154	7.96381	7.05821	0	1.31796	8.09528	3.58205	0.746697	16.0517	11.8646	0	95.4306	3.34683	15.8294	4.27244	255.085	6.81329	237.575	0
tRF-22-9M739P8WM	2.28749	-1.74145	0.351347	-4.95649	7.17774e-07	6.99701e-06	0.505774	1.52651	0	1.23363	0	2.10252	2.22515	0	1.28924	0	1.34867	2.25605	2.52896	0	0	1.21296	2.10945	2.85306	0	1.01289	0	0	0.908935	3.64225	0	1.99095	0	0	0	0	1.19402	3.73348	6.01938	0	0	6.15682	0	0.989335	0	0.519521	0.61939	2.41602	0.492026
tRF-18-QFR9O1DP	1.39596	-2.11418	0.426999	-4.95126	7.37353e-07	7.17761e-06	0	0.763257	0.408323	0	0.400568	0.700841	1.48343	0	1.28924	0	0	0	1.26448	0	0	0	0	0	0	0	2.83696	1.10176	0.908935	0.72845	0.958154	0	0	0	1.97694	0	0	2.24009	4.01292	0	1.40275	0	0	0	4.27244	0	0	0	0.492026
tRF-21-FW6SF8WO0	1.40102	2.29916	0.465258	4.94168	7.74509e-07	7.52406e-06	1.53428	1.52651	1.63329	1.54204	4.00568	0.700841	2.22515	4.33867	1.28924	0	0	2.25605	0	7.71239	5.97127	0	0	2.85306	3.77339	3.03868	0	3.30528	3.63574	0	0	0	1.28331	0	7.24879	0	1.19402	2.98679	2.00646	3.55937	0	3.07841	0	0	6.40867	2.07808	0	4.0267	1.47608
tRF-16-YSQSD2D	16.822	1.65268	0.334566	4.93977	7.82144e-07	7.58112e-06	10.8096	64.8769	173.129	11.4111	175.849	26.632	40.7943	27.8914	2.57849	2.47993	17.5327	7.89617	1.26448	6.16991	10.9473	9.70367	0.703152	19.2581	48.6348	19.245	5.67393	16.5264	9.99829	3.64225	4.79077	6.63651	1.28331	19.9339	12.5206	8.09528	4.17906	14.9339	8.02584	0	5.611	4.10454	15.6185	2.96801	100.402	10.9099	74.3268	11.2748	12.3007
tRF-28-JP9P9NH5SYDQ	1.39342	2.02475	0.410023	4.93815	7.88671e-07	7.63353e-06	1.73404	0.763257	1.22497	6.78496	5.60796	2.10252	0	5.57829	0.644621	4.33987	0	6.76814	0	0	1.99042	2.42592	0.703152	4.27958	1.67706	3.03868	0	8.81409	2.72681	1.4569	2.87446	1.99095	3.84993	0.797354	1.97694	0.674607	1.79103	2.24009	2.00646	4.74583	0.467583	0	0	0.989335	0	1.03904	6.81329	1.61068	4.92026
tRF-36-BQJE9UHY0DFKN50	4.06873	4.41722	0.894888	4.93605	7.97189e-07	7.70503e-06	0	0	1.63329	48.7284	0	0.700841	0	0	0	16.7395	0	13.5363	10.1158	72.4965	43.7893	120.083	0	0	7.54678	1.01289	0	2.20352	6.36255	2.18535	0	0	0	0	0	6.74607	0	0	0	0	0.467583	0	0	1.97867	0	0	8.05207	12.0801	0
tRF-33-SP5830MMUKLYDN	5.56455	2.50398	0.507403	4.93489	8.01972e-07	7.74028e-06	2.70205	0	3.26658	2.77567	0.400568	7.00841	0	4.33867	1.93386	10.5397	0	1.12802	0	12.3398	70.66	37.6017	32.345	7.13264	3.35412	4.05158	0	29.7476	2.72681	9.46985	0	7.30016	22.4579	0.797354	1.31796	5.39685	1.19402	0	0	5.93229	0	6.15682	0	1.97867	2.13622	0.519521	116.445	1.61068	5.90431
tRF-22-UE02K0F75	14.6092	1.10614	0.224201	4.9337	8.06877e-07	7.77661e-06	13.7982	19.8447	19.1912	15.7288	37.2528	35.042	11.1257	37.8084	14.8263	26.6592	13.4867	2.25605	13.9093	24.6797	10.9473	10.9166	8.43782	9.9857	34.799	5.06447	4.25545	20.9335	6.36255	13.1121	9.58154	6.63651	4.49159	4.78412	8.56675	15.516	28.6564	8.96036	2.00646	27.2885	15.8978	81.0647	2.23122	14.84	49.1331	10.3904	47.693	69.2593	10.8246
tRF-29-04SXQ3V2Y72E	3.03246	2.05362	0.417013	4.92461	8.45298e-07	8.1241e-06	2.82529	0	0.816646	4.93452	3.60511	6.30757	0	6.1981	1.93386	4.33987	0	29.3286	1.26448	13.8823	20.8994	15.7685	8.43782	9.9857	6.28898	12.1547	0	14.3229	3.63574	0.72845	0.958154	7.30016	5.7749	0	0	2.69843	0.597009	0	0	2.37291	0.467583	7.18295	0	0.989335	4.27244	1.55856	8.67146	2.41602	2.95216
tRF-27-5P4PW3FJHP1	24.7582	1.1678	0.237138	4.92454	8.4559e-07	8.1241e-06	25.8157	15.2651	35.9324	54.8965	43.6619	25.9311	14.0926	81.1951	16.7602	25.4192	1.34867	57.5292	10.1158	30.8496	13.933	61.8609	45.0017	111.269	24.7367	73.9413	9.92937	80.4286	39.9931	24.7673	19.1631	17.2549	50.0491	17.5418	25.7002	6.74607	23.8804	20.9075	8.02584	86.6114	31.7957	29.7579	7.80927	19.7867	6.40867	46.2374	85.4758	39.4617	46.2505
tRF-26-K5I34JRX6ND	1.58081	2.04103	0.414478	4.92433	8.46509e-07	8.1241e-06	2.04674	0.763257	0.816646	9.86904	0	2.10252	0.741715	4.95848	3.22311	0.619982	0	7.89617	0	9.25487	0.995211	0	2.10945	8.55917	0	3.03868	2.83696	0	0.908935	0	1.91631	1.99095	1.92497	2.39206	0.658981	0.674607	2.38804	5.97358	0	2.37291	4.20825	3.07841	0	1.97867	2.13622	1.55856	2.47756	7.24806	4.92026
tRF-20-V5393L41	1.96678	2.05508	0.418097	4.91533	8.8635e-07	8.48257e-06	2.33134	2.28977	0.816646	6.47656	0.801137	3.5042	8.90058	8.67734	0.644621	0.619982	1.34867	3.38407	0	3.08496	5.97127	3.63888	0	5.70611	0.838531	2.02579	4.25545	3.30528	9.08935	2.9138	0	0	0	0.797354	15.8155	0	0.597009	4.48018	0	2.37291	0	3.07841	2.23122	3.95734	2.13622	10.9099	2.47756	7.24806	0
tRF-24-FP18LPMBIN	1.34627	2.3938	0.487625	4.90909	9.15009e-07	8.74456e-06	1.56316	0	2.44994	2.15885	0	0	0	0	3.22311	6.19982	0	2.25605	0	0	1.99042	0	13.3599	2.85306	5.45045	2.02579	1.41848	3.30528	0	0	0	1.99095	6.41656	0	0.658981	6.74607	2.98504	6.72027	2.00646	2.37291	2.33792	1.02614	1.11561	0.989335	0	0.519521	1.85817	0	12.3007
tRF-17-XSXMSLN	62.0719	-1.19227	0.24297	-4.90706	9.24504e-07	8.82293e-06	25.9465	161.811	18.3745	5.55133	64.4915	13.316	108.29	8.67734	19.3386	2.47993	25.6247	12.4083	54.3726	6.16991	17.9138	1.21296	4.92206	15.6918	4.19266	29.3739	41.136	11.0176	31.8127	14.569	46.9495	56.4103	5.7749	94.8851	50.0825	10.1191	26.2684	44.0551	40.1292	15.4239	63.1237	10.2614	94.8269	16.8187	134.582	38.9641	37.1634	14.4961	90.0408
tRF-27-ZDXPHO53KSN	7.12199	-1.49777	0.305311	-4.9057	9.30947e-07	8.87199e-06	2.86816	0	2.44994	6.16815	0.801137	2.80336	0.741715	1.85943	5.80159	8.67974	2.69734	2.25605	8.85135	4.62743	0.995211	6.06479	3.51576	4.99285	4.61192	6.07736	15.6033	0	2.72681	3.64225	0	3.31825	8.98318	1.59471	0	16.1906	1.19402	0	8.02584	3.55937	1.40275	2.05227	2.23122	9.89335	0	0	3.09695	0.80534	2.95216
tRF-17-NBRRX35	1.07658	2.72092	0.555142	4.9013	9.52063e-07	9.06055e-06	0.707053	0	0.816646	1.23363	1.2017	0.700841	6.67544	3.09905	0	0.619982	0	1.12802	0	1.54248	0	0	0	0.713264	0.838531	3.03868	0	3.30528	0.908935	0	0	0.663651	0	2.39206	3.2949	0	0	5.22688	4.01292	0	0.467583	0	0	0	27.7709	6.23425	0.61939	10.4694	2.46013
tRF-17-Q3V6M7M	1.22271	2.34873	0.479766	4.89556	9.80238e-07	9.31568e-06	1.15178	1.52651	0.408323	2.46726	23.233	0.700841	2.96686	8.05753	1.28924	2.47993	1.34867	3.38407	0	0	2.98563	0	0	2.85306	4.61192	2.02579	0	0	0	0.72845	0	4.64555	0.641656	2.39206	1.97694	0.674607	1.19402	2.24009	2.00646	0	1.40275	1.02614	0	0	4.27244	1.03904	1.85817	0	5.41229
tRF-24-5XR4NPNN0W	7.466	-1.74997	0.357509	-4.89489	9.83588e-07	9.3345e-06	2.10499	4.57954	1.22497	8.01859	2.80398	2.80336	2.96686	1.85943	1.93386	1.23996	5.39467	1.12802	0	3.08496	0.995211	6.06479	0.703152	4.27958	2.51559	5.06447	0	2.20352	3.63574	26.2242	0	0	0.641656	3.18942	0	2.69843	2.38804	2.98679	2.00646	11.8646	0	18.4704	1.11561	0	0	1.55856	2.47756	12.8854	0.984052
tRF-27-HWH3RXSINHQ	5.858	1.76953	0.361587	4.89378	9.89151e-07	9.37424e-06	4.71816	2.28977	4.89987	54.5881	32.446	7.70925	1.48343	6.81791	0	6.19982	0	55.2732	0	16.9673	6.96648	4.85184	4.21891	22.1112	28.0908	10.1289	2.83696	11.0176	20.9055	2.9138	4.79077	4.64555	11.5498	0.797354	1.31796	1.34921	2.98504	2.24009	10.0323	10.6781	1.87033	2.05227	0	2.96801	0	19.2223	0	21.7442	9.84052
tRF-29-U2O1B54ZUPJR	11.0881	2.22403	0.454938	4.88864	1.01537e-06	9.58277e-06	3.82056	0.763257	2.44994	32.6912	1.60227	21.0252	0	12.3962	3.86773	0.619982	2.69734	151.155	0	87.9213	8.9569	30.324	0.703152	132.667	3.77339	17.2192	8.51089	23.137	112.708	2.9138	0	0.663651	0.641656	0	0.658981	0.674607	0	0	2.00646	9.49166	0.467583	24.6273	1.11561	17.808	4.27244	54.5497	4.33573	21.7442	0
tRF-18-9N15WV0E	88.0489	1.41819	0.290476	4.88229	1.04858e-06	9.86886e-06	59.9691	147.309	47.3654	402.163	1364.74	103.724	113.482	122.103	29.6526	38.4389	59.3414	417.369	36.6699	32.392	48.7653	3.63888	16.1725	82.7386	179.446	118.509	24.1142	60.5969	139.067	24.7673	94.8572	78.9744	13.4748	93.2904	80.3956	38.4526	68.656	52.2688	20.0646	23.7291	35.5363	23.6011	42.3932	18.7974	271.3	209.367	61.3196	434.078	245.521
tRF-25-K5I34JRX6N	2.59724	1.66597	0.341338	4.88072	1.057e-06	9.93438e-06	2.94033	1.52651	0.816646	16.0372	3.20455	0	2.96686	8.05753	1.93386	2.47993	0	6.76814	1.26448	3.08496	0.995211	1.21296	4.92206	8.55917	3.77339	2.02579	1.41848	0	3.63574	2.9138	1.91631	3.31825	8.98318	2.39206	3.95388	0.674607	9.55214	17.174	0	2.37291	4.67583	3.07841	0	0	0	2.5976	3.71634	8.85874	13.2847
tRF-26-N3S3RQJVDEE	1.27014	2.39969	0.491827	4.87914	1.06548e-06	1.00002e-05	1.15176	0	0	2.15885	2.40341	1.40168	0	5.57829	0.644621	2.47993	0	0	1.26448	1.54248	15.9234	3.63888	2.81261	2.85306	2.93486	1.01289	1.41848	2.20352	0.908935	0	0	1.3273	10.2665	0	0.658981	0	0.597009	0.746697	0	0	0	6.15682	0	0	0	1.03904	0.61939	1.61068	9.84052
tRF-22-UHK0SVRNK	2.65863	1.71306	0.351407	4.87485	1.0889e-06	1.0206e-05	2.69101	2.28977	4.49155	0.308407	0	4.20505	0.741715	1.85943	1.28924	0	0	0	2.52896	3.08496	5.97127	4.85184	4.92206	2.85306	0.838531	5.06447	1.41848	4.40705	3.63574	0	4.79077	3.9819	0.641656	2.39206	0.658981	12.1429	2.38804	1.49339	4.01292	11.8646	10.7544	20.5227	1.11561	30.6694	6.40867	1.55856	4.33573	0	4.42824
tRF-23-N1EH6KK80E	1.89228	-1.47416	0.30252	-4.87295	1.09945e-06	1.02908e-05	0.413794	1.52651	0.408323	0.308407	0.400568	2.80336	0	2.47924	3.22311	4.33987	1.34867	0	0	3.08496	0.995211	2.42592	2.10945	0.713264	0.419266	0	2.83696	0	0	2.18535	1.91631	0	0	2.39206	0	2.02382	2.38804	0	0	0	1.40275	0	0	0	0	0.519521	0	1.61068	0.492026
tRF-25-8KIJL3R7DJ	2.48001	1.60913	0.330476	4.86912	1.12095e-06	1.04775e-05	2.6261	0	6.94149	20.3549	2.00284	2.80336	1.48343	3.71886	1.28924	3.71989	1.34867	10.1522	3.79344	3.08496	4.97605	8.49071	0.703152	9.9857	2.51559	3.03868	1.41848	2.20352	0	0.72845	1.91631	2.6546	1.28331	1.59471	5.93083	0.674607	2.38804	8.21367	0	7.11874	1.87033	1.02614	0	3.95734	2.13622	2.5976	3.09695	9.66408	4.42824
tRF-19-U0EZY9JR	2.41087	2.27077	0.466468	4.86801	1.12727e-06	1.05222e-05	1.68689	0	1.22497	3.70089	2.00284	9.11093	0.741715	4.95848	0	0	1.34867	20.3044	1.26448	7.71239	24.8803	1.21296	0	7.13264	2.51559	1.01289	1.41848	7.71233	12.7251	0	0.958154	0	0	0	2.63592	0	0.597009	3.73348	2.00646	2.37291	0	4.10454	1.11561	0	4.27244	13.5075	2.47756	16.1068	0
tRF-21-U45O6WNEE	1.27998	2.61104	0.536421	4.86752	1.13009e-06	1.05341e-05	1.10565	0.763257	0.816646	0.925222	0	1.40168	0	4.95848	0	2.47993	0	1.12802	0	3.08496	22.8899	1.21296	2.81261	4.27958	2.09633	6.07736	0	1.10176	0.908935	0	0	1.3273	10.2665	0	0	1.34921	2.38804	2.24009	0	3.55937	0	3.07841	0	0	0	2.07808	4.95512	0.80534	15.2528
tRF-22-91PJB7MNK	22.4475	-1.1563	0.237624	-4.86609	1.13828e-06	1.05959e-05	9.71308	12.9754	5.71652	1.54204	10.0142	9.11093	15.576	3.71886	2.57849	5.57984	5.39467	5.64012	15.1737	10.7973	15.9234	7.27775	13.3599	17.1183	7.54678	30.3868	39.7175	24.2388	19.0876	18.2112	3.83261	4.64555	17.3247	11.9603	6.58981	33.0557	25.6714	4.48018	40.1292	35.5937	5.14342	23.6011	8.92488	7.91468	0	2.07808	30.9695	8.85874	47.2345
tRF-21-WR645J7KE	2.7046	1.63227	0.335672	4.86268	1.15808e-06	1.07655e-05	3.64532	3.81629	5.3082	9.56063	8.01137	2.80336	3.70858	1.85943	1.28924	1.85995	1.34867	1.12802	1.26448	3.08496	0.995211	7.27775	1.4063	0	2.51559	0	5.67393	3.30528	9.99829	0.72845	0.958154	0.663651	0.641656	3.18942	5.93083	1.34921	3.58205	3.73348	6.01938	4.74583	0.467583	5.13068	6.69366	3.95734	10.6811	6.23425	0	16.9121	3.93621
tRF-17-NXJMFKQ	1.4872	2.47518	0.509335	4.85963	1.17608e-06	1.0918e-05	1.11293	5.3428	0	5.24293	7.21023	2.10252	1.48343	3.71886	0	0	0	2.25605	0	6.16991	4.97605	1.21296	0	0.713264	0.419266	1.01289	0	2.20352	1.81787	0	0.958154	1.99095	0	1.59471	1.31796	0.674607	0.597009	0	0	0	0	7.18295	0	2.96801	17.0898	4.15617	3.09695	20.9388	0
tRF-29-H4SXQ3V2Y72E	1.06311	2.46533	0.507634	4.85652	1.19467e-06	1.10755e-05	0.818692	0	1.22497	4.3177	3.20455	0.700841	0	1.23962	0	1.23996	0	6.76814	0	4.62743	9.95211	6.06479	4.21891	0.713264	2.09633	1.01289	1.41848	4.40705	0.908935	0.72845	0	1.99095	6.41656	0	0	0	0	0	0	2.37291	0	3.07841	0	0	4.27244	1.55856	0.61939	1.61068	2.46013
tRF-18-MQ5JK80E	3.36269	-1.41284	0.291285	-4.85035	1.23244e-06	1.14101e-05	1.29167	3.81629	1.22497	0	5.20739	0	2.96686	1.85943	2.57849	0.619982	9.44068	0	0	0	0.995211	0	1.4063	0.713264	1.67706	5.06447	2.83696	1.10176	2.72681	1.4569	0.958154	0	0	3.18942	5.27185	1.34921	1.79103	2.98679	0	1.18646	2.8055	1.02614	2.23122	1.97867	6.40867	1.03904	1.23878	0.80534	0.492026
tRF-19-LV1NLD1P	3.8093	-2.05407	0.423754	-4.84731	1.25149e-06	1.15708e-05	0.358365	0	0.408323	0.308407	0.801137	0.700841	2.96686	0	1.93386	0	1.34867	0	6.32239	0	1.99042	0	0	0	0.419266	0	0	0	0.908935	2.9138	11.4978	1.3273	0	0.797354	0.658981	0	0.597009	11.9472	20.0646	0	1.40275	1.02614	0	0.989335	0	0.519521	0.61939	1.61068	0
tRF-30-P27JPJ60MV9J	10.0875	1.7563	0.362537	4.84447	1.26948e-06	1.17212e-05	7.02866	0	3.26658	60.1395	9.61364	4.90589	0	11.1566	7.09084	17.3595	2.69734	9.02419	1.26448	3.08496	6.96648	47.3054	11.9536	48.502	25.9945	47.606	2.83696	107.973	26.3591	13.8405	2.87446	9.95476	41.7076	0	3.95388	18.2144	2.38804	2.24009	6.01938	45.0854	4.67583	28.7318	2.23122	5.93601	0	14.5466	16.7235	13.6908	5.41229
tRF-23-7SERM492V	7.82371	1.28644	0.265679	4.84211	1.28469e-06	1.18456e-05	6.89925	8.39583	2.04161	13.2615	29.6421	9.11093	2.22515	37.8084	3.22311	2.47993	4.046	56.4012	2.52896	4.62743	13.933	6.06479	2.81261	9.27243	6.70825	7.09026	8.51089	6.61057	30.9038	1.4569	8.62338	6.63651	8.98318	9.56825	7.24879	1.34921	4.17906	5.22688	2.00646	16.6104	4.67583	3.07841	2.23122	2.96801	14.9536	23.898	3.09695	52.3471	13.7767
tRF-23-83ML5F82DQ	12.7012	1.77702	0.36707	4.8411	1.29123e-06	1.18898e-05	6.65212	19.8447	4.49155	108.559	66.8949	2.80336	5.93372	17.9745	2.57849	8.05976	2.69734	161.307	11.3803	7.71239	19.9042	7.27775	4.92206	56.3479	3.77339	9.11605	1.41848	6.61057	22.7234	2.9138	23.9538	30.5279	48.1242	2.39206	5.93083	2.69843	1.19402	3.73348	2.00646	8.3052	2.33792	3.07841	6.69366	2.96801	8.54489	41.5617	1.23878	70.0646	32.9658
tRF-39-J9ZH0SR9593KMHFV	1.5509	-2.16029	0.446575	-4.83746	1.31506e-06	1.20802e-05	0	0.763257	0	1.54204	0.400568	0	0	0	0.644621	0.619982	0	0	1.26448	0	0	0	0	0.713264	0	0	1.41848	0	0	7.2845	0.958154	0	0.641656	0	0.658981	0.674607	0.597009	0	0	0	0.467583	1.02614	0	0.989335	0	0	2.47756	0	0
tRF-25-RERNLN4Q1R	0.805894	-2.18688	0.452077	-4.83741	1.31545e-06	1.20802e-05	0	0	0	0.616815	0.400568	0	0.741715	0	0	0	0	0	0	0	0	0	0	0.713264	0.419266	0	0	0	0	0.72845	0	0	0	0	0	0	0.597009	0.746697	4.01292	0	0	1.02614	0	0	0	0.519521	0.61939	0	0
tRF-22-JMRPFQJDQ	16.092	1.69084	0.349599	4.83651	1.32136e-06	1.21181e-05	7.88609	15.2651	5.71652	133.232	117.767	7.00841	5.19201	18.5943	7.09084	5.57984	2.69734	174.844	10.1158	6.16991	15.9234	9.70367	4.92206	65.6203	5.45045	16.2063	5.67393	13.2211	19.9966	0.72845	24.912	30.5279	43.6326	9.56825	11.8617	3.37303	4.77607	7.46697	4.01292	8.3052	4.20825	4.10454	2.23122	1.97867	4.27244	55.0692	2.47756	109.526	65.9315
tRF-19-OMJHHSFE	1.95381	1.73704	0.35949	4.83196	1.35197e-06	1.23821e-05	1.93064	6.86932	1.22497	1.54204	5.60796	0.700841	5.19201	11.1566	1.28924	0.619982	4.046	0	1.26448	6.16991	4.97605	0	1.4063	6.41938	1.2578	4.05158	0	1.10176	0	2.18535	0.958154	1.99095	2.56662	1.59471	7.24879	0	0	7.46697	6.01938	1.18646	1.87033	0	2.23122	0.989335	6.40867	5.19521	3.71634	6.44272	6.39634
tRF-30-K84J83ML5FX2	1.18692	3.0915	0.640839	4.82415	1.40601e-06	1.28598e-05	0.651801	0	3.26658	32.9996	2.40341	2.10252	0	3.09905	0.644621	1.23996	0	6.76814	0	3.08496	0	1.21296	0	6.41938	0	1.01289	0	3.30528	0	0	0	0	0	0	0.658981	0	0	0.746697	0	15.4239	0	1.02614	0	0	2.13622	2.5976	1.85817	7.24806	0
tRF-16-RPM830D	562.967	1.57578	0.326702	4.82328	1.41218e-06	1.28989e-05	412.097	1937.15	215.186	29.2987	1368.74	1473.17	2311.18	1630.1	264.939	403.608	137.564	72.1935	150.473	111.058	1474.9	59.435	1379.58	388.729	457	1027.07	150.359	940.904	159.064	698.583	403.383	798.372	155.922	877.887	2102.15	400.716	1681.77	983.4	168.543	968.149	1806.74	260.639	420.585	314.609	2676.69	862.924	2632.41	144.961	1962.69
tRF-20-184KISQI	2.06331	-1.92959	0.400543	-4.81742	1.45425e-06	1.32654e-05	0	2.28977	0.408323	2.77567	7.6108	0	0	0	0.644621	0	1.34867	0	1.26448	0	0	0	0	0	0	0	0	0	0	1.4569	8.62338	0	0.641656	0	0	0.674607	0.597009	0	2.00646	0	0	0	2.23122	0.989335	0	0	0.61939	0	2.95216
tRF-30-9O9NF5W8E7OM	3.74461	-1.98204	0.411704	-4.81423	1.47771e-06	1.34614e-05	0.992273	0	0.816646	0	0	3.5042	0.741715	0	2.57849	3.71989	0	0	1.26448	1.54248	0.995211	4.85184	1.4063	1.42653	1.67706	4.05158	1.41848	2.20352	0.908935	2.9138	0	0.663651	9.62484	0	0	4.72225	0	0	2.00646	2.37291	1.40275	3.07841	0	0.989335	0	0	3.09695	0	0
tRF-28-MBQ4NKKQBRX	5.56441	1.40262	0.291424	4.81297	1.487e-06	1.35279e-05	5.33139	1.52651	5.3082	13.2615	0.801137	2.10252	0	6.81791	9.66932	15.4995	18.8814	0	2.52896	12.3398	1.99042	32.7499	4.21891	12.8388	5.03119	12.1547	15.6033	18.7299	45.4468	7.2845	0.958154	2.6546	4.49159	1.59471	0.658981	8.09528	3.58205	3.73348	0	11.8646	0.467583	21.5489	8.92488	3.95734	6.40867	6.23425	6.81329	4.83204	2.46013
tRF-27-F91SS2PMFIQ	2.56959	1.81341	0.376869	4.81178	1.4959e-06	1.35907e-05	2.17765	0.763257	1.63329	1.23363	1.60227	0.700841	0.741715	1.85943	3.22311	2.47993	0	32.7127	8.85135	15.4248	3.98084	6.06479	4.21891	4.27958	5.03119	13.1676	2.83696	9.91585	10.9072	0.72845	2.87446	7.96381	7.69987	0	3.2949	1.34921	1.79103	0.746697	0	1.18646	1.40275	0	0	1.97867	2.13622	10.3904	1.23878	1.61068	4.92026
tRF-21-EXEY0VWUD	10.9466	1.89504	0.394127	4.80819	1.52302e-06	1.38004e-05	6.3573	3.05303	0.408323	30.5323	8.41193	19.6235	8.15887	9.91696	0	0.619982	6.74334	47.377	5.05792	32.392	5.97127	2.42592	0	23.5377	1.67706	8.10315	12.7663	16.5264	56.354	0	1.91631	1.3273	0	0.797354	3.95388	1.34921	0.597009	0.746697	8.02584	2.37291	0.467583	26.6795	2.23122	1.97867	14.9536	116.892	7.43268	277.037	0.492026
tRF-27-FDXXE6XRK45	5.62424	-1.64081	0.341411	-4.80596	1.54012e-06	1.39367e-05	1.95098	2.28977	0.816646	4.62611	0.801137	2.80336	0.741715	2.47924	1.93386	0.619982	0	2.25605	1.26448	4.62743	1.99042	12.1296	0	3.56632	3.35412	6.07736	0	4.40705	9.08935	17.4828	0.958154	1.3273	0	3.18942	2.63592	1.34921	1.79103	0.746697	2.00646	1.18646	0	8.20909	1.11561	3.95734	0	3.11713	0	5.63738	1.9681
tRF-24-KF9MVH7PIE	1.53467	1.90602	0.396869	4.80265	1.56583e-06	1.41506e-05	1.60179	1.52651	0.816646	8.63541	0.801137	0	0.741715	8.05753	4.51235	0.619982	0	7.89617	2.52896	0	0	2.42592	0	4.99285	1.67706	2.02579	0	4.40705	2.72681	0.72845	0	0.663651	1.92497	0.797354	3.2949	0	3.58205	8.96036	2.00646	1.18646	0.935167	0	1.11561	0	0	0.519521	1.85817	8.0534	4.92026
tRF-21-7OFIZ9WUD	3.73326	1.84922	0.386406	4.7857	1.70396e-06	1.53785e-05	3.36048	1.52651	1.22497	8.01859	3.20455	18.2219	8.90058	2.47924	0	6.8198	0	30.4566	3.79344	15.4248	20.8994	4.85184	0	4.27958	5.45045	0	2.83696	3.30528	17.2698	0.72845	1.91631	1.3273	0	0.797354	4.61286	0.674607	0.597009	4.48018	2.00646	2.37291	0	4.10454	0	3.95734	8.54489	9.8709	4.33573	28.9923	0
tRF-21-WE8RO86JD	5.23985	1.69951	0.355487	4.78079	1.74607e-06	1.57378e-05	4.67888	8.39583	3.26658	19.4297	29.6421	9.81177	5.93372	17.3547	0	3.71989	1.34867	24.8165	0	1.54248	7.96169	0	1.4063	7.84591	4.61192	9.11605	0	5.50881	27.2681	1.4569	3.83261	1.99095	3.84993	5.58148	5.27185	0	4.17906	6.72027	0	4.74583	3.74067	3.07841	0	2.96801	17.0898	31.6908	0	48.3204	7.87242
tRF-18-1EWJQ7D1	1.73906	-1.45344	0.304108	-4.77934	1.75874e-06	1.5831e-05	0.6196	0	0.408323	0.616815	1.2017	0	2.96686	0.61981	1.28924	0	6.74334	0	1.26448	0	0.995211	0	0	0	0.419266	3.03868	1.41848	0	2.72681	0	0.958154	1.99095	0.641656	2.39206	0	1.34921	0	0.746697	2.00646	0	0.467583	1.02614	3.34683	0.989335	0	0.519521	0.61939	0	0
tRF-33-EH623K7SIR3DDY	3.67812	2.25741	0.472901	4.77353	1.81024e-06	1.62516e-05	2.06762	1.52651	1.63329	96.2231	0.801137	1.40168	0	5.57829	0.644621	3.09991	0	16.9204	0	7.71239	0.995211	31.5369	2.10945	3.56632	8.80458	2.02579	0	3.30528	2.72681	8.01295	0	9.29111	14.7581	2.39206	0.658981	2.02382	1.79103	0	2.00646	2.37291	2.33792	3.07841	0	3.95734	0	4.67569	4.95512	15.3015	5.41229
tRF-23-K2821NQ405	3.15638	1.71091	0.358537	4.7719	1.82493e-06	1.63431e-05	2.65265	3.05303	1.22497	0.616815	0	0.700841	1.48343	0.61981	2.57849	2.47993	1.34867	3.38407	1.26448	3.08496	1.99042	3.63888	5.62521	3.56632	1.2578	3.03868	4.25545	3.30528	2.72681	2.18535	1.91631	0.663651	3.20828	8.77089	0.658981	4.04764	6.5671	1.49339	0	16.6104	2.8055	19.4966	1.11561	7.91468	0	1.03904	4.33573	2.41602	11.8086
tRF-23-18X3HRL70D	1.0223	-1.9809	0.41512	-4.77187	1.82522e-06	1.63431e-05	0	0	0.408323	0	0	0	0.741715	0.61981	0	0	0	1.12802	1.26448	0	0.995211	0	0	1.42653	0.419266	0	0	0	0.908935	0.72845	0.958154	0.663651	0	1.59471	0	0	0	0	0	0	0	0	1.11561	0	2.13622	0	0.61939	0	0.984052
tRF-21-ZFMQ5JK80	0.658253	-2.26637	0.474991	-4.77139	1.82956e-06	1.63604e-05	0	0.763257	0	0	0	0	0	0	0	0	0	0	0	0	0	0	0	0.713264	0	0	0	0	0	0	0	0	1.92497	0	0.658981	0	0	0.746697	0	0	0	0	2.23122	0	0	0	0	0.80534	0
tRF-17-IRMM121	1.87583	2.23958	0.469643	4.76868	1.85433e-06	1.65385e-05	1.65518	3.81629	1.63329	2.15885	17.2244	2.10252	4.45029	6.1981	0.644621	0.619982	0	2.25605	0	0	3.98084	0	1.4063	0	1.67706	4.05158	0	2.20352	0	0.72845	2.87446	3.31825	0	5.58148	4.61286	0.674607	1.79103	5.22688	0	1.18646	0.935167	1.02614	0	0	19.226	3.63665	26.0144	4.83204	3.44418
tRF-27-3K7SIR3DR2M	3.01716	1.42523	0.29934	4.76126	1.92385e-06	1.71361e-05	3.02321	0.763257	4.49155	15.4204	5.60796	4.90589	0.741715	9.29715	0.644621	3.09991	0	14.6643	1.26448	1.54248	6.96648	6.06479	9.14097	4.99285	7.96605	8.10315	4.25545	6.61057	11.8162	2.9138	1.91631	2.6546	4.49159	1.59471	1.31796	3.37303	1.19402	0.746697	2.00646	2.37291	0.935167	3.07841	2.23122	2.96801	2.13622	2.5976	4.95512	4.83204	1.47608
tRF-22-YXI6D388N	2.39362	-1.43648	0.301726	-4.76088	1.92747e-06	1.71414e-05	0.965189	1.52651	2.04161	0.308407	5.20739	0	2.22515	0	1.28924	0.619982	0	0	2.52896	0	0.995211	0	2.81261	1.42653	0.419266	1.01289	5.67393	0	0	1.4569	3.83261	0.663651	1.92497	2.39206	0	0.674607	1.79103	2.24009	0	1.18646	0.935167	3.07841	3.34683	0	0	0.519521	0	0.80534	0.492026
tRF-22-S3R68HYV3	1.04637	2.50315	0.525798	4.76067	1.92948e-06	1.71414e-05	0.911745	0	0	3.08407	4.00568	0	0.741715	3.09905	0	1.85995	0	4.5121	0	1.54248	6.96648	0	2.81261	7.13264	1.2578	2.02579	0	7.71233	5.45361	0.72845	1.91631	0.663651	7.69987	0.797354	0.658981	0	1.79103	0	0	1.18646	0	1.02614	0	0	0	1.03904	0.61939	4.0267	2.95216
tRF-22-W08Y3HSV2	10.4945	-1.11338	0.233934	-4.75936	1.94211e-06	1.72312e-05	4.93216	3.05303	0.816646	2.46726	0	0.700841	2.22515	0	9.66932	2.47993	36.414	2.25605	17.7027	3.08496	4.97605	1.21296	9.14097	7.13264	7.54678	9.11605	8.51089	2.20352	3.63574	8.01295	9.58154	11.9457	19.8913	5.58148	6.58981	18.2144	13.1342	5.97358	10.0323	0	10.2868	3.07841	18.9654	3.95734	0	6.23425	0.61939	3.22136	1.9681
tRF-26-MKYUYRLHR0D	1.00572	1.89194	0.398432	4.74845	2.0498e-06	1.8163e-05	1.44487	0	1.63329	2.77567	4.40625	0	1.48343	3.09905	0	0.619982	0	5.64012	0	1.54248	2.98563	3.63888	1.4063	2.13979	4.19266	3.03868	0	2.20352	1.81787	2.9138	0.958154	0	0.641656	0.797354	1.97694	0.674607	0	0	2.00646	4.74583	0	1.02614	1.11561	1.97867	0	2.07808	0.61939	1.61068	1.9681
tRF-17-R3IEWSN	12.9731	-1.24114	0.261586	-4.74466	2.08859e-06	1.84827e-05	5.87565	36.6364	4.08323	2.46726	30.0426	5.60673	30.4103	3.71886	7.09084	1.85995	8.09201	1.12802	7.58687	1.54248	3.98084	1.21296	0.703152	9.27243	7.54678	6.07736	5.67393	0	1.81787	10.9267	8.62338	3.9819	0	24.718	7.24879	6.74607	8.35813	11.9472	4.01292	2.37291	9.35167	0	8.92488	7.91468	4.27244	6.75377	7.43268	4.83204	8.36444
tRF-25-1W18YMEMXZ	0.910458	2.20757	0.465544	4.74191	2.11716e-06	1.87112e-05	0.769535	0	0	6.47656	4.80682	2.80336	0.741715	5.57829	0	1.23996	2.69734	2.25605	0	0	1.99042	2.42592	0.703152	3.56632	4.19266	4.05158	1.41848	6.61057	3.63574	0	0	0.663651	3.20828	0.797354	0.658981	0	1.19402	2.24009	0	0	0	0	0	0.989335	0	0.519521	0.61939	0.80534	2.46013
tRF-28-WLV47PU9XW0N	1.17705	2.3748	0.500865	4.7414	2.12251e-06	1.87342e-05	0.992273	0	0.408323	5.24293	1.60227	0	0.741715	1.85943	0	1.85995	0	14.6643	0	7.71239	0.995211	1.21296	3.51576	2.85306	1.67706	5.06447	0	1.10176	5.45361	0	4.79077	2.6546	4.49159	0	0.658981	0	0	0.746697	0	1.18646	0	2.05227	0	0.989335	2.13622	2.07808	0	0	2.95216
tRF-26-897PVP941QD	4.16475	1.78123	0.375736	4.74063	2.13051e-06	1.87805e-05	2.74787	2.28977	4.49155	53.0461	2.80398	0	1.48343	2.47924	3.22311	5.57984	0	10.1522	1.26448	0	0.995211	7.27775	7.73467	8.55917	13.4165	4.05158	2.83696	2.20352	0.908935	1.4569	0.958154	15.9276	29.5162	0.797354	9.22573	1.34921	8.35813	14.9339	8.02584	2.37291	11.6896	0	1.11561	1.97867	0	7.79281	1.85817	8.0534	30.5056
tRF-35-86V8WPMN1E8Y7Z	270.545	1.65235	0.348709	4.73849	2.15312e-06	1.89553e-05	223.524	35.8731	161.696	116.578	214.304	109.331	47.4698	340.895	673.629	525.744	45.8547	761.416	30.3475	354.77	2288.99	1299.08	992.147	208.273	421.781	264.365	62.4132	1173.38	496.279	811.493	108.271	915.838	1221.07	40.6651	145.635	313.017	143.282	156.806	74.239	690.518	86.0353	269.874	41.2776	209.739	448.607	380.809	633.636	232.743	546.641
tRF-28-32VIJMRPFQDH	40.8512	-1.1843	0.250119	-4.73495	2.19105e-06	1.92642e-05	20.1227	6.10606	34.2991	10.1774	7.6108	21.7261	4.45029	14.8754	52.2143	89.8973	21.5787	12.4083	60.695	16.9673	7.96169	58.222	71.7215	26.3908	20.544	30.3868	21.2772	13.2211	14.543	56.8191	22.0375	37.1644	65.4489	11.9603	3.2949	58.0162	19.7013	11.9472	26.084	16.6104	19.1709	30.7841	23.4278	28.6907	0	6.23425	30.3501	10.4694	2.95216
tRF-21-KVPKYU070	0.701473	-2.47747	0.523297	-4.73435	2.19761e-06	1.92971e-05	0	0	0.408323	0	0	0	0	0	0	0	1.34867	0	0	0	0	0	0	0	0	0	1.41848	0	0	0	0.958154	0	0	0	0	0	0	0	4.01292	0	0	0	0	0	0	0.519521	0	0	0
tRF-32-ZRS3S3R68HYV3	26.1567	1.95267	0.412866	4.72955	2.25014e-06	1.97076e-05	14.6695	3.81629	14.2913	738.944	22.4318	18.2219	1.48343	32.8499	12.2478	42.1588	4.046	130.851	1.26448	55.5292	6.96648	33.9628	16.8756	57.7744	14.6743	26.3352	4.25545	85.9374	77.2595	16.7543	10.5397	27.8733	63.5239	1.59471	13.8386	13.4921	2.98504	7.46697	18.0581	92.5437	4.67583	22.575	0	9.89335	8.54489	7.79281	23.5368	75.702	10.3325
tRF-22-X6XMSL73O	2.15632	-1.76066	0.372455	-4.72719	2.2765e-06	1.99128e-05	0.589251	3.81629	0.816646	0.308407	1.2017	0	2.96686	0	1.28924	0	0	2.25605	2.52896	0	0.995211	0	0	0.713264	0.419266	0	1.41848	0	1.81787	0	0	0	0	0	0.658981	0	0	2.24009	10.0323	1.18646	0.935167	1.02614	2.23122	0	2.13622	0.519521	0	0	1.47608
tRF-26-3JVIJMRPFQ0	101.907	1.14124	0.241586	4.72393	2.31327e-06	2.02085e-05	85.0413	42.7424	85.7478	1373.96	53.2756	105.827	34.8606	202.058	65.7514	86.1775	17.5327	509.867	104.952	242.169	34.8324	149.194	50.6269	226.818	20.544	137.754	29.7881	51.7828	83.622	37.8794	83.3594	174.54	352.269	103.656	170.017	51.2701	44.7757	183.687	102.329	304.92	89.3084	66.6988	44.6244	37.5947	10.6811	152.739	60.0808	339.854	103.818
tRF-29-N3R718YKISIM	4.30209	1.68035	0.356025	4.71974	2.36144e-06	2.06029e-05	3.67827	0.763257	5.71652	32.9996	2.40341	3.5042	0	3.09905	1.93386	3.71989	0	22.5605	1.26448	18.5097	7.96169	29.111	8.43782	15.6918	5.86972	5.06447	1.41848	34.1546	14.543	2.18535	3.83261	4.64555	16.0414	0.797354	0.658981	4.04764	1.79103	0.746697	4.01292	4.74583	0.935167	6.15682	1.11561	0	4.27244	3.63665	1.23878	3.22136	5.41229
tRF-25-WLV47PU9XW	1.86733	1.75552	0.371987	4.71929	2.36665e-06	2.06219e-05	1.91402	2.28977	1.22497	4.93452	7.6108	2.10252	0.741715	3.71886	0.644621	1.85995	0	18.0484	1.26448	9.25487	2.98563	2.42592	3.51576	4.99285	0.419266	4.05158	0	11.0176	0.908935	0.72845	4.79077	1.3273	5.7749	1.59471	2.63592	3.37303	2.38804	0.746697	0	0	0.467583	3.07841	1.11561	0	4.27244	1.03904	0	10.4694	1.9681
tRF-22-SJRX8FYV3	1.6333	2.05491	0.43548	4.71872	2.37337e-06	2.06541e-05	1.80445	0.763257	0.408323	2.46726	9.61364	0	0.741715	1.85943	0	1.23996	0	4.5121	0	3.08496	17.9138	0	0	4.99285	4.61192	2.02579	0	2.20352	1.81787	0	3.83261	3.31825	7.05821	1.59471	3.2949	0	1.79103	0.746697	0	7.11874	0.935167	1.02614	0	0.989335	4.27244	5.71473	0	7.24806	1.9681
tRF-26-I3VF4YO9XED	32.4139	-1.0858	0.23015	-4.71778	2.38436e-06	2.07232e-05	14.8482	10.6856	18.3745	8.63541	16.8239	25.9311	19.2846	17.9745	18.694	142.596	28.322	3.38407	35.4054	12.3398	6.96648	21.8333	33.7513	9.27243	23.0596	15.1934	22.6957	8.81409	10.9072	30.5949	16.2886	7.30016	72.5071	10.3656	8.56675	85.0004	25.0744	8.96036	18.0581	9.49166	3.27308	20.5227	14.5029	7.91468	6.40867	4.67569	11.149	7.24806	3.93621
tRF-32-9O9NF5W8E7OM2	2.48913	-2.31777	0.491413	-4.71653	2.39895e-06	2.08235e-05	0	0.763257	0.816646	0	0	0.700841	0	0	1.28924	1.23996	1.34867	0	1.26448	0	0.995211	2.42592	2.10945	0.713264	0.838531	4.05158	0	2.20352	0	5.8276	0	1.3273	1.92497	0	0	2.69843	0	0	0	1.18646	0	0	0	0	0	0	0	0	0
tRF-18-E6199M0J	4.59497	1.58536	0.337383	4.69898	2.61467e-06	2.26096e-05	4.88009	19.0814	7.34981	9.86904	13.2188	3.5042	10.384	7.43772	0	9.91971	28.322	1.12802	2.52896	3.08496	4.97605	0	0	3.56632	10.0624	4.05158	2.83696	1.10176	2.72681	2.18535	0.958154	9.95476	1.28331	4.78412	6.58981	8.09528	12.5372	11.9472	4.01292	7.11874	0	1.02614	11.1561	1.97867	6.40867	2.07808	3.09695	5.63738	7.38039
tRF-23-YU4RRWRBD2	11.6773	1.0019	0.213354	4.69595	2.65369e-06	2.29179e-05	13.8899	12.2121	8.57478	4.3177	9.61364	20.3244	14.0926	34.0895	5.80159	15.4995	5.39467	19.1764	22.7606	33.9345	33.8372	16.9814	18.9851	7.13264	40.2495	6.07736	12.7663	27.544	19.0876	4.3707	4.79077	5.97286	8.34152	9.56825	9.88471	4.72225	3.58205	5.97358	4.01292	1.18646	15.4302	11.2875	23.4278	23.744	29.9071	25.976	3.09695	16.1068	14.2688
tRF-24-7X1RJYSXI2	5.52266	1.15773	0.24656	4.69554	2.65897e-06	2.29345e-05	6.55116	0.763257	7.75813	4.62611	2.40341	4.20505	5.93372	3.09905	5.15697	2.47993	10.7893	9.02419	18.9672	24.6797	21.8946	14.5555	9.84412	9.27243	5.45045	1.01289	9.92937	8.81409	9.08935	2.9138	1.91631	4.64555	7.69987	1.59471	5.93083	3.37303	7.76112	1.49339	8.02584	8.3052	1.87033	7.18295	6.69366	7.91468	6.40867	2.5976	0	1.61068	4.92026
tRF-33-86J8WPMN1E8Y0E	1441.81	1.45627	0.310307	4.693	2.69231e-06	2.31822e-05	1142.91	188.525	690.474	1148.2	1137.61	1232.78	261.084	2756.29	2644.24	1814.69	128.123	2755.76	189.672	3339.47	8561.8	8852.17	4782.13	2739.65	1338.72	1849.54	348.947	5022.93	1638.81	3008.5	708.075	3015.63	3320.57	230.435	564.746	932.981	733.127	767.604	565.821	4438.54	542.397	2818.8	266.631	1804.55	924.984	1105.02	11007.2	1097.68	1946.46
tRF-18-Y6FPZDDK	2.35169	-1.51966	0.323825	-4.69283	2.6945e-06	2.31822e-05	0.897149	4.57954	0.816646	0	0.400568	0.700841	4.45029	1.85943	0.644621	1.23996	4.046	1.12802	0	0	0	1.21296	0	1.42653	3.77339	1.01289	1.41848	0	0	0.72845	0	1.3273	1.28331	3.18942	1.31796	0	0	2.24009	0	0	2.8055	1.02614	1.11561	2.96801	2.13622	0	0.61939	6.44272	0
tRF-23-NZD75K8PDZ	2.42467	-1.57796	0.336442	-4.69014	2.73021e-06	2.34598e-05	0.862175	1.52651	2.44994	0	2.80398	0	0.741715	2.47924	2.57849	3.09991	2.69734	0	8.85135	0	0.995211	0	0	2.13979	2.09633	1.01289	0	0	0	2.18535	0	0.663651	3.20828	1.59471	0	0	0	0.746697	4.01292	0	0.467583	0	2.23122	0.989335	0	1.03904	0	2.41602	0.984052
tRF-24-QJ3KYU4R20	3.23039	1.75113	0.37351	4.68831	2.75471e-06	2.36405e-05	2.2511	0.763257	2.44994	13.2615	1.60227	0.700841	2.96686	8.05753	0.644621	1.85995	1.34867	10.1522	1.26448	4.62743	0.995211	6.06479	0.703152	22.8245	10.0624	9.11605	2.83696	1.10176	9.99829	1.4569	0.958154	4.64555	9.62484	0.797354	1.31796	0.674607	4.77607	8.21367	0	10.6781	0	2.05227	1.11561	2.96801	0	7.79281	0	36.2403	9.84052
tRF-23-RXPIN24Y7	75.9683	-1.01892	0.217667	-4.68109	2.85352e-06	2.44577e-05	41.1883	32.8201	32.6658	32.6912	31.2443	34.3412	48.9532	46.4857	28.3633	133.916	202.3	15.7923	75.8687	44.7319	34.8324	41.2406	87.1908	47.0754	80.9183	50.6447	41.136	29.7476	62.7165	82.3148	28.7446	65.0378	102.665	12.7577	17.7925	188.215	81.1932	22.4009	32.1033	18.9833	8.4165	55.4113	41.2776	5.93601	6.40867	9.35138	48.3124	85.3661	13.2847
tRF-30-2QR7F8YKIR9N	1.86524	2.33291	0.498434	4.68047	2.86214e-06	2.45008e-05	1.2739	0	1.22497	8.327	0.801137	5.60673	0	1.23962	1.28924	3.71989	0	13.5363	1.26448	21.5947	9.95211	21.8333	4.21891	3.56632	7.12752	0	4.25545	8.81409	2.72681	1.4569	0	0.663651	1.28331	0	0	3.37303	0.597009	0	0	1.18646	0	3.07841	1.11561	0	0	1.55856	6.81329	1.61068	0.492026
tRF-32-PSQP4PWEFJI01	3.23416	2.12051	0.453141	4.67958	2.87464e-06	2.45769e-05	1.88813	1.52651	8.16646	14.4952	3.20455	0.700841	0	0.61981	2.57849	1.85995	0	12.4083	1.26448	6.16991	0	20.6203	5.62521	14.2653	0.419266	22.2837	1.41848	30.8493	3.63574	6.55605	1.91631	7.30016	17.3247	1.59471	3.2949	1.34921	0	0	4.01292	34.4073	0.467583	4.10454	1.11561	0.989335	0	3.11713	1.23878	4.0267	0.984052
tRF-32-PSQP4PW3FJI01	6067.07	1.44675	0.309281	4.67779	2.89984e-06	2.47613e-05	5777.47	1401.34	8547.01	26542.2	5535.85	5758.11	1127.41	6406.97	6540.97	5796.83	454.501	24157.8	911.689	10192.7	5968.28	40014.3	13786.7	15282.4	4202.3	17810.7	1987.29	34471.9	7156.96	8783.65	3217.48	17519.7	28701.9	1380.22	2836.91	4708.08	2153.41	2906.14	2355.58	27301.6	3909.93	4985.99	1448.06	8004.71	961.3	5918.9	17656.9	7554.09	5335.53
tRF-30-V47P596VW631	93.2171	-1.43546	0.306896	-4.67735	2.90604e-06	2.47673e-05	27.2082	6.10606	109.022	19.1213	6.00852	21.7261	14.8343	26.6518	148.908	183.515	29.6707	4.5121	42.9923	27.7646	4.97605	188.009	100.551	44.2224	31.0257	76.9799	102.131	15.4247	19.0876	143.505	27.7865	26.546	69.9405	18.3391	4.61286	199.009	25.0744	10.4538	110.355	41.526	30.3929	42.0716	22.3122	129.603	4.27244	5.71473	24.7756	10.4694	2.95216
tRF-16-J3LPWRD	4.3586	1.80448	0.385816	4.67705	2.91038e-06	2.47673e-05	3.80874	13.7386	4.49155	2.46726	10.4148	6.30757	31.8938	7.43772	1.28924	0.619982	20.23	1.12802	1.26448	3.08496	3.98084	6.06479	0	2.85306	5.86972	3.03868	0	0	0.908935	0	0	3.31825	0	3.98677	5.93083	2.02382	12.5372	16.4273	4.01292	13.051	0.467583	0	7.80927	1.97867	25.6347	3.63665	10.5296	5.63738	2.46013
tRF-27-XZX5S4113KQ	0.546628	-2.38998	0.511011	-4.67697	2.91145e-06	2.47673e-05	0	0	0	0	0	0	0	0	0	0	0	0	0	1.54248	0	0	0.703152	0	0	0	1.41848	0	0	0	0	0	0	0	0	0	0	0	0	0	0	0	0	0	0	0.519521	0	0.80534	0
tRF-21-MEJB5YJ3E	0.722411	-2.00842	0.429466	-4.67655	2.91735e-06	2.47866e-05	0	1.52651	0.408323	0	0	0.700841	0	0	1.28924	0	0	0	0	0	0	0	0	0	0	0	0	0	0	0.72845	0	0	0	0.797354	0	0.674607	0.597009	0	0	0	0.935167	0	1.11561	0	0	0	0	1.61068	0
tRF-24-DRFU8U7SFD	1.12895	-2.21496	0.473735	-4.67552	2.93209e-06	2.48808e-05	0	0	0	0.308407	0	0	0	0	0.644621	0	0	0	1.26448	0	0	3.63888	0	0	0	1.01289	0	0	0	0	3.83261	0	0.641656	0	0	3.37303	0	0	0	1.18646	0.467583	0	0	0	0	0	0	0	0
tRF-23-H6QE30YODD	0.804315	-2.13552	0.457156	-4.6713	2.99296e-06	2.53028e-05	0	0.763257	0.408323	0.308407	0	0	0	0	1.93386	0	0	0	0	0	0	0	0	0	0.419266	0	0	0	0	0	0.958154	0.663651	0	0	0	0	0	0.746697	0	0	0	2.05227	0	0	0	0	0.61939	0	0.492026
tRF-30-8W1WF8YM0NL7	1.52182	2.20707	0.472844	4.66764	3.04683e-06	2.57263e-05	0.8874	0.763257	0.816646	3.08407	3.20455	0.700841	0	0.61981	1.93386	0	0	21.4325	0	3.08496	3.98084	4.85184	0.703152	6.41938	3.35412	7.09026	0	9.91585	0	0	0.958154	2.6546	4.49159	0	1.31796	0	0	0	0	7.11874	0.467583	1.02614	0	1.97867	0	4.15617	0.61939	3.22136	2.46013
tRF-21-YDU37Y93E	0.88535	2.43713	0.52259	4.66356	3.10786e-06	2.62091e-05	0.707053	0	0.816646	1.23363	2.40341	0.700841	0.741715	0.61981	0	0.619982	4.046	1.12802	2.52896	4.62743	2.98563	0	0	0.713264	4.61192	0	0	1.10176	0.908935	0	0	0.663651	0	0	0	0.674607	0	0.746697	0	1.18646	0	0	3.34683	0.989335	6.40867	0.519521	1.23878	4.0267	0.492026
tRF-28-I3VF4YO9XED2	20.6268	-1.33651	0.286739	-4.66107	3.14577e-06	2.64924e-05	8.03895	2.28977	10.6164	3.08407	2.00284	4.20505	3.70858	1.85943	10.3139	37.1989	6.74334	7.89617	16.4382	13.8823	11.9425	19.4073	28.1261	10.699	11.7394	15.1934	25.5327	5.50881	5.45361	30.5949	9.58154	21.9005	51.9741	0.797354	0	51.9447	12.5372	0.746697	8.02584	10.6781	4.20825	9.23522	5.57805	6.92535	0	1.55856	8.05207	0.80534	1.9681
tRF-34-SP58309MUKL6HW	1.35756	2.59211	0.556147	4.66084	3.14923e-06	2.64924e-05	0.750253	0	1.63329	6.47656	0.400568	0	1.48343	0.61981	0	1.85995	0	2.25605	0	4.62743	25.8755	4.85184	0.703152	4.27958	1.2578	3.03868	0	3.30528	0	2.18535	0	5.97286	14.7581	0.797354	0.658981	0.674607	1.19402	0	0	0	0	0	0	0.989335	2.13622	0	17.3429	0	2.46013
tRF-27-RK9P4P9L5HK	3.31713	1.90567	0.409126	4.6579	3.19453e-06	2.68404e-05	2.81104	2.28977	8.16646	13.2615	4.40625	2.10252	0	5.57829	1.93386	10.5397	1.34867	1.12802	1.26448	3.08496	9.95211	9.70367	16.1725	14.9785	2.93486	9.11605	1.41848	7.71233	1.81787	1.4569	0	3.31825	24.3829	0	0	8.09528	7.16411	4.48018	0	3.55937	0	14.3659	0	0.989335	0	1.55856	25.395	0	13.7767
tRF-22-735L8RPY5	4.55848	1.4164	0.304397	4.65314	3.26911e-06	2.74332e-05	4.32887	1.52651	1.63329	9.86904	7.21023	3.5042	0.741715	6.1981	1.28924	3.09991	2.69734	36.0968	3.79344	10.7973	1.99042	0	3.51576	10.699	5.03119	12.1547	5.67393	15.4247	27.2681	0	3.83261	3.9819	10.2665	3.18942	8.56675	2.69843	1.79103	5.97358	2.00646	2.37291	4.67583	1.02614	3.34683	1.97867	10.6811	13.5075	0	10.4694	13.2847
tRF-31-32VIJMRPFQJDE	2.11352	2.04256	0.439069	4.65202	3.28696e-06	2.7549e-05	1.59196	0	4.49155	17.2708	0.400568	2.10252	0	0.61981	1.93386	1.23996	0	12.4083	2.52896	9.25487	5.97127	8.49071	1.4063	3.56632	2.51559	3.03868	1.41848	5.50881	3.63574	0.72845	1.91631	11.2821	24.3829	0	0.658981	0	0.597009	0	0	3.55937	0.467583	1.02614	1.11561	0	0	0.519521	8.05207	4.83204	1.47608
tRF-25-VP9N15WV7W	8.84605	1.04526	0.224738	4.65103	3.30286e-06	2.76482e-05	8.49121	2.28977	3.6749	26.2146	24.0341	13.316	2.22515	8.05753	7.09084	6.19982	4.046	67.6814	5.05792	24.6797	12.9377	15.7685	9.14097	14.9785	7.12752	18.2321	0	24.2388	15.4519	6.55605	19.1631	7.30016	15.3997	5.58148	3.2949	10.7937	3.58205	2.24009	2.00646	17.7969	0.467583	7.18295	8.92488	7.91468	6.40867	17.6637	7.43268	12.0801	9.84052
tRF-33-SP58309MUKL6DR	9.06223	2.38197	0.512457	4.64813	3.34952e-06	2.80044e-05	4.09237	0.763257	9.39142	18.196	4.00568	4.20505	0	4.33867	3.22311	15.4995	1.34867	2.25605	0	12.3398	143.31	50.9443	31.6418	22.1112	1.67706	10.1289	0	48.4775	1.81787	10.9267	0.958154	16.5913	109.081	0	1.31796	18.889	4.17906	0.746697	2.00646	5.93229	1.40275	21.5489	0	8.90402	2.13622	2.5976	110.871	2.41602	6.88837
tRF-23-WJQ72S3HDV	2.43994	-1.40132	0.301792	-4.64333	3.42842e-06	2.8629e-05	0.980651	0.763257	2.04161	4.0093	1.60227	2.80336	1.48343	0	1.28924	0.619982	0	3.38407	7.58687	7.71239	0	1.21296	0	0.713264	2.51559	0	1.41848	2.20352	0.908935	0.72845	3.83261	0.663651	0.641656	0.797354	1.31796	1.34921	0	1.49339	2.00646	1.18646	0.935167	1.02614	0	0	0	1.03904	0	1.61068	0
tRF-19-BLJD22I3	2.89742	-2.4083	0.518779	-4.64225	3.44641e-06	2.8744e-05	0	3.81629	0.816646	1.85044	3.60511	0	1.48343	0.61981	0.644621	0	0	0	0	0	0	0	0	0	0	1.01289	0	0	0	5.8276	0	0	0	0.797354	0	0	0.597009	0.746697	0	0	0	2.05227	0	0.989335	2.13622	2.07808	0	9.66408	0.492026
tRF-21-YDLBRY73E	1.85153	1.56239	0.336958	4.63673	3.53961e-06	2.94852e-05	2.13294	5.3428	1.63329	0.925222	5.20739	2.80336	5.93372	0.61981	0	0.619982	4.046	1.12802	2.52896	1.54248	6.96648	0	3.51576	0.713264	1.2578	2.02579	2.83696	3.30528	0.908935	0.72845	0.958154	0.663651	2.56662	4.78412	0.658981	1.34921	1.79103	2.24009	2.00646	3.55937	2.33792	10.2614	1.11561	2.96801	0	1.03904	4.95512	6.44272	8.36444
tRF-19-H1NRM52V	2.26255	1.96364	0.423531	4.63636	3.54598e-06	2.95022e-05	1.98088	3.05303	0.816646	5.55133	1.60227	5.60673	4.45029	4.95848	0.644621	0.619982	8.09201	16.9204	2.52896	3.08496	2.98563	0	1.4063	5.70611	0.838531	1.01289	4.25545	4.40705	7.27148	2.18535	0	0.663651	0.641656	0	14.4976	0	1.79103	1.49339	2.00646	0	0	3.07841	1.11561	2.96801	19.226	22.3394	2.47756	5.63738	0
tRF-21-YLKZKWE5D	2.21017	1.89653	0.409861	4.62725	3.70559e-06	3.07925e-05	2.2113	2.28977	1.22497	9.56063	3.20455	11.9143	7.41715	7.43772	0	0	2.69734	10.1522	1.26448	0	5.97127	0	1.4063	4.99285	0.838531	0	7.09241	2.20352	6.36255	1.4569	0	0	0	0	15.1566	0	0.597009	0.746697	2.00646	2.37291	0.467583	7.18295	0	3.95734	2.13622	11.4295	4.33573	6.44272	0.984052
tRF-16-PSQP4PE	4.38375	1.6097	0.34801	4.62546	3.73769e-06	3.09914e-05	3.6106	16.0284	2.44994	8.63541	23.6335	4.20505	4.45029	1.23962	0.644621	1.85995	4.046	2.25605	2.52896	1.54248	1.99042	2.42592	0	2.85306	1.2578	7.09026	0	0	1.81787	5.09915	2.87446	9.95476	3.20828	8.77089	11.2027	2.69843	12.5372	9.70706	4.01292	4.74583	5.611	1.02614	2.23122	0	34.1796	10.3904	6.81329	18.5228	28.0455
tRF-29-32VIJMRPFQFX	17.2448	-1.2948	0.279956	-4.62501	3.74572e-06	3.10126e-05	6.60306	4.57954	20.4161	5.85974	2.80398	10.5126	1.48343	4.33867	27.7187	32.239	4.046	4.5121	10.1158	4.62743	0	21.8333	30.9387	16.4051	12.578	10.1289	17.0218	5.50881	6.36255	19.6681	8.62338	16.5913	39.7827	2.39206	0.658981	14.1667	7.76112	4.48018	8.02584	5.93229	8.88408	14.3659	11.1561	22.7547	0	2.5976	5.57451	0.80534	1.9681
tRF-23-EZOMJHHSZ	32.0642	-1.06773	0.230909	-4.62401	3.76391e-06	3.11253e-05	14.7022	27.4773	53.8986	12.3363	14.4205	18.9227	41.5361	18.5943	26.4295	76.8777	14.8354	1.12802	34.1409	7.71239	9.95211	25.4721	7.03152	11.4122	18.4477	17.2192	18.4403	5.50881	5.45361	14.569	7.66523	3.31825	17.9664	60.5989	9.88471	10.7937	10.7462	17.9207	22.0711	15.4239	14.4951	2.05227	79.2083	7.91468	12.8173	5.71473	3.09695	31.4083	9.3485
tRF-18-H6RVK7D2	3.00631	1.3803	0.298547	4.62339	3.77526e-06	3.11814e-05	3.17577	5.3428	3.26658	16.9624	6.00852	2.10252	7.41715	1.23962	4.51235	7.43978	2.69734	0	2.52896	3.08496	10.9473	0	4.21891	4.99285	14.255	2.02579	4.25545	3.30528	2.72681	5.09915	0.958154	1.99095	0.641656	2.39206	7.90777	2.02382	5.37308	3.73348	0	0	5.14342	2.05227	17.8498	1.97867	10.6811	6.23425	7.43268	5.63738	1.47608
tRF-32-QNR8VP9LFQFYJ	2.64613	1.75642	0.379929	4.62303	3.78177e-06	3.11973e-05	2.12116	0.763257	0.408323	1.85044	1.60227	2.10252	0	0	1.28924	8.05976	1.34867	16.9204	1.26448	13.8823	5.97127	15.7685	4.92206	2.13979	0.838531	6.07736	0	11.0176	7.27148	2.18535	0.958154	6.63651	10.2665	0.797354	4.61286	4.04764	0.597009	0	0	5.93229	4.67583	7.18295	0	4.94668	0	1.55856	11.149	3.22136	1.9681
tRF-30-34HWH3RXSINH	94.3415	-1.21877	0.263649	-4.62271	3.78759e-06	3.12075e-05	49.4876	11.4489	48.1821	145.568	24.8352	25.2303	10.384	29.7509	80.5777	145.076	24.276	72.1935	92.307	86.3788	54.7366	181.944	64.6899	60.6275	49.8926	76.9799	90.7829	61.6987	49.0825	85.9571	31.6191	67.0287	170.039	6.37883	9.22573	131.548	24.4774	13.4405	82.2648	43.8989	17.7682	53.3591	40.162	37.5947	6.40867	12.988	66.2747	54.7631	14.2688
tRF-17-D5F1D0J	6.5397	-2.05385	0.444356	-4.62208	3.79914e-06	3.12649e-05	1.10565	12.2121	0	2.77567	10.0142	1.40168	5.19201	0	0.644621	0	2.69734	1.12802	2.52896	0	0	1.21296	0	0	0	1.01289	0	1.10176	3.63574	12.3836	0	0	0	3.18942	0.658981	0	0.597009	0.746697	2.00646	1.18646	0.467583	5.13068	1.11561	0.989335	19.226	5.71473	0.61939	13.6908	1.47608
tRF-34-LR6XQ6S8V0JUHW	3.9469	1.89428	0.410032	4.61984	3.84034e-06	3.15658e-05	3.7601	2.28977	18.3745	30.8407	6.40909	2.80336	0	3.09905	5.80159	14.2596	1.34867	12.4083	0	0	0.995211	23.0462	4.92206	3.56632	5.86972	11.1418	2.83696	22.0352	9.99829	9.46985	0	9.29111	11.5498	0	3.95388	2.69843	0.597009	0.746697	0	21.3562	1.40275	4.10454	1.11561	5.93601	8.54489	7.79281	11.149	5.63738	1.47608
tRF-33-R9JP9P9NH5HYDQ	2.59175	2.0236	0.438465	4.61519	3.92734e-06	3.2242e-05	2.25617	0	0.816646	40.7098	6.00852	0.700841	0	4.33867	0.644621	4.95985	0	12.4083	0	0	7.96169	20.6203	3.51576	2.85306	2.09633	6.07736	2.83696	6.61057	2.72681	2.9138	0.958154	3.9819	7.05821	0.797354	0.658981	2.02382	3.58205	1.49339	0	14.2375	0.467583	4.10454	0	2.96801	0	0.519521	12.3878	2.41602	0.984052
tRF-17-2S3HPS4	4.11243	-1.37028	0.297278	-4.60942	4.03791e-06	3.31099e-05	1.30531	1.52651	0.408323	1.85044	2.80398	3.5042	2.96686	2.47924	2.57849	1.23996	2.69734	1.12802	12.6448	6.16991	0.995211	0	0.703152	0	1.2578	1.01289	0	0	0	5.09915	0.958154	1.3273	1.28331	5.58148	5.27185	1.34921	4.17906	5.97358	6.01938	1.18646	0.935167	3.07841	0	1.97867	12.8173	2.07808	0	0.80534	2.95216
tRF-22-N90VL8K8N	4.9716	-1.20868	0.262249	-4.6089	4.04808e-06	3.31534e-05	1.783	3.81629	0.816646	3.39248	7.21023	0.700841	1.48343	0.61981	1.28924	1.23996	4.046	1.12802	10.1158	1.54248	3.98084	4.85184	2.81261	1.42653	1.2578	1.01289	0	0	0.908935	5.8276	15.3305	1.3273	5.7749	0	0.658981	8.76989	2.98504	0.746697	6.01938	1.18646	0.467583	2.05227	13.3873	1.97867	2.13622	0.519521	1.85817	0	2.46013
tRF-19-WB8US5IU	27.4888	-1.01395	0.220401	-4.60047	4.21544e-06	3.44826e-05	11.9922	25.9508	4.08323	2.15885	41.2585	10.5126	37.8275	11.7764	9.0247	4.33987	56.6441	6.76814	13.9093	13.8823	5.97127	9.70367	4.92206	12.8388	5.45045	15.1934	22.6957	3.30528	7.27148	3.64225	31.6191	11.9457	11.5498	37.4756	11.2027	6.07146	18.5073	10.4538	12.0388	2.37291	24.3143	15.392	35.6995	19.7867	140.991	10.3904	4.33573	8.85874	23.1252
tRF-22-KSLP7SBRP	0.927318	-1.95507	0.42524	-4.59757	4.27443e-06	3.48991e-05	0	0	0	0	1.60227	0	0	0.61981	1.28924	0	0	0	0	0	0	0	0	0	0.419266	1.01289	2.83696	0	0	0	2.87446	0	0	0	0	0	0.597009	0	2.00646	0	0.467583	1.02614	0	0	0	0	0	0	0
tRF-23-6VR8K09LY	1.71977	2.28756	0.497588	4.5973	4.27992e-06	3.48991e-05	1.15103	0.763257	0.816646	10.1774	0	2.10252	1.48343	1.23962	0.644621	1.23996	0	2.25605	0	0	0	0	5.62521	14.9785	2.51559	2.02579	0	2.20352	0	0	0	8.62746	12.8331	3.98677	4.61286	1.34921	3.58205	13.4405	0	1.18646	3.27308	1.02614	1.11561	0.989335	0	1.03904	0	1.61068	24.6013
tRF-21-XB0ZZRD2D	5.56042	-1.59011	0.345885	-4.59722	4.28172e-06	3.48991e-05	1.4725	1.52651	1.22497	1.23363	0	6.30757	0	3.09905	0	0	0	4.5121	1.26448	1.54248	1.99042	2.42592	0	4.99285	1.2578	3.03868	1.41848	1.10176	9.08935	2.18535	2.87446	0.663651	0	2.39206	0.658981	1.34921	5.97009	7.46697	8.02584	3.55937	1.87033	4.10454	1.11561	2.96801	8.54489	0.519521	14.246	10.4694	0
tRF-30-J87383RPD9W1	1.25834	2.55766	0.557962	4.58392	4.56332e-06	3.71499e-05	0.754246	0	1.22497	94.6811	2.00284	0.700841	0	0.61981	0	4.95985	0	18.0484	0	9.25487	1.99042	19.4073	0.703152	8.55917	1.2578	1.01289	0	8.81409	1.81787	0	0	1.3273	1.28331	0	0	2.02382	0	0	0	2.37291	0	4.10454	0	0	0	2.07808	3.71634	0.80534	0.492026
tRF-29-6NMH490VL81K	1.57576	-2.1132	0.461125	-4.5827	4.59005e-06	3.73229e-05	0	0	3.26658	0.308407	0	0.700841	0.741715	1.23962	1.93386	0.619982	0	0	2.52896	0	0	0	1.4063	0	0.419266	0	1.41848	0	0.908935	2.18535	0.958154	0	1.92497	0	0	0.674607	0	0	0	1.18646	0.467583	0	1.11561	0	0	0	0	0.80534	0
tRF-20-593KMH26	5.71986	-1.20155	0.262237	-4.58192	4.6072e-06	3.74177e-05	2.55161	4.57954	4.49155	1.54204	0.400568	0.700841	4.45029	3.09905	6.44621	0	16.184	2.25605	8.85135	0	1.99042	2.42592	0.703152	2.13979	3.77339	2.02579	4.25545	0	2.72681	5.09915	3.83261	1.3273	1.28331	1.59471	15.1566	3.37303	0.597009	0.746697	10.0323	0	3.74067	3.07841	5.57805	0.989335	10.6811	3.11713	6.81329	0	0.492026
tRF-26-ISQI45LSM1D	48.6744	-1.09212	0.238577	-4.57763	4.70271e-06	3.81026e-05	23.3682	15.2651	65.3316	18.5044	19.2273	22.4269	26.7017	19.8339	59.3052	99.1971	35.0654	10.1522	144.151	53.9867	5.97127	65.4998	44.2985	18.5449	15.0936	24.3095	52.4838	9.91585	3.63574	51.7199	21.0794	29.8643	31.4411	27.11	4.61286	56.667	29.8504	14.1872	36.1163	18.9833	17.3006	17.4443	27.8903	27.7014	4.27244	3.63665	4.33573	14.4961	4.42824
tRF-24-RW18V6XOIE	0.921196	2.38329	0.520828	4.57597	4.74029e-06	3.83614e-05	0.849934	0	0	0.616815	5.60796	1.40168	0.741715	4.33867	0.644621	1.85995	0	2.25605	0	0	9.95211	2.42592	4.21891	2.13979	2.93486	0	1.41848	1.10176	1.81787	0	0.958154	0.663651	3.20828	0	1.97694	0	1.19402	0	0	0	0	2.05227	0	0	0	1.03904	0.61939	2.41602	3.93621
tRF-19-S3RX8HJP	1.93777	2.19889	0.480941	4.57205	4.82971e-06	3.90387e-05	2.25617	3.05303	2.04161	4.3177	22.4318	6.30757	1.48343	3.71886	0	0.619982	0	6.76814	0	1.54248	10.9473	0	6.32836	6.41938	2.09633	7.09026	0	1.10176	0.908935	0	1.91631	3.31825	2.56662	0	3.2949	1.34921	5.97009	2.98679	0	0	1.87033	4.10454	0	0	4.27244	5.19521	6.81329	2.41602	10.3325
tRF-28-1E8Y7Z2R1HDV	1.17527	-2.11971	0.463938	-4.56895	4.90162e-06	3.95731e-05	0	0	0.408323	0.308407	0.400568	0.700841	2.22515	0	1.28924	1.85995	1.34867	0	0	0	0	0	0	0	0	1.01289	0	0	0	1.4569	0	0	0.641656	0	0	0	0	0.746697	2.00646	0	0	0	1.11561	0.989335	0	0	0	0.80534	0
tRF-28-3JVIJMRPFQDY	66.935	-1.00636	0.220619	-4.56153	5.07832e-06	4.09452e-05	37.3842	10.6856	86.1561	35.7753	10.0142	40.6488	10.384	24.7924	82.5115	58.2783	25.6247	46.249	85.9846	44.7319	25.8755	155.259	67.5025	41.3693	25.1559	42.5416	80.8535	26.4423	27.2681	77.2157	52.6984	55.7467	138.598	21.5286	13.1796	52.6193	51.9398	19.4141	42.1356	47.4583	34.1336	38.9932	31.2371	92.0082	4.27244	14.0271	29.7307	18.5228	10.3325
tRF-32-XSXMSL73VL4YK	102.652	1.37628	0.30173	4.56131	5.08359e-06	4.09452e-05	105.607	19.0814	82.0729	419.743	97.3381	128.955	15.576	142.556	87.6685	199.014	12.138	432.033	27.8185	160.418	237.855	286.258	106.879	324.535	138.358	249.172	28.3696	542.067	100.892	123.108	34.4935	197.104	399.11	19.1365	69.193	176.072	44.7757	59.7358	104.336	214.749	51.9017	161.103	10.0405	92.9975	21.3622	75.3305	460.207	140.129	145.64
tRF-18-NRDF7UDJ	40.7544	-1.02625	0.225051	-4.56009	5.11305e-06	4.11338e-05	21.7596	83.9583	33.4825	6.78496	29.2415	15.4185	66.7544	16.1151	33.5203	21.6994	53.9467	3.38407	42.9923	1.54248	8.9569	7.27775	7.73467	4.99285	23.0596	14.1805	22.6957	3.30528	3.63574	17.4828	36.4098	33.1825	11.5498	93.2904	27.6772	29.0081	48.3577	32.8547	34.1098	10.6781	49.5638	5.13068	78.0927	18.7974	49.1331	21.8199	9.91024	6.44272	11.3166
tRF-30-R29P4P9L5HJV	33.1641	1.37692	0.302152	4.55706	5.18737e-06	4.16825e-05	28.3863	2.28977	85.3395	43.7939	10.8153	53.2639	8.15887	35.949	23.851	44.0187	2.69734	43.9929	6.32239	27.7646	81.6073	137.064	161.022	164.764	17.1899	127.625	11.3479	189.503	15.4519	40.7932	22.0375	42.4736	76.357	6.37883	8.56675	29.0081	25.6714	11.2005	10.0323	78.3062	7.48133	89.2738	15.6185	44.5201	10.6811	10.9099	301.643	4.83204	30.9976
tRF-20-4QD7OKW4	0.911207	-1.78752	0.392453	-4.55474	5.24501e-06	4.2096e-05	0	1.52651	0.408323	0.616815	0.801137	0	0	0	0	0	1.34867	0	1.26448	0	0	0	0	0	0.419266	0	0	0	0	1.4569	0	0	0	0	0.658981	0	0.597009	1.49339	2.00646	0	0.467583	0	1.11561	1.97867	0	0	1.85817	0	0
tRF-21-7PP9ZZ05D	5.92904	1.37265	0.301494	4.55281	5.29336e-06	4.24341e-05	5.38654	6.10606	4.89987	12.9531	4.40625	9.11093	13.3509	8.05753	0	1.23996	22.9274	36.0968	5.05792	7.71239	31.8467	6.06479	1.4063	10.699	3.77339	3.03868	5.67393	6.61057	32.7217	5.09915	0.958154	2.6546	0.641656	2.39206	4.61286	2.02382	1.79103	2.98679	10.0323	1.18646	1.40275	3.07841	3.34683	3.95734	19.226	8.31233	3.09695	27.3816	1.9681
tRF-28-86J8WPMN1E0J	505.582	1.17476	0.258346	4.54724	5.43541e-06	4.34705e-05	595.988	122.121	244.994	803.71	353.702	586.604	123.866	1402.01	906.982	298.211	66.0847	1684.14	197.259	1021.12	708.59	1432.5	2280.32	1946.5	389.078	772.838	326.251	947.515	608.078	366.41	423.504	904.556	2471.66	203.325	268.205	590.955	696.709	654.853	389.253	892.216	619.08	1355.53	133.873	458.062	42.7244	448.866	867.146	404.281	992.909
tRF-22-325UB1ZZJ	2.00009	-1.68097	0.370237	-4.54025	5.61877e-06	4.48843e-05	0.387995	0	0	0.308407	0	0	0.741715	1.85943	0.644621	0	0	1.12802	0	1.54248	0	1.21296	0	2.13979	0.838531	0	0	1.10176	0	3.64225	0.958154	0	0	3.98677	0	0	1.19402	3.73348	4.01292	3.55937	0.467583	2.05227	0	0.989335	4.27244	1.03904	0	4.83204	0.492026
tRF-32-7P596VW631QJJ	19.0362	-1.71125	0.376989	-4.53926	5.64508e-06	4.50417e-05	3.21262	2.28977	8.16646	1.54204	0.400568	2.10252	2.96686	1.23962	41.2558	14.2596	5.39467	1.12802	8.85135	9.25487	3.98084	67.9257	23.9072	7.13264	1.67706	10.1289	9.92937	1.10176	1.81787	33.5087	3.83261	23.2278	28.8745	0.797354	1.31796	20.2382	2.38804	0.746697	16.0517	2.37291	3.74067	3.07841	3.34683	12.8614	0	0	6.81329	0	0
tRF-21-18YMEMXZE	1.17011	1.93907	0.427309	4.53786	5.68283e-06	4.52899e-05	1.28628	0.763257	0.408323	1.85044	8.01137	2.10252	2.22515	1.23962	1.28924	0.619982	0	9.02419	0	0	7.96169	0	0.703152	2.13979	1.67706	4.05158	0	2.20352	3.63574	0	0	1.99095	1.28331	3.18942	0	0	1.19402	0.746697	0	0	0.935167	4.10454	1.11561	0	2.13622	2.5976	0.61939	4.0267	4.42824
tRF-23-VBY9PYKHD4	2.33215	-1.35226	0.298282	-4.5335	5.80144e-06	4.61272e-05	1.11258	0.763257	2.44994	0.308407	0.400568	2.80336	0	2.47924	3.22311	3.71989	0	0	1.26448	0	5.97127	2.42592	0	0	1.2578	0	1.41848	0	0	2.9138	2.87446	0.663651	0.641656	1.59471	0	1.34921	2.38804	2.24009	0	0	1.87033	2.05227	1.11561	0	0	1.03904	0	2.41602	0
tRF-17-F0IURNK	1.16494	2.65365	0.586377	4.5255	6.02525e-06	4.77396e-05	0.721278	0	0	0.925222	3.20455	0.700841	0.741715	1.85943	1.93386	0	0	5.64012	0	6.16991	0	1.21296	0	1.42653	0	3.03868	1.41848	0	1.81787	0	0	0	0	2.39206	2.63592	0	0.597009	0.746697	0	2.37291	0	2.05227	0	0.989335	40.5882	2.5976	0	3.22136	1.9681
tRF-20-PJ60MV9J	46.9183	1.05482	0.233136	4.5245	6.05393e-06	4.79111e-05	47.6235	67.9299	20.8245	58.289	191.872	58.1698	50.4366	133.259	26.4295	32.239	26.9734	110.546	22.7606	13.8823	51.751	23.0462	66.7994	133.38	132.069	154.973	24.1142	95.8533	68.1701	26.9526	42.1588	23.2278	41.7076	80.5328	61.9442	13.4921	46.5667	47.7886	14.0452	47.4583	44.4204	34.8886	16.7342	29.6801	64.0867	103.904	19.8205	138.519	172.701
tRF-17-7SHRMF5	1.85291	1.82525	0.403442	4.52419	6.06277e-06	4.79254e-05	1.88338	3.81629	0.408323	1.85044	0.801137	2.10252	2.22515	2.47924	1.93386	0	1.34867	4.5121	1.26448	3.08496	0.995211	1.21296	0	0.713264	1.67706	7.09026	2.83696	2.20352	3.63574	0.72845	1.91631	2.6546	0.641656	3.18942	7.24879	0	2.98504	2.24009	4.01292	2.37291	0.467583	0	6.69366	0	38.452	6.75377	0	3.22136	0.492026
tRF-20-83ML5F92	2.52375	1.35288	0.299075	4.52355	6.08121e-06	4.80155e-05	2.91188	4.57954	0.816646	2.15885	12.8182	3.5042	3.70858	4.33867	0	3.09991	5.39467	13.5363	1.26448	7.71239	1.99042	1.21296	0.703152	4.27958	5.45045	1.01289	0	3.30528	2.72681	0	1.91631	4.64555	2.56662	3.98677	5.93083	2.02382	2.38804	2.24009	0	0	3.27308	1.02614	2.23122	0.989335	2.13622	2.5976	3.09695	9.66408	8.85647
tRF-28-D0B601WZ03DR	39.5153	1.12565	0.249142	4.51809	6.24004e-06	4.92125e-05	39.0675	20.608	136.38	115.961	12.4176	79.8959	5.19201	32.2301	29.008	86.7974	43.1574	76.7056	54.3726	135.738	19.9042	133.425	38.6733	148.359	90.1421	51.6576	55.3208	79.3268	79.0774	37.8794	22.9957	35.1735	26.3079	5.58148	12.5206	43.1748	20.2983	10.4538	20.0646	40.3396	23.3792	42.0716	22.3122	247.334	6.40867	66.4987	47.693	39.4617	6.88837
tRF-33-PSQP4PWEFJI0W	10.8606	2.00602	0.444599	4.51197	6.42275e-06	5.05446e-05	7.72008	1.52651	34.2991	66.9244	8.41193	0.700841	0	0	11.6032	8.05976	2.69734	37.2248	0	16.9673	0	48.5184	11.9536	27.8173	2.93486	71.9155	14.1848	79.3268	24.5413	29.8664	4.79077	27.8733	37.216	2.39206	9.22573	6.74607	0	0	2.00646	150.68	5.611	6.15682	14.5029	12.8614	10.6811	9.35138	2.47756	7.24806	7.38039
tRF-22-MN1E8Y7Z2	7.27731	-1.07535	0.238371	-4.51125	6.44482e-06	5.06516e-05	3.14662	3.81629	10.2081	1.85044	2.80398	1.40168	3.70858	2.47924	8.38008	6.19982	12.138	0	8.85135	3.08496	1.99042	4.85184	4.92206	0.713264	8.80458	2.02579	1.41848	0	1.81787	2.18535	1.91631	0.663651	3.20828	9.56825	3.95388	6.74607	9.55214	8.21367	6.01938	1.18646	9.35167	2.05227	14.5029	1.97867	8.54489	1.55856	1.23878	2.41602	1.47608
tRF-28-PY5P4PW3FJDD	1.35418	2.60626	0.578272	4.50697	6.57585e-06	5.16219e-05	1.00509	0	4.49155	163.764	2.00284	0.700841	0.741715	1.23962	1.93386	2.47993	0	54.1451	0	0	0	6.06479	1.4063	2.13979	2.09633	0	5.67393	3.30528	0.908935	1.4569	0.958154	1.3273	5.13325	0	1.31796	0	0	0	0	0	0	1.02614	1.11561	0	0	1.03904	2.47756	3.22136	0.984052
[truncated: 1,462 more rows]
[truncated: 55 more columns]
