# Supplementary material for: Plasma tRNA-derived small RNAs signature as a predictive and prognostic biomarker in lung adenocarcinoma
Source: Cancer Cell Int. 2022 Feb 3;22:59. doi: 10.1186/s12935-022-02481-6 (PMC8812260; doi:10.1186/s12935-022-02481-6)
Supplement: Supplementary file 4 — Additional file 4: Table S4. Consistently differentially expressed tsRNAs in plasma and tissue. [file 12935_2022_2481_MOESM4_ESM.csv]

MINTbase Unique ID (sequence derived)	Fragment sequence	tsRNA sub-type	Log2(FC) in plasma	padj in plasma	Log2(FC) in tissue	padj in tissue
tRF-33-EH623K7SIR3DDY	ACGCGGGAGACCGGGGTTCGATTCCCCGACGGG	i-tRF	8.114895119	7.83E-06	2.257406593	1.63E-05
tRF-34-EH623K7SIR3DIY	ACGCGGGAGACCGGGGTTCGATTCCCCGACGGGG	i-tRF	9.47569122	7.83E-06	1.774456579	0.001439744
tRF-35-EH623K7SIR3DR2	ACGCGGGAGACCGGGGTTCGATTCCCCGACGGGGA	i-tRF	6.092212158	0.003364045	1.717043559	0.042636999
tRF-37-EH623K7SIR3DR2M	ACGCGGGAGACCGGGGTTCGATTCCCCGACGGGGAGC	3'-tRF	9.237337256	7.83E-06	2.2118337	1.07E-07
tRF-30-F1R3WE8RO86J	AGACCGGGGTTCGATTCCCCGACGGGGAGC	3'-tRF	8.148506711	7.73E-05	1.865615386	0.000110942
tRF-30-FP18LPMBQ4NK	AGCAGAGTGGCGCAGCGGAAGCGTGCTGGG	5'-tRF	5.041106433	0.038357974	1.531484892	6.74E-05
tRF-32-FSXMSL73VL4YK	AGCCGTGATCGTATAGTGGTTAGTACTCTGCG	5'-tRF	5.229776564	0.007583932	1.079674464	0.003590294
tRF-17-1KVUY94	AGGGGTATGATTCTCGG	i-tRF	-3.624640573	0.027664369	-1.308009683	0.015860007
tRF-18-1KVUY9DZ	AGGGGTATGATTCTCGGT	i-tRF	-4.566250355	9.42E-08	-1.562177911	2.08E-09
tRF-25-HWH3RXSINH	ATCGTATAGTGGTTAGTACTCTGCG	i-tRF	4.301972315	0.04951098	1.726534493	3.17E-06
tRF-18-JHOJ7IDY	CAGCGGAAGCGTGCTGGG	i-tRF	4.949514756	0.021400206	1.278747986	0.011963484
tRF-19-JHOJ7II9	CAGCGGAAGCGTGCTGGGC	i-tRF	5.750818449	0.002420128	1.030405072	0.000422217
tRF-24-KF9MVH7PIE	CCACATGGTCTAGCGGTTAGGATT	i-tRF	4.538922427	0.009623017	1.906020099	1.42E-05
tRF-30-K84J83ML5FX2	CCCGGCTAGCTCAGTCGGTAGAGCATGAGA	i-tRF	4.663845351	0.029435772	3.091504312	1.29E-05
tRF-31-K84J83ML5FX2D	CCCGGCTAGCTCAGTCGGTAGAGCATGAGAC	i-tRF	5.476375547	0.014198804	2.804907969	1.67E-11
tRF-29-3IRW18V6XOIE	CCGCTGGTGTAGTGGTATCATGCAAGATT	i-tRF	8.139734165	0.000105819	2.542883418	4.53E-07
tRF-18-3290Q4DZ	CCGGATGGAGGCGTGGGT	i-tRF	3.435666049	0.029643497	1.120970511	0.000208955
tRF-19-3290Q42E	CCGGATGGAGGCGTGGGTT	i-tRF	4.103198191	0.0131064	1.035265297	0.012752842
tRF-26-3JVIJMRPFQ0	CCGGCTAGCTCAGTCGGTAGAGCATG	i-tRF	3.669877394	0.029643497	1.141237096	2.02E-05
tRF-31-34HWH3RXSINHE	CCGTGATCGTATAGTGGTTAGTACTCTGCGT	i-tRF	6.376206738	0.012622378	1.074149844	0.010580088
tRF-29-389MV47P59I8	CCTGGTGGTCTAGTGGTTAGGATTCGGCG	i-tRF	3.958104209	0.016011036	1.53426626	0.001839562
tRF-31-389MV47P596VE	CCTGGTGGTCTAGTGGTTAGGATTCGGCGCT	i-tRF	5.077957859	0.00010162	1.657593812	4.98E-06
tRF-32-389MV47P596V5	CCTGGTGGTCTAGTGGTTAGGATTCGGCGCTC	i-tRF	5.17915072	0.011043057	1.086957823	0.03329631
tRF-31-LSN3S3RQJVDEE	CGCCGCTGGTGTAGTGGTATCATGCAAGATT	i-tRF	7.711531996	0.000168255	1.30733486	0.01716395
tRF-32-L85DMKYUYRLH4	CGCGGGAGACCGGGGTTCGATTCCCCGACGGG	i-tRF	8.383022783	0.000255271	2.663206889	0.000338773
tRF-16-L85J3KE	CGCGGGAGGCCCGGGT	i-tRF	-4.791268562	0.006319207	-1.064948714	0.001012528
tRF-28-LY7L73HQP0DE	CGCTGGTGTAGTGGTATCATGCAAGATT	i-tRF	6.51671078	0.013267651	2.73888671	4.76E-06
tRF-18-ME6KM80E	CGGATGGAGGCGTGGGTT	i-tRF	3.536278953	0.036611833	1.032360755	0.001511952
tRF-30-MIF91SS2P4FI	CGGCTAGCTCAGTCGGTAGAGCATGAGACT	i-tRF	4.42504244	0.026429345	2.897204732	1.68E-17
tRF-26-MI7O3B1NR8E	CGGCTGTTAACCGAAAGGTTGGTGGT	i-tRF	-2.758496508	0.040007816	-1.426302517	1.06E-12
tRF-34-M2OSRNLNKSEKH9	CGGGAGACCGGGGTTCGATTCCCCGACGGGGAGC	3'-tRF	5.201639459	0.002511567	1.80926522	0.000663237
tRF-29-MUWLV47PU9J8	CGTGATCGTATAGTGGTTAGTACTCTGCG	i-tRF	3.138793063	0.014209305	1.358248638	7.35E-05
tRF-30-MUWLV47PU9XW	CGTGATCGTATAGTGGTTAGTACTCTGCGT	i-tRF	5.100733859	0.012948264	1.916118294	3.15E-06
tRF-20-40KK5Y93	CTAAGCCAGGGATTGTGGGT	i-tRF	-2.118834983	0.028981378	-1.175261435	1.30E-07
tRF-21-4E8BR9M3E	CTAATTCAAAGGTTCCGGGTT	i-tRF	-4.468840249	0.017519307	-1.860563552	6.79E-12
tRF-20-43RX6NMH	CTAGTGGTTAGGATTCGGCG	i-tRF	7.174584392	0.001765901	1.986608289	1.02E-08
tRF-21-43RX6NMHD	CTAGTGGTTAGGATTCGGCGC	i-tRF	5.391381088	0.006270207	1.9954182	3.71E-12
tRF-28-N3R718YKISD8	CTGGTGGTCTAGTGGTTAGGATTCGGCG	i-tRF	5.030854963	0.009623017	1.861399111	0.002161062
tRF-29-N3R718YKISIM	CTGGTGGTCTAGTGGTTAGGATTCGGCGC	i-tRF	5.203952965	0.0028593	1.680346079	2.06E-05
tRF-30-N3R718YKISQI	CTGGTGGTCTAGTGGTTAGGATTCGGCGCT	i-tRF	3.679040163	0.003342943	2.201885827	5.64E-08
tRF-31-N3R718YKISQID	CTGGTGGTCTAGTGGTTAGGATTCGGCGCTC	i-tRF	5.482610355	0.00671569	1.233036696	0.031881472
tRF-26-N3S3RQJVDEE	CTGGTGTAGTGGTATCATGCAAGATT	i-tRF	9.725072173	3.58E-05	2.3996941	1.00E-05
tRF-23-NYDRFU8U0E	CTTTGAATCCAGCGATCCGAGTT	i-tRF	-4.958000377	0.004745322	-1.414955549	2.89E-15
tRF-29-OSRNLNKSEKH9	GACCGGGGTTCGATTCCCCGACGGGGAGC	3'-tRF	5.506190808	0.021122677	2.089835674	1.84E-07
tRF-24-OUR8309N0Y	GACGAGGTGGCCGAGTGGTTAAGG	5'-tRF	6.294789766	6.77E-05	1.402771286	8.10E-05
tRF-31-5DMKYUYRLHR0D	GAGACCGGGGTTCGATTCCCCGACGGGGAGC	3'-tRF	6.220072953	0.002537639	2.084766187	5.55E-05
tRF-29-PIR8YP9LONHK	GCACTGGTGGTTCAGTGGTAGAATTCTCG	5'-tRF	5.256849894	0.022202064	1.191276793	0.014249593
tRF-32-P4R8YP9LON4V3	GCATGGGTGGTTCAGTGGTAGAATTCTCGCCT	5'-half	6.668886524	3.02E-06	2.563737151	1.75E-10
tRF-24-PS5P4PW3ES	GCCCGGATAGCTCAGTCGGTAGAG	5'-tRF	3.018026402	0.008361828	1.153625073	0.000551449
tRF-25-PS5P4PW3FJ	GCCCGGATAGCTCAGTCGGTAGAGC	5'-tRF	4.465741569	0.000688492	1.420372027	4.25E-06
tRF-33-PS5P4PW3FJHPW	GCCCGGATAGCTCAGTCGGTAGAGCATCAGACT	5'-half	4.194137714	0.000201164	1.204438439	0.000855416
tRF-16-PSQP4PE	GCCCGGCTAGCTCAGT	5'-tRF	4.142017133	0.007544037	1.60970442	3.10E-05
tRF-28-PSQP4PW3FJD0	GCCCGGCTAGCTCAGTCGGTAGAGCATG	5'-tRF	4.944000196	3.60E-05	1.193653517	0.00143958
tRF-29-PSQP4PW3FJFL	GCCCGGCTAGCTCAGTCGGTAGAGCATGA	5'-tRF	5.946305345	0.000169689	1.680124176	2.39E-06
tRF-30-PSQP4PW3FJI0	GCCCGGCTAGCTCAGTCGGTAGAGCATGAG	5'-tRF	4.751626389	0.003825082	1.597537909	2.44E-06
tRF-33-PSQP4PW3FJI0V	GCCCGGCTAGCTCAGTCGGTAGAGCATGAGACC	5'-half	7.615988605	3.38E-08	2.179868067	1.93E-08
tRF-33-PSQP4PW3FJI0W	GCCCGGCTAGCTCAGTCGGTAGAGCATGAGACT	5'-half	6.095797406	1.28E-09	1.938546772	4.73E-09
tRF-35-PSQP4PW3FJI0E7	GCCCGGCTAGCTCAGTCGGTAGAGCATGAGACTCT	5'-half	4.904275968	6.62E-05	1.201146718	0.005680375
tRF-30-PW5SVP9N15WV	GCCGTGATCGTATAGTGGTTAGTACTCTGC	5'-tRF	2.737775601	0.011329895	1.311116864	0.000252019
tRF-31-PW5SVP9N15WV0	GCCGTGATCGTATAGTGGTTAGTACTCTGCG	5'-tRF	4.31025957	4.78E-06	1.331138769	0.000215169
tRF-34-PW5SVP9N15WV2P	GCCGTGATCGTATAGTGGTTAGTACTCTGCGTTG	5'-half	6.029487935	3.02E-06	1.561284445	0.000239504
tRF-26-Q1Q89P9L84D	GCGCCGCTGGTGTAGTGGTATCATGC	5'-tRF	5.159411657	0.001478443	1.084860669	0.000279618
tRF-31-Q1Q89P9L8422E	GCGCCGCTGGTGTAGTGGTATCATGCAAGAT	5'-half	8.305212884	1.20E-05	1.123361447	0.004422279
tRF-32-Q1Q89P9L8422Q	GCGCCGCTGGTGTAGTGGTATCATGCAAGATT	5'-half	10.72342529	1.20E-11	1.761581989	5.56E-06
tRF-31-QJ3KYU4RRWRBD	GCGGCCCGGGTTCGACTCCCGGTGTGGGAAC	3'-tRF	5.281891102	0.045009545	2.002674409	0.000375507
tRF-30-QKF1R3WE8RO8	GCGGGAGACCGGGGTTCGATTCCCCGACGG	i-tRF	7.696657882	0.000557304	1.219861803	0.034437484
tRF-31-QKF1R3WE8RO80	GCGGGAGACCGGGGTTCGATTCCCCGACGGG	i-tRF	5.264730062	0.005767548	2.308833239	0.000102614
tRF-33-QKF1R3WE8RO8DX	GCGGGAGACCGGGGTTCGATTCCCCGACGGGGA	i-tRF	6.227584547	0.001816102	1.660994929	0.018463608
tRF-34-QKF1R3WE8RO8IS	GCGGGAGACCGGGGTTCGATTCCCCGACGGGGAG	i-tRF	5.74857491	0.010404095	1.796362453	0.013868914
tRF-35-QKF1R3WE8RO86J	GCGGGAGACCGGGGTTCGATTCCCCGACGGGGAGC	3'-tRF	8.921553486	5.56E-05	2.485735878	5.45E-07
tRF-27-Q89P9L8422Q	GCTGGTGTAGTGGTATCATGCAAGATT	i-tRF	5.260139159	0.029435772	2.666457213	5.12E-11
tRF-23-Q99P9P9NDD	GCTTCTGTAGTGTAGTGGTTATC	5'-tRF	2.870692862	0.001747986	2.569219443	3.24E-11
tRF-24-Q99P9P9NF2	GCTTCTGTAGTGTAGTGGTTATCA	5'-tRF	3.260468216	0.012197414	2.746349562	7.96E-10
tRF-25-Q99P9P9NH5	GCTTCTGTAGTGTAGTGGTTATCAC	5'-tRF	3.278135502	0.003160727	2.802293478	4.19E-12
tRF-28-Q99P9P9NH50E	GCTTCTGTAGTGTAGTGGTTATCACGTT	5'-tRF	2.12565679	0.041631523	3.195436747	2.75E-10
tRF-29-Q99P9P9NH525	GCTTCTGTAGTGTAGTGGTTATCACGTTC	5'-tRF	3.123677849	0.001166311	2.541766911	6.89E-09
tRF-31-Q99P9P9NH57SD	GCTTCTGTAGTGTAGTGGTTATCACGTTCGC	5'-tRF	6.328781786	0.00287121	2.048562557	1.10E-08
tRF-32-Q99P9P9NH57SJ	GCTTCTGTAGTGTAGTGGTTATCACGTTCGCC	5'-half	6.940986385	4.12E-07	2.399149716	2.12E-10
tRF-33-Q99P9P9NH57SD3	GCTTCTGTAGTGTAGTGGTTATCACGTTCGCCT	5'-half	7.485529541	4.32E-06	2.731798701	6.81E-13
tRF-34-Q99P9P9NH57S15	GCTTCTGTAGTGTAGTGGTTATCACGTTCGCCTC	5'-half	3.054281527	0.014344987	2.013400254	1.03E-07
tRF-32-623K7SIR3DR2M	GGAGACCGGGGTTCGATTCCCCGACGGGGAGC	3'-tRF	5.256408133	0.010130898	1.884638208	0.000366865
tRF-31-6SXMSL73VL4YD	GGCCGTGATCGTATAGTGGTTAGTACTCTGC	5'-tRF	3.225302229	0.003825082	1.03434644	0.008153677
tRF-32-6SXMSL73VL4YK	GGCCGTGATCGTATAGTGGTTAGTACTCTGCG	5'-tRF	4.95253733	1.53E-06	1.140449264	0.002604554
tRF-33-6SXMSL73VL4YDN	GGCCGTGATCGTATAGTGGTTAGTACTCTGCGT	5'-half	8.025067742	4.12E-10	1.007400988	0.00990868
tRF-35-6SXMSL73VL4YMY	GGCCGTGATCGTATAGTGGTTAGTACTCTGCGTTG	5'-half	5.132222301	9.91E-05	1.566854649	0.000123669
tRF-23-R29P4P9LDS	GGGGATGTAGCTCAGTGGTAGAG	5'-tRF	2.606289209	0.014123955	1.737583764	4.97E-08
tRF-31-R29P4P9L5HJVE	GGGGATGTAGCTCAGTGGTAGAGCGCATGCT	5'-half	5.818621568	0.002817485	1.35500166	9.89E-05
tRF-32-R29P4P9L5HJVQ	GGGGATGTAGCTCAGTGGTAGAGCGCATGCTT	5'-half	6.485104456	0.002498441	1.770532866	3.48E-06
tRF-24-RKIP4OI3ES	GGGGGATTAGCTCAAATGGTAGAG	5'-tRF	6.587508256	0.000130566	1.023303375	0.007150409
tRF-25-RKIP4OI3FJ	GGGGGATTAGCTCAAATGGTAGAGC	5'-tRF	5.223413131	7.02E-05	1.001567046	7.67E-05
tRF-32-RKVP4PRL5FZU3	GGGGGTATAGCTCAGGGGTAGAGCATTTGACT	5'-half	4.117157786	0.017509664	5.261223833	1.10E-23
tRF-32-RKVP4P9L5HMVQ	GGGGGTATAGCTCAGTGGTAGAGCGCGTGCTT	5'-half	4.225874451	0.048272743	3.109773348	0.000242543
tRF-21-RK9P4P9L0	GGGGGTGTAGCTCAGTGGTAG	5'-tRF	2.941123958	0.020768679	1.667545369	2.79E-08
tRF-23-RK9P4P9LDS	GGGGGTGTAGCTCAGTGGTAGAG	5'-tRF	3.169108708	0.006036625	2.132139794	2.34E-14
tRF-28-RK9P4P9L5HDN	GGGGGTGTAGCTCAGTGGTAGAGCGCGT	5'-tRF	4.728873534	0.001948922	2.696378297	1.29E-09
tRF-29-RK9P4P9L5HH0	GGGGGTGTAGCTCAGTGGTAGAGCGCGTG	5'-tRF	3.488090238	0.000822738	1.208802627	0.001287793
tRF-31-RK9P4P9L5HMVE	GGGGGTGTAGCTCAGTGGTAGAGCGCGTGCT	5'-half	6.394103181	3.95E-07	1.074975896	0.005144235
tRF-32-RK9P4P9L5HMVQ	GGGGGTGTAGCTCAGTGGTAGAGCGCGTGCTT	5'-half	7.63089823	4.54E-09	1.963752819	1.29E-06
tRF-17-R3IEWSN	GGGGTATGATTCTCGGT	i-tRF	-4.501031503	1.20E-05	-1.241136367	1.85E-05
tRF-16-RLXN48E	GGGTATGATTCTCGGT	i-tRF	-2.89107118	0.012784804	-1.361906062	4.06E-06
tRF-24-RNLNK88KHR	GGGTTCGATTCCCGGTCAGGGAAC	3'-tRF	5.276059289	0.037129561	2.089836191	8.39E-17
tRF-24-RPM830MM2S	GGTAGCGTGGCCGAGCGGTCTAAG	5'-tRF	4.553170261	0.00495298	1.559325781	4.70E-09
tRF-34-RPM830MMUKLYIE	GGTAGCGTGGCCGAGCGGTCTAAGGCGCTGGATT	5'-half	4.057806384	0.038932187	3.396189145	2.28E-09
tRF-27-R8WP9N1EWJM	GGTGGTCTAGTGGTTAGGATTCGGCGC	i-tRF	3.734117905	0.023259696	2.025213839	1.48E-07
tRF-24-RW18V6XOIE	GGTGTAGTGGTATCATGCAAGATT	i-tRF	6.810593982	0.005104085	2.383289607	3.84E-05
tRF-31-R9JP9P9NH5SYD	GGTTCCATAGTGTAGTGGTTATCACGTCTGC	5'-tRF	5.245963089	0.002055446	1.03371502	0.004187065
tRF-32-R9JP9P9NH5SY3	GGTTCCATAGTGTAGTGGTTATCACGTCTGCT	5'-half	7.996334077	0.000429062	1.025182078	0.00471403
tRF-33-R9JP9P9NH5SYDQ	GGTTCCATAGTGTAGTGGTTATCACGTCTGCTT	5'-half	4.848537279	0.006582917	1.519022784	8.49E-05
tRF-24-S3M8309N0Y	GTAGTCGTGGCCGAGTGGTTAAGG	5'-tRF	6.703838489	5.40E-11	1.408233591	2.65E-13
tRF-29-7EMQ18Y3E7IN	GTGATCGTATAGTGGTTAGTACTCTGCGT	i-tRF	5.59452478	0.005130671	1.812577885	6.02E-05
tRF-30-7EMQ18Y3E7QN	GTGATCGTATAGTGGTTAGTACTCTGCGTT	i-tRF	3.384059378	0.036544988	1.258501353	0.000819462
tRF-25-7343RX6NMH	GTGGTCTAGTGGTTAGGATTCGGCG	i-tRF	4.997951386	0.005624598	1.738938285	0.004002529
tRF-26-7343RX6NMHD	GTGGTCTAGTGGTTAGGATTCGGCGC	i-tRF	5.557821558	0.012903336	1.932312062	4.97E-09
tRF-27-7343RX6NMH3	GTGGTCTAGTGGTTAGGATTCGGCGCT	i-tRF	3.872132147	0.011195201	2.308205519	1.09E-12
tRF-29-7343RX6NMHH3	GTGGTCTAGTGGTTAGGATTCGGCGCTCT	i-tRF	4.44398414	0.038796493	1.681973628	0.012251723
tRF-28-79MP9PMNH5DE	GTTTCCGTAGTGTAGCGGTTATCACATT	5'-tRF	4.506545494	0.000704388	1.478647998	0.000206231
tRF-19-UJJKIWIZ	TAAGCCAGGGATTGTGGGT	i-tRF	-3.755410951	1.26E-08	-1.00242787	0.000345273
tRF-20-UN207RRN	TAATTCAAAGGTTCCGGGTT	i-tRF	-6.432153039	0.000160909	-2.023407332	0.000219899
tRF-19-VKS4I71Z	TAGGGGTATGATTCTCGGT	i-tRF	-3.995436434	0.001446259	-1.200542089	1.62E-06
tRF-22-8BWS72092	TCAAATCTCGGTGGAACCTCCA	3'-tRF	-2.3923183	0.000113768	-1.272293471	2.64E-10
tRF-25-8DYDZDL9X1	TCAACTTAACTTGACCGCTCTGACC	3'-tRF	3.130547798	0.034013993	1.328250195	0.001229112
tRF-18-83ML5F02	TCAGTCGGTAGAGCATCA	i-tRF	-5.254937145	0.012155332	-1.14149997	1.13E-06
tRF-26-86J8WPMN1EE	TCCCACATGGTCTAGCGGTTAGGATT	5'-tRF	1.238163952	0.037129561	1.986358856	1.44E-14
tRF-33-86J8WPMN1E8Y0E	TCCCACATGGTCTAGCGGTTAGGATTCCTGGTT	5'-half	3.800533235	0.002417815	1.456270171	2.32E-05
tRF-26-86V8WPMN1EE	TCCCATATGGTCTAGCGGTTAGGATT	5'-tRF	2.168702025	0.009710129	2.284460339	7.61E-21
tRF-29-86V8WPMN1EJ3	TCCCATATGGTCTAGCGGTTAGGATTCCT	5'-tRF	2.056489715	0.010325516	1.731625382	8.51E-09
tRF-30-86V8WPMN1E8Y	TCCCATATGGTCTAGCGGTTAGGATTCCTG	5'-tRF	3.334954042	0.006036625	1.66472367	4.77E-07
tRF-31-86V8WPMN1E8Y0	TCCCATATGGTCTAGCGGTTAGGATTCCTGG	5'-tRF	4.203481766	0.000341066	1.626385303	4.40E-06
tRF-32-86V8WPMN1E8YN	TCCCATATGGTCTAGCGGTTAGGATTCCTGGT	5'-half	7.861032755	0.000213691	1.385206272	5.57E-05
tRF-33-86V8WPMN1E8Y0E	TCCCATATGGTCTAGCGGTTAGGATTCCTGGTT	5'-half	3.380778366	0.009052014	2.135216043	3.68E-09
tRF-23-87R718YKDE	TCCCTGGTCTAGTGGTTAGGATT	5'-tRF	3.507568595	0.008379145	2.213747013	9.83E-08
tRF-31-87R8WP9I1EWJ0	TCCCTGGTGGTCTAGTGGCTAGGATTCGGCG	5'-tRF	6.223620412	5.56E-05	1.835685735	6.10E-06
tRF-32-87R8WP9I1EWJM	TCCCTGGTGGTCTAGTGGCTAGGATTCGGCGC	5'-half	6.955279851	0.000250329	1.742608339	4.53E-06
tRF-33-87R8WP9I1EWJDW	TCCCTGGTGGTCTAGTGGCTAGGATTCGGCGCT	5'-half	5.014164974	3.67E-06	1.618536551	0.000120949
tRF-35-87R8WP9I1EWJQZ	TCCCTGGTGGTCTAGTGGCTAGGATTCGGCGCTTT	5'-half	4.457390767	0.009623017	1.165969133	0.015492378
tRF-31-87R8WP9N1EWJ0	TCCCTGGTGGTCTAGTGGTTAGGATTCGGCG	5'-tRF	6.916513783	9.42E-08	1.210482962	0.001019754
tRF-33-87R8WP9N1EWJDW	TCCCTGGTGGTCTAGTGGTTAGGATTCGGCGCT	5'-half	5.733610238	2.83E-08	1.283808316	0.000390938
tRF-35-87R8WP9N1EWJQ7	TCCCTGGTGGTCTAGTGGTTAGGATTCGGCGCTCT	5'-half	5.39478069	1.01E-08	1.030940353	0.008264537
tRF-36-87R8WP9N1EWJQ7D	TCCCTGGTGGTCTAGTGGTTAGGATTCGGCGCTCTC	5'-tRF	3.082832372	0.002210958	1.024660702	0.006091187
tRF-19-88I26WIZ	TCCGGATGGAGGCGTGGGT	i-tRF	5.501725991	0.001363715	1.976600345	8.42E-10
tRF-22-WB8HWKS52	TCGAATCACGTCGGGGTCACCA	3'-tRF	-3.396805338	0.009623017	-1.008214229	2.34E-06
tRF-22-WB8US5652	TCGAATCCGAGTCACGGCACCA	3'-tRF	-4.301729207	2.36E-06	-1.004223678	4.76E-09
tRF-22-WD8YQ84V2	TCGACTCCTGGCTGGCTCGCCA	3'-tRF	-1.617657681	0.030299088	-1.266352733	2.57E-13
tRF-27-WJ9X0UD394N	TCGGCTGTTAACCGAAAGGTTGGTGGT	i-tRF	-2.850873012	0.021350469	-1.842101584	2.13E-13
tRF-16-W3FJHPB	TCGGTAGAGCATCAGA	i-tRF	-3.091537659	0.007523884	-1.159082388	0.000881756
tRF-21-WP9N1EWJ0	TCTAGTGGTTAGGATTCGGCG	i-tRF	3.299645914	0.030314822	1.647626258	1.85E-08
tRF-21-WR645J7KE	TCTCCGGATGGAGGCGTGGGT	i-tRF	4.134631103	0.001395628	1.632265009	1.08E-05
tRF-17-W9RKM8N	TCTTCGGGGGCGTGGGT	i-tRF	3.960856095	0.002157115	2.6415836	1.60E-08
tRF-31-XSXMSL73VL4YD	TGCCGTGATCGTATAGTGGTTAGTACTCTGC	5'-tRF	5.660746727	0.006422812	1.299188876	0.000249985
tRF-32-XSXMSL73VL4YK	TGCCGTGATCGTATAGTGGTTAGTACTCTGCG	5'-tRF	4.751013671	0.007078767	1.37628261	4.09E-05
tRF-33-XSXMSL73VL4YDN	TGCCGTGATCGTATAGTGGTTAGTACTCTGCGT	5'-half	7.367609121	0.000840181	1.21243	0.00080547
tRF-34-XSXMSL73VL4YHE	TGCCGTGATCGTATAGTGGTTAGTACTCTGCGTT	5'-half	3.553560576	0.009550897	1.25128774	0.0009307
tRF-35-XSXMSL73VL4YMY	TGCCGTGATCGTATAGTGGTTAGTACTCTGCGTTG	5'-half	4.730575201	0.019883269	2.205100205	6.78E-07
tRF-22-93Q01M3KQ	TGGGTGCGAGAGGTCCCGGGTT	i-tRF	-3.809337796	0.023143176	-1.236683185	0.039344756
tRF-25-93R918VBY9	TGGGTGGTTCAGTGGTAGAATTCTC	i-tRF	6.051665736	0.01164381	3.949821712	3.01E-12
