# Supplementary material for: Plasma tRNA-derived small RNAs signature as a predictive and prognostic biomarker in lung adenocarcinoma
Source: Cancer Cell Int. 2022 Feb 3;22:59. doi: 10.1186/s12935-022-02481-6 (PMC8812260; doi:10.1186/s12935-022-02481-6)
Supplement: Supplementary file 5 — Additional file 5: Table S5. MCODE gene clusters. [file 12935_2022_2481_MOESM5_ESM.xlsx]

## Sheet: Sheet1
Color	MCODE	GO	Description	Log10(P)
	MCODE_1	GO:0007160	cell-matrix adhesion	-8.1
	MCODE_1	M65	PID FRA PATHWAY	-8
	MCODE_1	WP366	TGF-beta Signaling Pathway	-7.6
	MCODE_2	R-HSA-432722	Golgi Associated Vesicle Biogenesis	-12.2
	MCODE_2	R-HSA-199992	trans-Golgi Network Vesicle Budding	-11.6
	MCODE_2	R-HSA-432720	Lysosome Vesicle Biogenesis	-8.3
	MCODE_3	GO:0010564	regulation of cell cycle process	-4.2
	MCODE_3	GO:0009117	nucleotide metabolic process	-3.7
	MCODE_3	GO:0006753	nucleoside phosphate metabolic process	-3.7
	MCODE_4	R-HSA-2500257	Resolution of Sister Chromatid Cohesion	-15.1
	MCODE_4	R-HSA-68877	Mitotic Prometaphase	-13.4
	MCODE_4	R-HSA-68882	Mitotic Anaphase	-12.9
	MCODE_5	ko04512	ECM-receptor interaction	-18.2
	MCODE_5	hsa04512	ECM-receptor interaction	-18.2
	MCODE_5	hsa04510	Focal adhesion	-17.7
	MCODE_6	R-HSA-8957275	Post-translational protein phosphorylation	-24.3
	MCODE_6	R-HSA-381426	Regulation of Insulin-like Growth Factor (IGF) transport and uptake by Insulin-like Growth Factor Binding Proteins (IGFBPs)	-23.7
	MCODE_6	GO:0043687	post-translational protein modification	-19
	MCODE_7	GO:0060443	mammary gland morphogenesis	-6.8
	MCODE_7	R-HSA-194315	Signaling by Rho GTPases	-6.3
	MCODE_7	R-HSA-9716542	Signaling by Rho GTPases, Miro GTPases and RHOBTB3	-6.3
	MCODE_8	GO:0031667	response to nutrient levels	-4.1
	MCODE_8	GO:0009991	response to extracellular stimulus	-4
	MCODE_8	GO:0071407	cellular response to organic cyclic compound	-3.8
	MCODE_9	R-HSA-983189	Kinesins	-10.8
	MCODE_9	R-HSA-6811434	COPI-dependent Golgi-to-ER retrograde traffic	-9.8
	MCODE_9	R-HSA-8856688	Golgi-to-ER retrograde transport	-9.3
	MCODE_10	M66	PID MYC ACTIV PATHWAY	-7.1
	MCODE_10	GO:0000226	microtubule cytoskeleton organization	-4.4
	MCODE_11	M185	PID ALK1 PATHWAY	-9.2
	MCODE_11	GO:0030509	BMP signaling pathway	-6.8
	MCODE_11	GO:0071772	response to BMP	-6.7
	MCODE_12	GO:0071526	semaphorin-plexin signaling pathway	-8.6
	MCODE_12	GO:0050770	regulation of axonogenesis	-6.8
	MCODE_12	M5880	NABA ECM AFFILIATED	-6.7
	MCODE_14	GO:0070268	cornification	-7.2
	MCODE_14	R-HSA-6809371	Formation of the cornified envelope	-7
	MCODE_14	R-HSA-6805567	Keratinization	-6.4
