# Supplementary material for: Plasma tRNA-derived small RNAs signature as a predictive and prognostic biomarker in lung adenocarcinoma
Source: Cancer Cell Int. 2022 Feb 3;22:59. doi: 10.1186/s12935-022-02481-6 (PMC8812260; doi:10.1186/s12935-022-02481-6)
Supplement: Supplementary file 7 — Additional file 7: Table S7. The tsRNA-mRNA regulated network in LUAD. [file 12935_2022_2481_MOESM7_ESM.csv]

source	target	pos
tRF-24-RPM830MM2S	NEURL4	CDS
tRF-21-RK9P4P9L0	PHLDA2	CDS
tRF-28-RK9P4P9L5HDN	PHLDA2	CDS
tRF-19-88I26WIZ	PHLDA2	CDS
tRF-32-RK9P4P9L5HMVQ	PHLDA2	CDS
tRF-19-3290Q42E	PHLDA2	CDS
tRF-31-RK9P4P9L5HMVE	PHLDA2	CDS
tRF-29-RK9P4P9L5HH0	PHLDA2	CDS
tRF-16-L85J3KE	DCTPP1	CDS
tRF-21-RK9P4P9L0	PTPRF	CDS
tRF-31-QKF1R3WE8RO80	PTPRF	CDS
tRF-19-88I26WIZ	PTPRF	3'-UTR|CDS
tRF-23-RK9P4P9LDS	PTPRF	CDS
tRF-34-QKF1R3WE8RO8IS	PTPRF	CDS
tRF-32-L85DMKYUYRLH4	PTPRF	CDS
tRF-33-QKF1R3WE8RO8DX	PTPRF	CDS
tRF-34-EH623K7SIR3DIY	PTPRF	CDS
tRF-16-L85J3KE	PTPRF	CDS
tRF-35-EH623K7SIR3DR2	PTPRF	CDS
tRF-30-QKF1R3WE8RO8	PTPRF	CDS
tRF-35-QKF1R3WE8RO86J	PTPRF	CDS
tRF-17-W9RKM8N	PTPRF	CDS
tRF-28-PSQP4PW3FJD0	TSPAN4	CDS
tRF-16-L85J3KE	ASAP1	CDS
tRF-17-W9RKM8N	ASAP1	CDS
tRF-21-RK9P4P9L0	COL6A2	3'-UTR
tRF-28-RK9P4P9L5HDN	COL6A2	CDS
tRF-19-88I26WIZ	COL6A2	3'-UTR
tRF-23-RK9P4P9LDS	COL6A2	CDS
tRF-33-QKF1R3WE8RO8DX	COL6A2	3'-UTR
tRF-32-RK9P4P9L5HMVQ	COL6A2	CDS
tRF-16-PSQP4PE	COL6A2	CDS
tRF-19-JHOJ7II9	COL6A2	CDS
tRF-34-M2OSRNLNKSEKH9	COL6A2	3'-UTR
tRF-16-L85J3KE	COL6A2	3'-UTR
tRF-24-PS5P4PW3ES	COL6A2	CDS
tRF-19-3290Q42E	COL6A2	3'-UTR
tRF-31-RK9P4P9L5HMVE	COL6A2	CDS
tRF-29-RK9P4P9L5HH0	COL6A2	CDS
tRF-30-QKF1R3WE8RO8	COL6A2	3'-UTR
tRF-16-L85J3KE	KRT8	3'-UTR|CDS
tRF-30-PSQP4PW3FJI0	KRT8	CDS
tRF-24-RPM830MM2S	KRT8	CDS
tRF-22-WD8YQ84V2	FSTL1	CDS
tRF-16-PSQP4PE	FSTL1	CDS
tRF-17-W9RKM8N	FSTL1	CDS
tRF-16-PSQP4PE	COL3A1	5'-UTR
tRF-16-L85J3KE	COL3A1	CDS
tRF-21-RK9P4P9L0	MISP	CDS
tRF-28-RK9P4P9L5HDN	PKD1	3'-UTR
tRF-23-RK9P4P9LDS	PKD1	3'-UTR
tRF-22-WD8YQ84V2	PKD1	3'-UTR
tRF-24-RPM830MM2S	EVA1B	CDS
tRF-16-PSQP4PE	CDC20	CDS
tRF-18-3290Q4DZ	CDC20	CDS
tRF-25-PS5P4PW3FJ	PTPN21	3'-UTR
tRF-16-L85J3KE	GFRA1	CDS
tRF-22-WD8YQ84V2	VWA1	3'-UTR
tRF-30-QKF1R3WE8RO8	VWA1	3'-UTR
tRF-22-WD8YQ84V2	TNFAIP2	CDS
tRF-21-RK9P4P9L0	GORASP1	CDS
tRF-28-RK9P4P9L5HDN	GORASP1	CDS
tRF-23-RK9P4P9LDS	GORASP1	CDS
tRF-29-RK9P4P9L5HH0	GORASP1	CDS
tRF-22-WD8YQ84V2	CDH3	CDS
tRF-23-87R718YKDE	CDH3	3'-UTR
tRF-16-L85J3KE	CDH3	3'-UTR
tRF-17-W9RKM8N	HIST1H2BK	CDS
tRF-21-RK9P4P9L0	VWF	CDS
tRF-22-WD8YQ84V2	VWF	CDS
tRF-16-PSQP4PE	VWF	5'-UTR|CDS
tRF-19-JHOJ7II9	VWF	CDS
tRF-19-UJJKIWIZ	VWF	CDS
tRF-16-L85J3KE	VWF	5'-UTR|CDS
tRF-22-WD8YQ84V2	FOSL2	5'-UTR
tRF-34-QKF1R3WE8RO8IS	FOSL2	3'-UTR
tRF-32-L85DMKYUYRLH4	FOSL2	5'-UTR
tRF-33-QKF1R3WE8RO8DX	FOSL2	3'-UTR|5'-UTR
tRF-16-L85J3KE	FOSL2	3'-UTR
tRF-35-QKF1R3WE8RO86J	FOSL2	3'-UTR
tRF-21-RK9P4P9L0	EPAS1	CDS
tRF-21-WR645J7KE	EPAS1	CDS
tRF-16-L85J3KE	EPAS1	CDS
tRF-21-RK9P4P9L0	PNPLA6	3'-UTR
tRF-19-88I26WIZ	PNPLA6	CDS
tRF-16-L85J3KE	PNPLA6	CDS
tRF-35-EH623K7SIR3DR2	PNPLA6	3'-UTR
tRF-19-3290Q42E	PNPLA6	CDS
tRF-35-QKF1R3WE8RO86J	PNPLA6	CDS
tRF-18-3290Q4DZ	TAOK2	3'-UTR
tRF-16-PSQP4PE	MAPK7	CDS
tRF-18-3290Q4DZ	MAPK7	CDS
tRF-21-RK9P4P9L0	SOX4	3'-UTR
tRF-19-88I26WIZ	SOX4	3'-UTR
tRF-16-PSQP4PE	SOX4	5'-UTR
tRF-18-3290Q4DZ	SOX4	CDS
tRF-19-3290Q42E	SOX4	3'-UTR
tRF-17-W9RKM8N	SOX4	3'-UTR
tRF-21-RK9P4P9L0	MUC5B	CDS
tRF-28-RK9P4P9L5HDN	MUC5B	CDS
tRF-19-88I26WIZ	MUC5B	CDS
tRF-23-RK9P4P9LDS	MUC5B	CDS
tRF-22-WD8YQ84V2	MUC5B	CDS
tRF-31-R29P4P9L5HJVE	MUC5B	CDS
tRF-23-R29P4P9LDS	MUC5B	CDS
tRF-32-RK9P4P9L5HMVQ	MUC5B	CDS
tRF-32-RKVP4P9L5HMVQ	MUC5B	CDS
tRF-16-L85J3KE	MUC5B	CDS
tRF-24-RPM830MM2S	MUC5B	CDS
tRF-19-3290Q42E	MUC5B	CDS
tRF-24-OUR8309N0Y	MUC5B	CDS
tRF-31-RK9P4P9L5HMVE	MUC5B	CDS
tRF-29-RK9P4P9L5HH0	MUC5B	CDS
tRF-32-R29P4P9L5HJVQ	MUC5B	CDS
tRF-22-WD8YQ84V2	RBM5	CDS
tRF-16-PSQP4PE	RBM5	CDS
tRF-19-88I26WIZ	TMED10	CDS
tRF-16-L85J3KE	TMED10	3'-UTR|CDS
tRF-19-88I26WIZ	XPR1	5'-UTR
tRF-18-3290Q4DZ	XPR1	5'-UTR
tRF-19-3290Q42E	XPR1	5'-UTR
tRF-26-86J8WPMN1EE	XPR1	5'-UTR
tRF-31-87R8WP9I1EWJ0	XPR1	5'-UTR
tRF-21-RK9P4P9L0	IGSF9	CDS
tRF-23-RK9P4P9LDS	IGSF9	CDS
tRF-21-RK9P4P9L0	KIRREL	CDS
tRF-23-RK9P4P9LDS	KIRREL	CDS
tRF-22-WD8YQ84V2	KIRREL	3'-UTR
tRF-24-RNLNK88KHR	KIRREL	CDS
tRF-16-L85J3KE	CORO2B	3'-UTR
tRF-22-WD8YQ84V2	PFKP	5'-UTR|CDS
tRF-19-JHOJ7II9	PFKP	CDS
tRF-16-L85J3KE	PFKP	CDS
tRF-22-WD8YQ84V2	PALD1	CDS
tRF-16-PSQP4PE	PLXNB1	CDS
tRF-16-L85J3KE	PLXNB1	CDS
tRF-17-W9RKM8N	PLXNB1	CDS
tRF-33-EH623K7SIR3DDY	CRIM1	CDS
tRF-32-L85DMKYUYRLH4	CRIM1	CDS
tRF-16-PSQP4PE	CRIM1	CDS
tRF-34-EH623K7SIR3DIY	CRIM1	CDS
tRF-34-M2OSRNLNKSEKH9	CRIM1	CDS
tRF-16-L85J3KE	CRIM1	CDS
tRF-35-EH623K7SIR3DR2	CRIM1	CDS
tRF-37-EH623K7SIR3DR2M	CRIM1	CDS
tRF-35-QKF1R3WE8RO86J	CRIM1	CDS
tRF-21-RK9P4P9L0	LSR	CDS
tRF-19-88I26WIZ	LSR	CDS
tRF-22-WD8YQ84V2	LSR	CDS
tRF-18-3290Q4DZ	LSR	CDS
tRF-19-3290Q42E	LSR	CDS
tRF-16-PSQP4PE	DST	CDS
tRF-19-UJJKIWIZ	DST	CDS
tRF-16-L85J3KE	DST	CDS
tRF-20-40KK5Y93	DST	CDS
tRF-17-W9RKM8N	DST	CDS
tRF-16-L85J3KE	B3GALNT1	CDS
tRF-22-WD8YQ84V2	TACC1	CDS
tRF-21-RK9P4P9L0	SUN2	3'-UTR
tRF-31-K84J83ML5FX2D	MYEOV	CDS
tRF-32-87R8WP9I1EWJM	MYEOV	CDS
tRF-22-WD8YQ84V2	MYEOV	CDS
tRF-33-87R8WP9I1EWJDW	MYEOV	CDS
tRF-33-PSQP4PW3FJI0W	MYEOV	CDS
tRF-31-87R8WP9I1EWJ0	MYEOV	CDS
tRF-21-RK9P4P9L0	CSF3	3'-UTR
tRF-16-PSQP4PE	CSF3	CDS
tRF-16-L85J3KE	CSF3	3'-UTR
tRF-18-83ML5F02	AKAP13	5'-UTR
tRF-16-PSQP4PE	AKAP13	5'-UTR
tRF-16-L85J3KE	AKAP13	5'-UTR
tRF-16-L85J3KE	CDK1	CDS
tRF-16-L85J3KE	PHLDB2	CDS
tRF-25-RKIP4OI3FJ	RAB25	5'-UTR
tRF-16-L85J3KE	RAB25	CDS
tRF-24-RKIP4OI3ES	RAB25	5'-UTR
tRF-20-40KK5Y93	RAB25	5'-UTR
tRF-21-RK9P4P9L0	ASF1B	3'-UTR|CDS
tRF-23-RK9P4P9LDS	ASF1B	CDS
tRF-16-L85J3KE	ASF1B	CDS
tRF-18-3290Q4DZ	ASF1B	CDS
tRF-19-88I26WIZ	NES	5'-UTR
tRF-19-3290Q42E	NES	5'-UTR
tRF-18-3290Q4DZ	CKMT1A	3'-UTR
tRF-21-RK9P4P9L0	RHOD	3'-UTR
tRF-16-PSQP4PE	DCHS1	CDS
tRF-21-RK9P4P9L0	COL4A2	CDS
tRF-28-RK9P4P9L5HDN	COL4A2	CDS
tRF-23-RK9P4P9LDS	COL4A2	CDS
tRF-23-R29P4P9LDS	COL4A2	CDS
tRF-16-L85J3KE	LMBR1L	3'-UTR
tRF-16-L85J3KE	METRNL	3'-UTR
tRF-16-PSQP4PE	SORBS3	CDS
tRF-16-L85J3KE	SORBS3	5'-UTR|CDS
tRF-18-3290Q4DZ	SORBS3	5'-UTR|CDS
tRF-21-RK9P4P9L0	RRM2	CDS
tRF-23-RK9P4P9LDS	RRM2	5'-UTR|CDS
tRF-21-RK9P4P9L0	PRAME	CDS
tRF-16-L85J3KE	PLXNA2	CDS
tRF-18-3290Q4DZ	ORC6	3'-UTR
tRF-21-RK9P4P9L0	CKM	CDS
tRF-16-PSQP4PE	CKM	CDS
tRF-16-PSQP4PE	SHANK3	CDS
tRF-16-L85J3KE	SHANK3	CDS
tRF-17-W9RKM8N	SHANK3	CDS
tRF-23-RK9P4P9LDS	PTPN1	3'-UTR
tRF-16-L85J3KE	PTPN1	3'-UTR
tRF-16-L85J3KE	EMP3	3'-UTR|CDS
tRF-17-W9RKM8N	EMP3	3'-UTR
tRF-16-L85J3KE	PKDCC	3'-UTR
tRF-16-PSQP4PE	FLYWCH1	3'-UTR
tRF-16-L85J3KE	FLYWCH1	3'-UTR
tRF-16-L85J3KE	CASKIN2	CDS
tRF-22-WD8YQ84V2	SMAD9	3'-UTR
tRF-16-L85J3KE	SMAD9	3'-UTR
tRF-21-RK9P4P9L0	B4GALNT4	CDS
tRF-28-RK9P4P9L5HDN	B4GALNT4	CDS
tRF-23-RK9P4P9LDS	B4GALNT4	CDS
tRF-31-RK9P4P9L5HMVE	B4GALNT4	CDS
tRF-25-93R918VBY9	B4GALNT4	CDS
tRF-29-RK9P4P9L5HH0	B4GALNT4	CDS
tRF-32-P4R8YP9LON4V3	B4GALNT4	CDS
tRF-22-WD8YQ84V2	SPINT2	5'-UTR
tRF-16-PSQP4PE	SPINT2	CDS
tRF-16-L85J3KE	SPINT2	CDS
tRF-19-88I26WIZ	SPTBN1	5'-UTR|CDS
tRF-22-WB8US5652	SPTBN1	CDS
tRF-22-WD8YQ84V2	SPTBN1	CDS
tRF-16-PSQP4PE	SPTBN1	CDS
tRF-19-3290Q42E	SPTBN1	5'-UTR|CDS
tRF-21-RK9P4P9L0	CDCP1	CDS
tRF-23-RK9P4P9LDS	CDCP1	CDS
tRF-23-R29P4P9LDS	CDCP1	3'-UTR
tRF-16-L85J3KE	CDCP1	3'-UTR|5'-UTR|CDS
tRF-16-L85J3KE	GIGYF1	3'-UTR|CDS
tRF-18-3290Q4DZ	GIGYF1	3'-UTR
tRF-17-W9RKM8N	GIGYF1	3'-UTR
tRF-22-WD8YQ84V2	FST	5'-UTR
tRF-32-RK9P4P9L5HMVQ	FST	5'-UTR
tRF-19-JHOJ7II9	FST	CDS
tRF-31-RK9P4P9L5HMVE	FST	5'-UTR
tRF-16-L85J3KE	CCT5	CDS
tRF-19-88I26WIZ	CAMK2N1	3'-UTR
tRF-19-3290Q42E	CAMK2N1	3'-UTR
tRF-21-RK9P4P9L0	LAMB2	CDS
tRF-23-RK9P4P9LDS	LAMB2	CDS
tRF-24-RPM830MM2S	LAMB2	CDS
tRF-16-L85J3KE	HSPB8	3'-UTR
tRF-16-L85J3KE	KDM6B	3'-UTR
tRF-18-3290Q4DZ	KDM6B	CDS
tRF-28-RK9P4P9L5HDN	PTP4A1	5'-UTR
tRF-32-RK9P4P9L5HMVQ	PTP4A1	5'-UTR
tRF-32-RKVP4P9L5HMVQ	PTP4A1	5'-UTR
tRF-16-L85J3KE	PTP4A1	3'-UTR
tRF-18-3290Q4DZ	PTP4A1	5'-UTR
tRF-24-RPM830MM2S	PTP4A1	5'-UTR
tRF-31-RK9P4P9L5HMVE	PTP4A1	5'-UTR
tRF-29-RK9P4P9L5HH0	PTP4A1	5'-UTR
tRF-24-S3M8309N0Y	PTP4A1	5'-UTR
tRF-16-L85J3KE	NR2C2	5'-UTR
tRF-23-RK9P4P9LDS	NLGN2	CDS
tRF-22-WD8YQ84V2	CNN3	5'-UTR
tRF-33-QKF1R3WE8RO8DX	CNN3	5'-UTR
tRF-30-QKF1R3WE8RO8	CNN3	5'-UTR
tRF-34-RPM830MMUKLYIE	CNN3	5'-UTR
tRF-31-87R8WP9I1EWJ0	ARAP1	CDS
tRF-16-PSQP4PE	CHPT1	CDS
tRF-24-RPM830MM2S	CHPT1	CDS
tRF-34-RPM830MMUKLYIE	CHPT1	CDS
tRF-19-88I26WIZ	C1orf106	CDS
tRF-19-3290Q42E	C1orf106	CDS
tRF-28-RK9P4P9L5HDN	ECE2	CDS
tRF-32-RK9P4P9L5HMVQ	ECE2	CDS
tRF-31-RK9P4P9L5HMVE	ECE2	CDS
tRF-29-RK9P4P9L5HH0	ECE2	CDS
tRF-18-1KVUY9DZ	ACTA1	CDS
tRF-16-PSQP4PE	MKI67	3'-UTR
tRF-19-UJJKIWIZ	MKI67	CDS
tRF-18-3290Q4DZ	MKI67	3'-UTR
tRF-21-RK9P4P9L0	CYR61	CDS
tRF-28-RK9P4P9L5HDN	CYR61	CDS
tRF-19-88I26WIZ	CYR61	5'-UTR
tRF-22-WD8YQ84V2	CYR61	CDS
tRF-32-RK9P4P9L5HMVQ	CYR61	CDS
tRF-16-PSQP4PE	CYR61	CDS
tRF-19-JHOJ7II9	CYR61	CDS
tRF-34-M2OSRNLNKSEKH9	CYR61	CDS
tRF-16-L85J3KE	CYR61	3'-UTR|5'-UTR|CDS
tRF-19-3290Q42E	CYR61	5'-UTR
tRF-31-RK9P4P9L5HMVE	CYR61	CDS
tRF-29-RK9P4P9L5HH0	CYR61	5'-UTR|CDS
tRF-34-M2OSRNLNKSEKH9	ZC3H12A	CDS
tRF-37-EH623K7SIR3DR2M	ZC3H12A	CDS
tRF-16-L85J3KE	ZDHHC9	3'-UTR
tRF-16-L85J3KE	THY1	3'-UTR
tRF-16-L85J3KE	JUND	5'-UTR|CDS
tRF-19-JHOJ7II9	MYH10	CDS
tRF-28-RK9P4P9L5HDN	SPINT1	CDS
tRF-19-88I26WIZ	SPINT1	CDS
tRF-32-RK9P4P9L5HMVQ	SPINT1	CDS
tRF-16-L85J3KE	SPINT1	CDS
tRF-19-3290Q42E	SPINT1	CDS
tRF-31-RK9P4P9L5HMVE	SPINT1	CDS
tRF-29-RK9P4P9L5HH0	SPINT1	CDS
tRF-16-PSQP4PE	MINK1	3'-UTR
tRF-16-L85J3KE	MINK1	3'-UTR
tRF-18-3290Q4DZ	CLDN15	CDS
tRF-19-88I26WIZ	PCDHGA12	3'-UTR
tRF-19-3290Q42E	PCDHGA12	3'-UTR
tRF-22-WD8YQ84V2	TPD52	5'-UTR
tRF-18-3290Q4DZ	KIF18B	3'-UTR
tRF-16-L85J3KE	ARHGEF40	5'-UTR|CDS
tRF-17-W9RKM8N	ARHGEF40	5'-UTR|CDS
tRF-19-JHOJ7II9	EFEMP1	5'-UTR
tRF-16-L85J3KE	EFEMP1	CDS
tRF-22-WD8YQ84V2	RECQL4	CDS
tRF-16-PSQP4PE	RECQL4	CDS
tRF-24-RPM830MM2S	RECQL4	CDS
tRF-16-PSQP4PE	SPRY4	3'-UTR
tRF-16-L85J3KE	SPRY4	3'-UTR
tRF-17-W9RKM8N	SPRY4	3'-UTR
tRF-21-RK9P4P9L0	FAM213A	CDS
tRF-16-L85J3KE	FAM213A	CDS
tRF-16-L85J3KE	PCDH12	CDS
tRF-16-L85J3KE	ICAM2	CDS
tRF-21-RK9P4P9L0	SH2B3	3'-UTR
tRF-16-PSQP4PE	SH2B3	3'-UTR
tRF-19-3290Q42E	LRP1	5'-UTR
tRF-32-RK9P4P9L5HMVQ	SH3TC1	CDS
tRF-31-RK9P4P9L5HMVE	SH3TC1	CDS
tRF-21-RK9P4P9L0	RBBP6	5'-UTR
tRF-28-PSQP4PW3FJD0	RBBP6	5'-UTR
tRF-29-PSQP4PW3FJFL	RBBP6	5'-UTR
tRF-19-88I26WIZ	RBBP6	5'-UTR
tRF-23-RK9P4P9LDS	RBBP6	5'-UTR
tRF-16-PSQP4PE	RBBP6	5'-UTR
tRF-30-PSQP4PW3FJI0	RBBP6	5'-UTR
tRF-18-3290Q4DZ	RBBP6	5'-UTR
tRF-24-PS5P4PW3ES	RBBP6	5'-UTR
tRF-19-3290Q42E	RBBP6	5'-UTR
tRF-24-RNLNK88KHR	RBBP6	5'-UTR
tRF-21-RK9P4P9L0	ATP1B3	5'-UTR
tRF-19-88I26WIZ	ATP1B3	5'-UTR
tRF-23-RK9P4P9LDS	ATP1B3	5'-UTR
tRF-19-3290Q42E	ATP1B3	5'-UTR
tRF-18-3290Q4DZ	TFRC	3'-UTR
tRF-31-87R8WP9I1EWJ0	FEN1	CDS
tRF-34-M2OSRNLNKSEKH9	CHMP4C	5'-UTR
tRF-16-L85J3KE	KIF1C	CDS
tRF-16-PSQP4PE	ZWINT	CDS
tRF-21-RK9P4P9L0	ZYX	CDS
tRF-19-88I26WIZ	ZYX	CDS
tRF-16-PSQP4PE	ZYX	CDS
tRF-16-L85J3KE	ZYX	CDS
tRF-19-3290Q42E	ZYX	CDS
tRF-30-FP18LPMBQ4NK	ZYX	CDS
tRF-29-RK9P4P9L5HH0	ZYX	CDS
tRF-17-W9RKM8N	ZYX	3'-UTR
tRF-16-PSQP4PE	HOXB2	CDS
tRF-22-WD8YQ84V2	DICER1	CDS
tRF-16-L85J3KE	DICER1	CDS
tRF-31-389MV47P596VE	PLCD3	CDS
tRF-22-WD8YQ84V2	PLCD3	3'-UTR
tRF-29-389MV47P59I8	PLCD3	CDS
tRF-33-87R8WP9I1EWJDW	PLCD3	CDS
tRF-31-87R8WP9I1EWJ0	PLCD3	CDS
tRF-16-L85J3KE	ENC1	CDS
tRF-31-QKF1R3WE8RO80	SMCHD1	CDS
tRF-33-EH623K7SIR3DDY	SMCHD1	CDS
tRF-32-L85DMKYUYRLH4	SMCHD1	CDS
tRF-33-QKF1R3WE8RO8DX	SMCHD1	CDS
tRF-34-EH623K7SIR3DIY	SMCHD1	CDS
tRF-16-L85J3KE	SMCHD1	CDS
tRF-24-RPM830MM2S	SMCHD1	CDS
tRF-35-EH623K7SIR3DR2	SMCHD1	CDS
tRF-37-EH623K7SIR3DR2M	SMCHD1	CDS
tRF-30-QKF1R3WE8RO8	SMCHD1	CDS
tRF-35-QKF1R3WE8RO86J	SMCHD1	CDS
tRF-21-RK9P4P9L0	DMPK	3'-UTR
tRF-23-RK9P4P9LDS	DMPK	3'-UTR
tRF-21-RK9P4P9L0	TGM2	3'-UTR|CDS
tRF-33-87R8WP9N1EWJDW	TGM2	CDS
tRF-31-QKF1R3WE8RO80	TGM2	3'-UTR
tRF-28-RK9P4P9L5HDN	TGM2	CDS
tRF-32-87R8WP9I1EWJM	TGM2	CDS
tRF-23-RK9P4P9LDS	TGM2	CDS
tRF-22-WD8YQ84V2	TGM2	CDS
tRF-34-QKF1R3WE8RO8IS	TGM2	3'-UTR
tRF-32-L85DMKYUYRLH4	TGM2	3'-UTR
tRF-33-QKF1R3WE8RO8DX	TGM2	3'-UTR
tRF-16-PSQP4PE	TGM2	3'-UTR|CDS
tRF-23-87R718YKDE	TGM2	CDS
tRF-34-EH623K7SIR3DIY	TGM2	3'-UTR
tRF-16-L85J3KE	TGM2	3'-UTR|5'-UTR|CDS
tRF-33-87R8WP9I1EWJDW	TGM2	CDS
tRF-24-PS5P4PW3ES	TGM2	3'-UTR
tRF-31-87R8WP9N1EWJ0	TGM2	CDS
tRF-35-EH623K7SIR3DR2	TGM2	3'-UTR
tRF-19-3290Q42E	TGM2	CDS
tRF-24-RNLNK88KHR	TGM2	3'-UTR
tRF-31-RK9P4P9L5HMVE	TGM2	CDS
tRF-29-RK9P4P9L5HH0	TGM2	CDS
tRF-31-87R8WP9I1EWJ0	TGM2	CDS
tRF-35-QKF1R3WE8RO86J	TGM2	3'-UTR
tRF-29-OSRNLNKSEKH9	TGM2	3'-UTR
tRF-19-JHOJ7II9	MMP2	CDS
tRF-30-QKF1R3WE8RO8	ADAMTS1	CDS
tRF-21-RK9P4P9L0	SLC38A2	5'-UTR
tRF-19-88I26WIZ	SLC38A2	5'-UTR
tRF-24-RPM830MM2S	SLC38A2	5'-UTR
tRF-16-L85J3KE	PARVB	CDS
tRF-21-WR645J7KE	MIF	3'-UTR
tRF-19-88I26WIZ	MIF	3'-UTR|CDS
tRF-31-R29P4P9L5HJVE	MIF	5'-UTR
tRF-16-PSQP4PE	MIF	5'-UTR
tRF-16-L85J3KE	MIF	3'-UTR|5'-UTR|CDS
tRF-18-3290Q4DZ	MIF	3'-UTR|CDS
tRF-19-3290Q42E	MIF	3'-UTR|CDS
tRF-17-W9RKM8N	MIF	CDS
tRF-22-WD8YQ84V2	SYNPO	3'-UTR
tRF-16-PSQP4PE	SYNPO	3'-UTR
tRF-21-RK9P4P9L0	TGFBR2	CDS
tRF-16-PSQP4PE	TGFBR2	CDS
tRF-36-87R8WP9N1EWJQ7D	TGFBR2	CDS
tRF-16-L85J3KE	TGFBR2	CDS
tRF-33-87R8WP9I1EWJDW	TGFBR2	CDS
tRF-24-RPM830MM2S	DSG2	CDS
tRF-21-RK9P4P9L0	RASSF8	3'-UTR
tRF-23-RK9P4P9LDS	ANKRD13D	3'-UTR
tRF-22-WD8YQ84V2	ANKRD13D	CDS
tRF-23-R29P4P9LDS	ANKRD13D	3'-UTR
tRF-19-88I26WIZ	MAL2	CDS
tRF-16-L85J3KE	MAL2	CDS
tRF-19-3290Q42E	MAL2	CDS
tRF-24-OUR8309N0Y	MAL2	CDS
tRF-21-RK9P4P9L0	P4HB	3'-UTR
tRF-28-RK9P4P9L5HDN	P4HB	3'-UTR|CDS
tRF-19-88I26WIZ	P4HB	3'-UTR
tRF-32-RK9P4P9L5HMVQ	P4HB	5'-UTR|CDS
tRF-16-PSQP4PE	P4HB	CDS
tRF-19-JHOJ7II9	P4HB	CDS
tRF-16-L85J3KE	P4HB	3'-UTR|CDS
tRF-18-3290Q4DZ	P4HB	3'-UTR
tRF-19-3290Q42E	P4HB	3'-UTR
tRF-24-OUR8309N0Y	P4HB	3'-UTR
tRF-31-RK9P4P9L5HMVE	P4HB	CDS
tRF-29-RK9P4P9L5HH0	P4HB	5'-UTR|CDS
tRF-17-W9RKM8N	P4HB	CDS
tRF-21-RK9P4P9L0	CEBPB	5'-UTR|CDS
tRF-19-88I26WIZ	CEBPB	5'-UTR|CDS
tRF-22-WD8YQ84V2	CEBPB	3'-UTR|5'-UTR
tRF-16-PSQP4PE	CEBPB	3'-UTR|5'-UTR
tRF-16-L85J3KE	CEBPB	3'-UTR|5'-UTR|CDS
tRF-24-PS5P4PW3ES	CEBPB	3'-UTR
tRF-24-RPM830MM2S	CEBPB	5'-UTR|CDS
tRF-19-3290Q42E	CEBPB	5'-UTR|CDS
tRF-25-PS5P4PW3FJ	CEBPB	3'-UTR
tRF-30-QKF1R3WE8RO8	CEBPB	3'-UTR
tRF-34-RPM830MMUKLYIE	CEBPB	5'-UTR|CDS
tRF-19-88I26WIZ	SLCO4A1	CDS
tRF-22-WD8YQ84V2	SLCO4A1	CDS
tRF-33-QKF1R3WE8RO8DX	SLCO4A1	CDS
tRF-34-M2OSRNLNKSEKH9	SLCO4A1	CDS
tRF-19-3290Q42E	SLCO4A1	CDS
tRF-23-RK9P4P9LDS	HEG1	3'-UTR
tRF-21-RK9P4P9L0	CLDN11	CDS
tRF-16-PSQP4PE	CLDN11	CDS
tRF-19-JHOJ7II9	CLDN11	CDS
tRF-16-L85J3KE	CLDN11	3'-UTR|5'-UTR|CDS
tRF-30-FP18LPMBQ4NK	CLDN11	CDS
tRF-16-L85J3KE	TNFRSF1B	3'-UTR
tRF-16-L85J3KE	TK1	3'-UTR
tRF-23-RK9P4P9LDS	HMGA1	3'-UTR
tRF-34-QKF1R3WE8RO8IS	HMGA1	3'-UTR
tRF-16-PSQP4PE	HMGA1	3'-UTR|5'-UTR|CDS
tRF-34-M2OSRNLNKSEKH9	HMGA1	3'-UTR
tRF-16-L85J3KE	HMGA1	3'-UTR|CDS
tRF-19-3290Q42E	HMGA1	3'-UTR
tRF-21-RK9P4P9L0	CDCA8	3'-UTR
tRF-23-RK9P4P9LDS	CDCA8	3'-UTR
tRF-21-RK9P4P9L0	TACC2	5'-UTR|CDS
tRF-28-PSQP4PW3FJD0	PRDX4	CDS
tRF-29-PSQP4PW3FJFL	PRDX4	CDS
tRF-30-PSQP4PW3FJI0	PRDX4	CDS
tRF-24-PS5P4PW3ES	PRDX4	CDS
tRF-16-L85J3KE	S100A14	CDS
tRF-34-QKF1R3WE8RO8IS	BMPR2	5'-UTR
tRF-33-QKF1R3WE8RO8DX	BMPR2	5'-UTR
tRF-35-QKF1R3WE8RO86J	BMPR2	5'-UTR
tRF-16-PSQP4PE	FOSB	3'-UTR
tRF-21-WR645J7KE	GAPDH	CDS
tRF-19-88I26WIZ	GAPDH	CDS
tRF-23-RK9P4P9LDS	GAPDH	CDS
tRF-16-PSQP4PE	GAPDH	CDS
tRF-16-L85J3KE	GAPDH	3'-UTR|5'-UTR|CDS
tRF-18-3290Q4DZ	GAPDH	CDS
tRF-24-PS5P4PW3ES	GAPDH	CDS
tRF-24-RPM830MM2S	GAPDH	CDS
tRF-19-3290Q42E	GAPDH	CDS
tRF-32-RKVP4PRL5FZU3	GAPDH	CDS
tRF-23-RK9P4P9LDS	CX3CL1	3'-UTR
tRF-16-PSQP4PE	CX3CL1	3'-UTR
tRF-33-87R8WP9N1EWJDW	KRT18	CDS
tRF-32-87R8WP9I1EWJM	KRT18	CDS
tRF-35-87R8WP9N1EWJQ7	KRT18	CDS
tRF-36-87R8WP9N1EWJQ7D	KRT18	CDS
tRF-16-L85J3KE	KRT18	5'-UTR|CDS
tRF-33-87R8WP9I1EWJDW	KRT18	CDS
tRF-31-87R8WP9N1EWJ0	KRT18	CDS
tRF-24-RPM830MM2S	KRT18	5'-UTR
tRF-16-PSQP4PE	TUBB3	CDS
tRF-16-L85J3KE	TUBB3	CDS
tRF-19-88I26WIZ	NPDC1	CDS
tRF-33-QKF1R3WE8RO8DX	NPDC1	CDS
tRF-18-3290Q4DZ	NPDC1	CDS
tRF-19-3290Q42E	NPDC1	CDS
tRF-16-L85J3KE	NFKBIZ	CDS
tRF-16-PSQP4PE	NR2F2	5'-UTR|CDS
tRF-16-L85J3KE	NR2F2	5'-UTR
tRF-17-W9RKM8N	NR2F2	5'-UTR
tRF-16-L85J3KE	SGK1	CDS
tRF-21-RK9P4P9L0	SLC25A28	CDS
tRF-28-RK9P4P9L5HDN	SLC25A28	CDS
tRF-23-RK9P4P9LDS	SLC25A28	CDS
tRF-29-RK9P4P9L5HH0	SLC25A28	CDS
tRF-33-QKF1R3WE8RO8DX	GJB3	CDS
tRF-30-QKF1R3WE8RO8	GJB3	CDS
tRF-21-RK9P4P9L0	KIFC2	3'-UTR
tRF-28-RK9P4P9L5HDN	KIFC2	3'-UTR
tRF-16-L85J3KE	IGFBP6	3'-UTR
tRF-17-W9RKM8N	IGFBP6	3'-UTR
tRF-16-L85J3KE	ZCCHC24	3'-UTR
tRF-24-RPM830MM2S	ZCCHC24	3'-UTR
tRF-16-L85J3KE	IFITM2	3'-UTR
tRF-32-RKVP4PRL5FZU3	IFITM2	3'-UTR
tRF-21-RK9P4P9L0	ELF3	3'-UTR|CDS
tRF-16-L85J3KE	DSP	CDS
tRF-19-88I26WIZ	VCL	CDS
tRF-16-PSQP4PE	VCL	3'-UTR
tRF-16-L85J3KE	VCL	3'-UTR
tRF-19-3290Q42E	VCL	CDS
tRF-17-W9RKM8N	VCL	3'-UTR
tRF-16-L85J3KE	CDCA4	3'-UTR
tRF-19-3290Q42E	SPATA13	3'-UTR
tRF-19-88I26WIZ	PPP1R15A	CDS
tRF-22-WD8YQ84V2	PPP1R15A	CDS
tRF-18-3290Q4DZ	PPP1R15A	CDS
tRF-19-3290Q42E	PPP1R15A	CDS
tRF-22-WD8YQ84V2	INSIG1	CDS
tRF-18-83ML5F02	MACF1	CDS
tRF-16-RLXN48E	KIAA0895L	3'-UTR
tRF-18-3290Q4DZ	RBM25	CDS
tRF-21-RK9P4P9L0	DOT1L	3'-UTR
tRF-28-RK9P4P9L5HDN	DOT1L	3'-UTR
tRF-23-RK9P4P9LDS	DOT1L	3'-UTR
tRF-32-RK9P4P9L5HMVQ	DOT1L	3'-UTR
tRF-16-PSQP4PE	DOT1L	3'-UTR
tRF-32-RKVP4P9L5HMVQ	DOT1L	3'-UTR
tRF-18-3290Q4DZ	DOT1L	3'-UTR
tRF-31-RK9P4P9L5HMVE	DOT1L	3'-UTR
tRF-29-RK9P4P9L5HH0	DOT1L	3'-UTR
tRF-22-WD8YQ84V2	SNRNP70	CDS
tRF-22-WD8YQ84V2	SRRM2	3'-UTR|5'-UTR
tRF-16-PSQP4PE	SRRM2	CDS
tRF-16-L85J3KE	SRRM2	CDS
tRF-18-3290Q4DZ	SRRM2	CDS
tRF-24-RPM830MM2S	SRRM2	CDS
tRF-34-RPM830MMUKLYIE	SRRM2	CDS
tRF-16-PSQP4PE	HOXB3	3'-UTR
tRF-16-L85J3KE	FNBP4	CDS
tRF-28-PSQP4PW3FJD0	VIM	CDS
tRF-28-RK9P4P9L5HDN	VIM	5'-UTR
tRF-21-WR645J7KE	VIM	5'-UTR|CDS
tRF-23-RK9P4P9LDS	VIM	5'-UTR
tRF-22-WD8YQ84V2	VIM	CDS
tRF-23-R29P4P9LDS	VIM	5'-UTR
tRF-32-RK9P4P9L5HMVQ	VIM	5'-UTR
tRF-16-PSQP4PE	VIM	CDS
tRF-19-JHOJ7II9	VIM	CDS
tRF-16-L85J3KE	VIM	5'-UTR|CDS
tRF-31-RK9P4P9L5HMVE	VIM	5'-UTR
tRF-29-RK9P4P9L5HH0	VIM	5'-UTR
tRF-26-Q1Q89P9L84D	VIM	CDS
tRF-17-W9RKM8N	VIM	5'-UTR|CDS
tRF-21-RK9P4P9L0	LDHA	5'-UTR
tRF-19-88I26WIZ	LDHA	5'-UTR
tRF-16-L85J3KE	LDHA	5'-UTR
tRF-21-RK9P4P9L0	CTGF	CDS
tRF-23-RK9P4P9LDS	CTGF	CDS
tRF-32-RK9P4P9L5HMVQ	CTGF	CDS
tRF-16-PSQP4PE	CCT3	CDS
tRF-18-3290Q4DZ	CCT3	CDS
tRF-21-RK9P4P9L0	EIF2AK1	CDS
tRF-18-3290Q4DZ	TROAP	CDS
tRF-16-L85J3KE	SRPX	CDS
tRF-16-PSQP4PE	SASH1	CDS
tRF-16-L85J3KE	SASH1	CDS
tRF-21-WR645J7KE	EHD2	3'-UTR
tRF-19-JHOJ7II9	EHD2	3'-UTR
tRF-19-UJJKIWIZ	EHD2	3'-UTR
tRF-16-L85J3KE	EHD2	3'-UTR
tRF-24-RPM830MM2S	EHD2	CDS
tRF-16-L85J3KE	ZFP36L2	3'-UTR
tRF-21-RK9P4P9L0	LCN2	3'-UTR
tRF-16-L85J3KE	LCN2	3'-UTR|CDS
tRF-21-RK9P4P9L0	HSPB6	3'-UTR
tRF-23-RK9P4P9LDS	HSPB6	3'-UTR
tRF-30-F1R3WE8RO86J	HSPB6	CDS
tRF-18-3290Q4DZ	HSPB6	3'-UTR
tRF-18-83ML5F02	SAPCD2	3'-UTR
tRF-16-L85J3KE	STARD10	3'-UTR
tRF-22-WD8YQ84V2	NDEL1	3'-UTR
tRF-21-RK9P4P9L0	MALL	CDS
tRF-28-RK9P4P9L5HDN	MALL	CDS
tRF-19-88I26WIZ	MALL	CDS
tRF-23-RK9P4P9LDS	MALL	CDS
tRF-19-3290Q42E	MALL	CDS
tRF-16-L85J3KE	HMCN1	CDS
tRF-19-88I26WIZ	PI3	3'-UTR
tRF-19-3290Q42E	PI3	3'-UTR
tRF-16-PSQP4PE	CRY2	3'-UTR
tRF-16-L85J3KE	CRY2	3'-UTR
tRF-16-L85J3KE	ADIPOR2	3'-UTR|CDS
tRF-17-W9RKM8N	ADIPOR2	CDS
tRF-22-WD8YQ84V2	PDIA6	CDS
tRF-33-QKF1R3WE8RO8DX	PDIA6	CDS
tRF-16-L85J3KE	PDIA6	CDS
tRF-16-L85J3KE	CLU	CDS
tRF-17-W9RKM8N	CLU	CDS
tRF-16-PSQP4PE	AP1S1	3'-UTR
tRF-21-RK9P4P9L0	GATA2	3'-UTR|CDS
tRF-22-WD8YQ84V2	GATA2	3'-UTR
tRF-23-R29P4P9LDS	GATA2	CDS
tRF-16-L85J3KE	GATA2	CDS
tRF-18-3290Q4DZ	GATA2	3'-UTR
tRF-26-86J8WPMN1EE	GATA2	3'-UTR
tRF-21-RK9P4P9L0	PYCR1	3'-UTR|CDS
tRF-28-RK9P4P9L5HDN	PYCR1	3'-UTR|CDS
tRF-23-RK9P4P9LDS	PYCR1	3'-UTR|CDS
tRF-32-RK9P4P9L5HMVQ	PYCR1	CDS
tRF-24-RPM830MM2S	PYCR1	CDS
tRF-31-RK9P4P9L5HMVE	PYCR1	CDS
tRF-29-RK9P4P9L5HH0	PYCR1	CDS
tRF-22-WD8YQ84V2	SLC9A3R2	3'-UTR
tRF-16-PSQP4PE	FLCN	5'-UTR
tRF-17-W9RKM8N	FLCN	3'-UTR
tRF-23-RK9P4P9LDS	PTPRS	3'-UTR
tRF-19-UJJKIWIZ	PTPRS	3'-UTR
tRF-16-L85J3KE	PTPRS	3'-UTR
tRF-17-W9RKM8N	PTPRS	3'-UTR
tRF-19-88I26WIZ	PLAU	5'-UTR
tRF-33-QKF1R3WE8RO8DX	PLAU	CDS
tRF-16-L85J3KE	PLAU	3'-UTR|CDS
tRF-19-3290Q42E	PLAU	5'-UTR
tRF-21-RK9P4P9L0	NOTCH1	CDS
tRF-16-PSQP4PE	NOTCH1	CDS
tRF-16-L85J3KE	NOTCH1	CDS
tRF-16-PSQP4PE	SEC14L1	CDS
tRF-16-L85J3KE	SEC14L1	CDS
tRF-26-7343RX6NMHD	TUBA1C	CDS
tRF-16-PSQP4PE	TUBA1C	CDS
tRF-16-L85J3KE	TUBA1C	CDS
tRF-18-3290Q4DZ	TUBA1C	CDS
tRF-28-PSQP4PW3FJD0	NFIX	3'-UTR
tRF-29-PSQP4PW3FJFL	NFIX	3'-UTR
tRF-19-88I26WIZ	NFIX	3'-UTR
tRF-22-WD8YQ84V2	NFIX	3'-UTR
tRF-33-QKF1R3WE8RO8DX	NFIX	3'-UTR
tRF-16-PSQP4PE	NFIX	3'-UTR|CDS
tRF-30-PSQP4PW3FJI0	NFIX	3'-UTR
tRF-18-3290Q4DZ	NFIX	3'-UTR|CDS
tRF-24-PS5P4PW3ES	NFIX	3'-UTR
tRF-22-WB8HWKS52	NFIX	3'-UTR
tRF-19-3290Q42E	NFIX	3'-UTR
tRF-16-PSQP4PE	CDH1	CDS
tRF-16-L85J3KE	CDH1	CDS
tRF-16-W3FJHPB	TFPI2	CDS
tRF-16-PSQP4PE	TFPI2	CDS
tRF-19-88I26WIZ	NMU	CDS
tRF-19-3290Q42E	NMU	CDS
tRF-21-RK9P4P9L0	PLK1	CDS
tRF-21-RK9P4P9L0	CRABP2	3'-UTR
tRF-22-WD8YQ84V2	CRABP2	5'-UTR
tRF-24-RPM830MM2S	CRABP2	5'-UTR
tRF-34-RPM830MMUKLYIE	CRABP2	5'-UTR
tRF-16-L85J3KE	LZTR1	CDS
tRF-28-PSQP4PW3FJD0	MRC2	CDS
tRF-22-WD8YQ84V2	MRC2	CDS
tRF-16-L85J3KE	MRC2	CDS
tRF-21-RK9P4P9L0	PDE4B	3'-UTR
tRF-23-RK9P4P9LDS	PDE4B	3'-UTR
tRF-19-88I26WIZ	HPCAL1	5'-UTR
tRF-19-3290Q42E	HPCAL1	5'-UTR
tRF-21-RK9P4P9L0	SERPINE1	3'-UTR|CDS
tRF-21-WR645J7KE	SERPINE1	CDS
tRF-22-WD8YQ84V2	SERPINE1	3'-UTR
tRF-16-PSQP4PE	SERPINE1	CDS
tRF-16-L85J3KE	SERPINE1	3'-UTR|CDS
tRF-17-W9RKM8N	SERPINE1	3'-UTR|CDS
tRF-21-RK9P4P9L0	TXNDC5	3'-UTR
tRF-23-RK9P4P9LDS	TXNDC5	3'-UTR
tRF-23-R29P4P9LDS	TXNDC5	3'-UTR
tRF-16-PSQP4PE	TXNDC5	CDS
tRF-16-L85J3KE	TXNDC5	3'-UTR
tRF-22-WD8YQ84V2	PNISR	CDS
tRF-24-RPM830MM2S	STAT1	5'-UTR
tRF-19-88I26WIZ	IRX2	CDS
tRF-34-RPM830MMUKLYIE	IRX2	CDS
tRF-21-RK9P4P9L0	NUMBL	3'-UTR
tRF-23-RK9P4P9LDS	NUMBL	3'-UTR
tRF-22-WD8YQ84V2	CSRNP1	3'-UTR
tRF-16-L85J3KE	CLIC4	CDS
tRF-16-L85J3KE	H1F0	CDS
tRF-30-FP18LPMBQ4NK	ACTA2	5'-UTR|CDS
tRF-31-389MV47P596VE	STEAP3	3'-UTR
tRF-19-88I26WIZ	STEAP3	3'-UTR
tRF-32-87R8WP9I1EWJM	STEAP3	3'-UTR
tRF-33-87R8WP9I1EWJDW	STEAP3	3'-UTR
tRF-19-3290Q42E	STEAP3	3'-UTR
tRF-32-RK9P4P9L5HMVQ	AURKB	CDS
tRF-16-L85J3KE	AURKB	5'-UTR|CDS
tRF-18-3290Q4DZ	AURKB	5'-UTR|CDS
tRF-31-RK9P4P9L5HMVE	AURKB	CDS
tRF-34-RPM830MMUKLYIE	AURKB	5'-UTR
tRF-33-QKF1R3WE8RO8DX	PISD	3'-UTR
tRF-34-EH623K7SIR3DIY	PISD	3'-UTR
tRF-16-L85J3KE	PISD	3'-UTR
tRF-35-EH623K7SIR3DR2	PISD	3'-UTR
tRF-22-WD8YQ84V2	NDST1	3'-UTR
tRF-16-L85J3KE	NDST1	CDS
tRF-24-RNLNK88KHR	NDST1	3'-UTR
tRF-22-WD8YQ84V2	IGFBP7	CDS
tRF-16-PSQP4PE	IGFBP7	CDS
tRF-24-PS5P4PW3ES	IGFBP7	CDS
tRF-16-L85J3KE	KRT80	3'-UTR
tRF-19-88I26WIZ	TACSTD2	5'-UTR
tRF-33-QKF1R3WE8RO8DX	TACSTD2	5'-UTR
tRF-19-3290Q42E	TACSTD2	5'-UTR
tRF-30-QKF1R3WE8RO8	TACSTD2	5'-UTR
tRF-21-RK9P4P9L0	PRSS8	3'-UTR|CDS
tRF-33-87R8WP9N1EWJDW	PRSS8	3'-UTR
tRF-23-RK9P4P9LDS	PRSS8	3'-UTR
tRF-35-87R8WP9N1EWJQ7	PRSS8	3'-UTR
tRF-36-87R8WP9N1EWJQ7D	PRSS8	3'-UTR
tRF-34-M2OSRNLNKSEKH9	PRSS8	3'-UTR
tRF-16-L85J3KE	PRSS8	3'-UTR|CDS
tRF-32-389MV47P596V5	PRSS8	3'-UTR
tRF-24-RPM830MM2S	PRSS8	3'-UTR|5'-UTR
tRF-16-L85J3KE	CD24	5'-UTR
tRF-31-RK9P4P9L5HMVE	CD24	5'-UTR
tRF-22-WD8YQ84V2	ERGIC2	CDS
tRF-21-RK9P4P9L0	NOVA2	3'-UTR
tRF-16-L85J3KE	NOVA2	3'-UTR
tRF-19-88I26WIZ	YWHAZ	5'-UTR
tRF-17-1KVUY94	YWHAZ	3'-UTR
tRF-18-3290Q4DZ	YWHAZ	5'-UTR
tRF-16-L85J3KE	MARCKSL1	3'-UTR|5'-UTR
tRF-21-RK9P4P9L0	TIMP2	CDS
tRF-23-RK9P4P9LDS	TIMP2	CDS
tRF-22-WD8YQ84V2	TIMP2	5'-UTR
tRF-34-QKF1R3WE8RO8IS	TIMP2	5'-UTR
tRF-32-L85DMKYUYRLH4	TIMP2	5'-UTR
tRF-31-R29P4P9L5HJVE	TIMP2	CDS
tRF-33-QKF1R3WE8RO8DX	TIMP2	5'-UTR
tRF-16-L85J3KE	TIMP2	3'-UTR
tRF-24-RPM830MM2S	TIMP2	CDS
tRF-19-3290Q42E	TIMP2	CDS
tRF-17-W9RKM8N	TIMP2	3'-UTR
tRF-21-RK9P4P9L0	AOC2	CDS
tRF-23-RK9P4P9LDS	AOC2	CDS
tRF-21-RK9P4P9L0	AMOTL2	CDS
tRF-16-L85J3KE	AMOTL2	3'-UTR|CDS
tRF-31-R29P4P9L5HJVE	RHOB	3'-UTR
tRF-16-PSQP4PE	RHOB	3'-UTR|CDS
tRF-19-JHOJ7II9	RHOB	3'-UTR|CDS
tRF-16-L85J3KE	RHOB	3'-UTR|CDS
tRF-24-PS5P4PW3ES	RHOB	3'-UTR
tRF-24-RPM830MM2S	RHOB	CDS
tRF-31-RK9P4P9L5HMVE	RHOB	3'-UTR
tRF-21-RK9P4P9L0	EEF1A2	5'-UTR
tRF-23-RK9P4P9LDS	EEF1A2	5'-UTR
tRF-16-L85J3KE	EEF1A2	CDS
tRF-16-L85J3KE	APBB2	CDS
tRF-21-RK9P4P9L0	TINAGL1	CDS
tRF-19-88I26WIZ	TINAGL1	3'-UTR
tRF-16-PSQP4PE	TINAGL1	CDS
tRF-16-L85J3KE	TINAGL1	CDS
tRF-21-RK9P4P9L0	TNFRSF21	5'-UTR
tRF-28-RK9P4P9L5HDN	TNFRSF21	5'-UTR
tRF-19-88I26WIZ	TNFRSF21	5'-UTR|CDS
tRF-23-RK9P4P9LDS	TNFRSF21	5'-UTR
tRF-19-3290Q42E	TNFRSF21	5'-UTR|CDS
tRF-21-RK9P4P9L0	TLN1	CDS
tRF-22-WD8YQ84V2	TLN1	CDS
tRF-16-PSQP4PE	TLN1	CDS
tRF-19-JHOJ7II9	TLN1	CDS
tRF-16-L85J3KE	TLN1	3'-UTR
tRF-16-L85J3KE	SCML1	CDS
tRF-33-QKF1R3WE8RO8DX	TFAP2C	CDS
tRF-34-EH623K7SIR3DIY	TFAP2C	CDS
tRF-16-L85J3KE	TFAP2C	CDS
tRF-35-EH623K7SIR3DR2	TFAP2C	CDS
tRF-37-EH623K7SIR3DR2M	TFAP2C	CDS
tRF-21-RK9P4P9L0	C19orf48	5'-UTR|CDS
tRF-23-RK9P4P9LDS	C19orf48	5'-UTR|CDS
tRF-22-WD8YQ84V2	C19orf48	5'-UTR
tRF-16-PSQP4PE	C19orf48	5'-UTR
tRF-16-L85J3KE	C19orf48	5'-UTR
tRF-33-87R8WP9I1EWJDW	C19orf48	5'-UTR
tRF-25-93R918VBY9	C19orf48	5'-UTR
tRF-16-PSQP4PE	AHNAK	CDS
tRF-16-L85J3KE	AHNAK	CDS
tRF-22-WD8YQ84V2	UBE2C	5'-UTR
tRF-16-L85J3KE	UBE2C	CDS
tRF-16-PSQP4PE	CAV1	5'-UTR
tRF-16-L85J3KE	CAV1	3'-UTR|5'-UTR|CDS
tRF-16-L85J3KE	MAFK	3'-UTR
tRF-21-RK9P4P9L0	EGFL7	CDS
tRF-16-PSQP4PE	EGFL7	CDS
tRF-19-JHOJ7II9	EGFL7	CDS
tRF-16-L85J3KE	EGFL7	CDS
tRF-24-PS5P4PW3ES	EGFL7	CDS
tRF-30-FP18LPMBQ4NK	EGFL7	CDS
tRF-21-RK9P4P9L0	MMP15	3'-UTR
tRF-21-RK9P4P9L0	PROM2	CDS
tRF-28-PSQP4PW3FJD0	PROM2	3'-UTR
tRF-29-PSQP4PW3FJFL	PROM2	3'-UTR
tRF-30-PSQP4PW3FJI0	PROM2	3'-UTR
tRF-24-PS5P4PW3ES	PROM2	3'-UTR
tRF-21-RK9P4P9L0	ID3	CDS
tRF-31-QKF1R3WE8RO80	ID3	3'-UTR
tRF-16-PSQP4PE	ID3	CDS
tRF-16-L85J3KE	ID3	3'-UTR
tRF-22-WD8YQ84V2	KANK2	3'-UTR
tRF-30-F1R3WE8RO86J	MYADM	CDS
tRF-16-L85J3KE	MYADM	3'-UTR|CDS
tRF-18-3290Q4DZ	MYADM	CDS
tRF-19-3290Q42E	MYADM	CDS
tRF-21-WR645J7KE	THBS1	CDS
tRF-19-88I26WIZ	THBS1	5'-UTR|CDS
tRF-22-WD8YQ84V2	THBS1	CDS
tRF-16-PSQP4PE	THBS1	5'-UTR|CDS
tRF-19-JHOJ7II9	THBS1	CDS
tRF-16-L85J3KE	THBS1	5'-UTR|CDS
tRF-19-3290Q42E	THBS1	5'-UTR|CDS
tRF-21-RK9P4P9L0	ITGA5	CDS
tRF-31-QKF1R3WE8RO80	ITGA5	CDS
tRF-22-WD8YQ84V2	ITGA5	CDS
tRF-32-RK9P4P9L5HMVQ	ITGA5	CDS
tRF-16-PSQP4PE	ITGA5	CDS
tRF-16-L85J3KE	ITGA5	CDS
tRF-25-93R918VBY9	ITGA5	CDS
tRF-32-R29P4P9L5HJVQ	ITGA5	CDS
tRF-21-RK9P4P9L0	ENO1	3'-UTR
tRF-16-PSQP4PE	ENO1	CDS
tRF-19-JHOJ7II9	ENO1	CDS
tRF-16-L85J3KE	ENO1	3'-UTR|5'-UTR|CDS
tRF-21-RK9P4P9L0	TONSL	CDS
tRF-23-RK9P4P9LDS	TONSL	CDS
tRF-19-88I26WIZ	LDLR	3'-UTR|CDS
tRF-16-L85J3KE	LDLR	3'-UTR|CDS
tRF-24-RPM830MM2S	LDLR	CDS
tRF-22-WB8HWKS52	LDLR	CDS
tRF-19-3290Q42E	LDLR	3'-UTR|CDS
tRF-19-88I26WIZ	DDX17	CDS
tRF-16-L85J3KE	DDX17	3'-UTR
tRF-19-3290Q42E	DDX17	CDS
tRF-24-RPM830MM2S	FABP5	5'-UTR
tRF-16-PSQP4PE	ADARB1	3'-UTR
tRF-17-W9RKM8N	ADARB1	3'-UTR
tRF-16-W3FJHPB	LSS	CDS
tRF-24-RNLNK88KHR	LSS	CDS
tRF-16-PSQP4PE	LAMB1	CDS
tRF-16-L85J3KE	LAMB1	CDS
tRF-22-WB8HWKS52	LAMB1	CDS
tRF-16-L85J3KE	NET1	CDS
tRF-22-WD8YQ84V2	MET	5'-UTR
tRF-16-L85J3KE	SETD5	3'-UTR
tRF-22-WD8YQ84V2	ATF3	5'-UTR
tRF-18-3290Q4DZ	ATF3	5'-UTR
tRF-31-RK9P4P9L5HMVE	ATF3	5'-UTR
tRF-24-RPM830MM2S	FBXO32	CDS
tRF-16-L85J3KE	TNRC6A	3'-UTR|CDS
tRF-22-WD8YQ84V2	SIN3B	CDS
tRF-16-PSQP4PE	SIN3B	CDS
tRF-16-L85J3KE	TRIM22	CDS
tRF-16-L85J3KE	SPDEF	CDS
tRF-16-PSQP4PE	RNASEH2A	CDS
tRF-19-88I26WIZ	ETS1	5'-UTR
tRF-24-RPM830MM2S	ETS1	5'-UTR
tRF-19-3290Q42E	ETS1	5'-UTR
tRF-21-RK9P4P9L0	SYT12	3'-UTR
tRF-16-L85J3KE	IDH2	3'-UTR|CDS
tRF-16-L85J3KE	KRT19	5'-UTR|CDS
tRF-24-RPM830MM2S	KRT19	CDS
tRF-21-RK9P4P9L0	ARL6IP1	5'-UTR
tRF-19-JHOJ7II9	ARL6IP1	3'-UTR
tRF-16-L85J3KE	ARL6IP1	3'-UTR
tRF-16-L85J3KE	TRIP10	3'-UTR|CDS
tRF-21-RK9P4P9L0	FOXM1	CDS
tRF-23-RK9P4P9LDS	ZFP36	CDS
tRF-22-WD8YQ84V2	ZFP36	CDS
tRF-16-PSQP4PE	ZFP36	CDS
tRF-16-L85J3KE	ZFP36	CDS
tRF-24-RPM830MM2S	ZFP36	CDS
tRF-34-RPM830MMUKLYIE	ZFP36	CDS
tRF-16-L85J3KE	TNFRSF6B	CDS
tRF-21-RK9P4P9L0	COL1A1	3'-UTR|CDS
tRF-16-W3FJHPB	COL1A1	CDS
tRF-23-RK9P4P9LDS	COL1A1	CDS
tRF-32-RK9P4P9L5HMVQ	COL1A1	CDS
tRF-16-PSQP4PE	COL1A1	3'-UTR|CDS
tRF-19-JHOJ7II9	COL1A1	CDS
tRF-19-UJJKIWIZ	COL1A1	CDS
tRF-16-L85J3KE	COL1A1	3'-UTR|CDS
tRF-30-FP18LPMBQ4NK	COL1A1	CDS
tRF-20-40KK5Y93	COL1A1	CDS
tRF-17-W9RKM8N	COL1A1	3'-UTR|CDS
tRF-22-WD8YQ84V2	FLNC	3'-UTR
tRF-21-RK9P4P9L0	DYSF	CDS
tRF-28-PSQP4PW3FJD0	DYSF	CDS
tRF-29-PSQP4PW3FJFL	DYSF	CDS
tRF-16-PSQP4PE	DYSF	CDS
tRF-30-PSQP4PW3FJI0	DYSF	CDS
tRF-28-PSQP4PW3FJD0	LAMB3	CDS
tRF-19-88I26WIZ	LAMB3	CDS
tRF-22-WD8YQ84V2	LAMB3	5'-UTR|CDS
tRF-34-QKF1R3WE8RO8IS	LAMB3	CDS
tRF-32-L85DMKYUYRLH4	LAMB3	CDS
tRF-33-QKF1R3WE8RO8DX	LAMB3	CDS
tRF-34-M2OSRNLNKSEKH9	LAMB3	CDS
tRF-16-L85J3KE	LAMB3	CDS
tRF-24-PS5P4PW3ES	LAMB3	CDS
tRF-19-3290Q42E	LAMB3	CDS
tRF-30-QKF1R3WE8RO8	LAMB3	CDS
tRF-35-QKF1R3WE8RO86J	LAMB3	CDS
tRF-28-RK9P4P9L5HDN	ST14	CDS
tRF-19-88I26WIZ	ST14	CDS
tRF-24-PS5P4PW3ES	ST14	CDS
tRF-24-RPM830MM2S	ST14	CDS
tRF-19-3290Q42E	ST14	CDS
tRF-21-RK9P4P9L0	PXN	3'-UTR
tRF-19-88I26WIZ	PXN	3'-UTR|CDS
tRF-16-PSQP4PE	PXN	CDS
tRF-19-JHOJ7II9	PXN	5'-UTR
tRF-16-L85J3KE	PXN	3'-UTR|CDS
tRF-19-3290Q42E	PXN	3'-UTR
tRF-26-Q1Q89P9L84D	PXN	CDS
tRF-28-PSQP4PW3FJD0	PABPC1	CDS
tRF-21-WR645J7KE	PABPC1	CDS
tRF-19-88I26WIZ	PABPC1	5'-UTR|CDS
tRF-30-F1R3WE8RO86J	PABPC1	5'-UTR
tRF-16-PSQP4PE	PABPC1	CDS
tRF-16-L85J3KE	PABPC1	5'-UTR|CDS
tRF-18-3290Q4DZ	PABPC1	5'-UTR
tRF-19-3290Q42E	PABPC1	5'-UTR|CDS
tRF-31-5DMKYUYRLHR0D	PABPC1	5'-UTR
tRF-22-WD8YQ84V2	G0S2	5'-UTR
tRF-16-L85J3KE	TMCO1	CDS
tRF-18-3290Q4DZ	TMCO1	CDS
tRF-21-RK9P4P9L0	COL6A1	3'-UTR|CDS
tRF-19-88I26WIZ	COL6A1	CDS
tRF-22-WD8YQ84V2	COL6A1	CDS
tRF-23-R29P4P9LDS	COL6A1	3'-UTR
tRF-16-PSQP4PE	COL6A1	5'-UTR|CDS
tRF-16-L85J3KE	COL6A1	3'-UTR
tRF-19-3290Q42E	COL6A1	CDS
tRF-16-PSQP4PE	ERBB2	CDS
tRF-16-L85J3KE	ERBB2	CDS
tRF-24-PS5P4PW3ES	ERBB2	CDS
tRF-21-RK9P4P9L0	LGALS3BP	CDS
tRF-28-RK9P4P9L5HDN	LGALS3BP	CDS
tRF-23-RK9P4P9LDS	LGALS3BP	CDS
tRF-24-PS5P4PW3ES	LGALS3BP	CDS
tRF-26-Q1Q89P9L84D	SHCBP1	3'-UTR
tRF-21-RK9P4P9L0	SAMD4A	CDS
tRF-22-WD8YQ84V2	INPP5E	CDS
tRF-18-3290Q4DZ	INPP5E	CDS
tRF-16-L85J3KE	PREX1	3'-UTR|CDS
tRF-26-Q1Q89P9L84D	RAPGEF1	CDS
tRF-19-88I26WIZ	GAS6	CDS
tRF-19-3290Q42E	GAS6	CDS
tRF-21-RK9P4P9L0	SLC2A1	CDS
tRF-23-RK9P4P9LDS	SLC2A1	CDS
tRF-22-WD8YQ84V2	SLC2A1	CDS
tRF-23-R29P4P9LDS	SLC2A1	CDS
tRF-16-L85J3KE	SLC2A1	3'-UTR
tRF-19-3290Q42E	SLC2A1	CDS
tRF-16-L85J3KE	MVD	CDS
tRF-21-RK9P4P9L0	MYL9	3'-UTR
tRF-16-PSQP4PE	MYL9	CDS
tRF-22-WB8HWKS52	MYL9	CDS
tRF-19-JHOJ7II9	HHIP	5'-UTR
tRF-16-L85J3KE	HHIP	5'-UTR|CDS
tRF-30-FP18LPMBQ4NK	HHIP	5'-UTR
tRF-24-PS5P4PW3ES	TRIM25	3'-UTR
tRF-21-RK9P4P9L0	LAMA5	CDS
tRF-23-RK9P4P9LDS	LAMA5	CDS
tRF-19-JHOJ7II9	LAMA5	CDS
tRF-16-L85J3KE	LAMA5	CDS
tRF-19-88I26WIZ	LAD1	3'-UTR
tRF-22-WD8YQ84V2	LAD1	3'-UTR
tRF-16-L85J3KE	LAD1	3'-UTR
tRF-24-RPM830MM2S	LAD1	3'-UTR
tRF-19-3290Q42E	LAD1	3'-UTR
tRF-28-RK9P4P9L5HDN	SPTAN1	CDS
tRF-21-RK9P4P9L0	UBE2S	CDS
tRF-28-PSQP4PW3FJD0	UBE2S	CDS
tRF-29-PSQP4PW3FJFL	UBE2S	CDS
tRF-28-RK9P4P9L5HDN	UBE2S	CDS
tRF-32-87R8WP9I1EWJM	UBE2S	CDS
tRF-22-WD8YQ84V2	UBE2S	CDS
tRF-35-87R8WP9I1EWJQZ	UBE2S	CDS
tRF-16-PSQP4PE	UBE2S	CDS
tRF-16-L85J3KE	UBE2S	CDS
tRF-30-PSQP4PW3FJI0	UBE2S	CDS
tRF-18-3290Q4DZ	UBE2S	5'-UTR
tRF-33-87R8WP9I1EWJDW	UBE2S	CDS
tRF-29-RK9P4P9L5HH0	UBE2S	CDS
tRF-31-87R8WP9I1EWJ0	UBE2S	CDS
tRF-21-RK9P4P9L0	VAMP2	3'-UTR
tRF-23-RK9P4P9LDS	VAMP2	3'-UTR
tRF-22-WD8YQ84V2	HSPA2	CDS
tRF-21-RK9P4P9L0	ENG	5'-UTR|CDS
tRF-31-QKF1R3WE8RO80	ENG	5'-UTR
tRF-21-WR645J7KE	ENG	3'-UTR|5'-UTR
tRF-30-F1R3WE8RO86J	ENG	5'-UTR
tRF-16-PSQP4PE	ENG	5'-UTR|CDS
tRF-19-JHOJ7II9	ENG	5'-UTR
tRF-34-M2OSRNLNKSEKH9	ENG	5'-UTR
tRF-16-L85J3KE	ENG	3'-UTR|5'-UTR|CDS
tRF-35-EH623K7SIR3DR2	ENG	5'-UTR
tRF-37-EH623K7SIR3DR2M	ENG	5'-UTR
tRF-35-QKF1R3WE8RO86J	ENG	5'-UTR
tRF-16-PSQP4PE	EPB41L3	CDS
tRF-16-L85J3KE	EPB41L3	CDS
tRF-21-RK9P4P9L0	ELMSAN1	CDS
tRF-23-RK9P4P9LDS	ELMSAN1	3'-UTR
tRF-16-L85J3KE	ELMSAN1	3'-UTR
tRF-24-RNLNK88KHR	ELMSAN1	5'-UTR
tRF-19-88I26WIZ	CCDC85B	3'-UTR
tRF-19-88I26WIZ	ASXL1	5'-UTR
tRF-19-3290Q42E	ASXL1	5'-UTR
tRF-21-RK9P4P9L0	EGR1	CDS
tRF-22-WD8YQ84V2	CXADR	3'-UTR
tRF-16-L85J3KE	CDKN1A	3'-UTR
tRF-22-WB8HWKS52	CDKN1A	3'-UTR
tRF-16-L85J3KE	AKT3	3'-UTR
tRF-35-PSQP4PW3FJI0E7	E2F1	3'-UTR
tRF-31-K84J83ML5FX2D	E2F1	3'-UTR
tRF-28-PSQP4PW3FJD0	E2F1	3'-UTR
tRF-29-PSQP4PW3FJFL	E2F1	3'-UTR
tRF-22-WD8YQ84V2	E2F1	3'-UTR|CDS
tRF-16-PSQP4PE	E2F1	CDS
tRF-16-L85J3KE	E2F1	3'-UTR
tRF-30-PSQP4PW3FJI0	E2F1	3'-UTR
tRF-18-3290Q4DZ	E2F1	3'-UTR
tRF-33-PSQP4PW3FJI0W	E2F1	3'-UTR
tRF-16-PSQP4PE	MCOLN2	3'-UTR
tRF-23-RK9P4P9LDS	ATG4B	3'-UTR
tRF-16-PSQP4PE	ATG4B	3'-UTR
tRF-16-L85J3KE	ATG4B	3'-UTR
tRF-24-RPM830MM2S	ATG4B	3'-UTR
tRF-19-88I26WIZ	PDIA4	CDS
tRF-16-PSQP4PE	PDIA4	CDS
tRF-18-3290Q4DZ	PDIA4	CDS
tRF-19-3290Q42E	PDIA4	CDS
tRF-16-PSQP4PE	CDC25B	3'-UTR
tRF-16-L85J3KE	CDC25B	3'-UTR|CDS
tRF-21-RK9P4P9L0	MAPK8IP3	3'-UTR
tRF-22-WD8YQ84V2	MAPK8IP3	CDS
tRF-24-RPM830MM2S	MAPK8IP3	3'-UTR
tRF-18-3290Q4DZ	LUC7L	5'-UTR
tRF-16-L85J3KE	HOXA5	CDS
tRF-21-RK9P4P9L0	MINOS1-NBL1	CDS
tRF-22-WD8YQ84V2	MINOS1-NBL1	5'-UTR
tRF-16-L85J3KE	CSRP1	3'-UTR
tRF-22-WD8YQ84V2	PLCG1	3'-UTR
tRF-23-87R718YKDE	PLCG1	3'-UTR
tRF-21-RK9P4P9L0	PIEZO1	CDS
tRF-19-88I26WIZ	PIEZO1	CDS
tRF-22-WD8YQ84V2	PIEZO1	5'-UTR|CDS
tRF-33-QKF1R3WE8RO8DX	PIEZO1	5'-UTR
tRF-16-PSQP4PE	PIEZO1	CDS
tRF-16-L85J3KE	PIEZO1	3'-UTR|CDS
tRF-18-3290Q4DZ	PIEZO1	CDS
tRF-35-EH623K7SIR3DR2	PIEZO1	5'-UTR
tRF-19-3290Q42E	PIEZO1	CDS
tRF-17-W9RKM8N	PIEZO1	CDS
tRF-22-WD8YQ84V2	PECAM1	CDS
tRF-16-PSQP4PE	PECAM1	5'-UTR
tRF-19-88I26WIZ	DNM2	CDS
tRF-30-F1R3WE8RO86J	DNM2	CDS
tRF-16-PSQP4PE	DNM2	3'-UTR
tRF-34-M2OSRNLNKSEKH9	DNM2	CDS
tRF-18-3290Q4DZ	DNM2	CDS
tRF-19-3290Q42E	DNM2	CDS
tRF-31-5DMKYUYRLHR0D	DNM2	CDS
tRF-21-RK9P4P9L0	JUN	5'-UTR
tRF-28-RK9P4P9L5HDN	JUN	5'-UTR
tRF-22-WD8YQ84V2	JUN	5'-UTR
tRF-32-RK9P4P9L5HMVQ	JUN	5'-UTR
tRF-16-L85J3KE	JUN	5'-UTR
tRF-22-93Q01M3KQ	JUN	5'-UTR
tRF-24-RPM830MM2S	JUN	5'-UTR
tRF-31-RK9P4P9L5HMVE	JUN	5'-UTR
tRF-25-PS5P4PW3FJ	JUN	3'-UTR
tRF-17-W9RKM8N	JUN	5'-UTR
tRF-28-PSQP4PW3FJD0	TMEM259	3'-UTR
tRF-29-PSQP4PW3FJFL	TMEM259	3'-UTR
tRF-19-88I26WIZ	TMEM259	CDS
tRF-16-PSQP4PE	TMEM259	CDS
tRF-16-L85J3KE	TMEM259	CDS
tRF-18-3290Q4DZ	TMEM259	3'-UTR
tRF-17-W9RKM8N	TMEM259	CDS
tRF-21-RK9P4P9L0	MDK	CDS
tRF-28-RK9P4P9L5HDN	MDK	CDS
tRF-23-RK9P4P9LDS	MDK	CDS
tRF-22-WD8YQ84V2	MDK	5'-UTR
tRF-32-RK9P4P9L5HMVQ	MDK	CDS
tRF-16-PSQP4PE	MDK	5'-UTR|CDS
tRF-18-3290Q4DZ	MDK	3'-UTR
tRF-31-RK9P4P9L5HMVE	MDK	CDS
tRF-21-RK9P4P9L0	DENND4B	CDS
tRF-23-RK9P4P9LDS	DENND4B	CDS
tRF-22-WD8YQ84V2	DENND4B	5'-UTR
tRF-16-PSQP4PE	DENND4B	CDS
tRF-16-L85J3KE	GNG11	5'-UTR
tRF-19-88I26WIZ	TSTA3	CDS
tRF-19-UJJKIWIZ	PLAGL1	CDS
tRF-16-L85J3KE	PLAGL1	CDS
tRF-18-3290Q4DZ	PLAGL1	CDS
tRF-20-40KK5Y93	PLAGL1	CDS
tRF-21-WR645J7KE	MT2A	5'-UTR
tRF-19-88I26WIZ	MT2A	5'-UTR
tRF-19-JHOJ7II9	MT2A	CDS
tRF-16-L85J3KE	MT2A	CDS
tRF-19-3290Q42E	MT2A	5'-UTR
tRF-17-W9RKM8N	MT2A	5'-UTR
tRF-33-87R8WP9N1EWJDW	PKP3	CDS
tRF-31-389MV47P596VE	PKP3	CDS
tRF-32-87R8WP9I1EWJM	PKP3	CDS
tRF-35-87R8WP9N1EWJQ7	PKP3	CDS
tRF-26-7343RX6NMHD	PKP3	CDS
tRF-35-87R8WP9I1EWJQZ	PKP3	CDS
tRF-16-PSQP4PE	PKP3	CDS
tRF-36-87R8WP9N1EWJQ7D	PKP3	CDS
tRF-33-87R8WP9I1EWJDW	PKP3	CDS
tRF-31-87R8WP9N1EWJ0	PKP3	CDS
tRF-32-389MV47P596V5	PKP3	CDS
tRF-31-87R8WP9I1EWJ0	PKP3	CDS
tRF-16-L85J3KE	TFF1	3'-UTR|CDS
tRF-30-FP18LPMBQ4NK	TFF1	3'-UTR
tRF-21-RK9P4P9L0	REXO1	3'-UTR
tRF-19-88I26WIZ	REXO1	3'-UTR
tRF-18-3290Q4DZ	REXO1	3'-UTR
tRF-19-3290Q42E	REXO1	3'-UTR
tRF-28-RK9P4P9L5HDN	SNRPD1	5'-UTR
tRF-18-3290Q4DZ	SNRPD1	5'-UTR
tRF-29-RK9P4P9L5HH0	SNRPD1	5'-UTR
tRF-16-W3FJHPB	CLDN5	CDS
tRF-28-PSQP4PW3FJD0	CLDN5	CDS
tRF-29-PSQP4PW3FJFL	CLDN5	CDS
tRF-22-WD8YQ84V2	CLDN5	CDS
tRF-16-PSQP4PE	CLDN5	CDS
tRF-16-L85J3KE	CLDN5	3'-UTR|CDS
tRF-30-FP18LPMBQ4NK	CLDN5	CDS
tRF-16-L85J3KE	REV3L	3'-UTR
tRF-19-88I26WIZ	EMP1	CDS
tRF-19-3290Q42E	EMP1	CDS
tRF-22-WD8YQ84V2	CDT1	3'-UTR
tRF-22-WD8YQ84V2	GALNT6	CDS
tRF-16-L85J3KE	CEBPD	3'-UTR
tRF-21-RK9P4P9L0	CCNB1	5'-UTR
tRF-28-PSQP4PW3FJD0	CCNB1	5'-UTR
tRF-29-PSQP4PW3FJFL	CCNB1	5'-UTR
tRF-28-RK9P4P9L5HDN	CCNB1	5'-UTR|CDS
tRF-23-RK9P4P9LDS	CCNB1	5'-UTR
tRF-16-PSQP4PE	CCNB1	5'-UTR|CDS
tRF-30-PSQP4PW3FJI0	CCNB1	5'-UTR
tRF-18-3290Q4DZ	CCNB1	CDS
tRF-29-RK9P4P9L5HH0	CCNB1	CDS
tRF-19-JHOJ7II9	SLFN11	5'-UTR
tRF-16-L85J3KE	SLFN11	5'-UTR
tRF-16-L85J3KE	SRSF11	5'-UTR|CDS
tRF-21-RK9P4P9L0	TMEM9	3'-UTR
tRF-23-RK9P4P9LDS	TMEM9	3'-UTR
tRF-22-WD8YQ84V2	TMEM9	3'-UTR
tRF-16-L85J3KE	TMEM9	3'-UTR
tRF-18-3290Q4DZ	TMEM9	3'-UTR
tRF-21-RK9P4P9L0	PODXL	CDS
tRF-16-L85J3KE	PODXL	3'-UTR
tRF-16-L85J3KE	RBM47	3'-UTR
tRF-21-RK9P4P9L0	SLC7A5	CDS
tRF-19-88I26WIZ	SLC7A5	3'-UTR|CDS
tRF-16-PSQP4PE	SLC7A5	3'-UTR
tRF-16-L85J3KE	SLC7A5	3'-UTR|CDS
tRF-18-3290Q4DZ	SLC7A5	3'-UTR|CDS
tRF-16-L85J3KE	IL6	CDS
tRF-34-RPM830MMUKLYIE	IL6	CDS
tRF-22-WD8YQ84V2	ITGB4	CDS
tRF-16-PSQP4PE	ITGB4	CDS
tRF-16-L85J3KE	ITGB4	CDS
tRF-24-PS5P4PW3ES	ITGB4	CDS
tRF-24-RPM830MM2S	ITGB4	CDS
tRF-19-3290Q42E	ITGB4	CDS
tRF-34-RPM830MMUKLYIE	ITGB4	CDS
tRF-21-RK9P4P9L0	FAM43A	CDS
tRF-22-WD8YQ84V2	FAM43A	CDS
tRF-23-R29P4P9LDS	FAM43A	CDS
tRF-32-RK9P4P9L5HMVQ	FAM43A	CDS
tRF-16-PSQP4PE	FAM43A	CDS
tRF-19-JHOJ7II9	FAM43A	CDS
tRF-16-L85J3KE	FAM43A	CDS
tRF-24-PS5P4PW3ES	FAM43A	CDS
tRF-25-PS5P4PW3FJ	FAM43A	CDS
tRF-21-RK9P4P9L0	SFN	3'-UTR
tRF-28-RK9P4P9L5HDN	SFN	3'-UTR
tRF-23-RK9P4P9LDS	SFN	3'-UTR
tRF-18-3290Q4DZ	SFN	CDS
tRF-29-RK9P4P9L5HH0	SFN	3'-UTR
tRF-21-RK9P4P9L0	PSENEN	CDS
tRF-21-RK9P4P9L0	PAFAH1B3	CDS
tRF-28-PSQP4PW3FJD0	PAFAH1B3	CDS
tRF-29-PSQP4PW3FJFL	PAFAH1B3	CDS
tRF-23-RK9P4P9LDS	PAFAH1B3	CDS
tRF-16-PSQP4PE	PAFAH1B3	CDS
tRF-30-PSQP4PW3FJI0	PAFAH1B3	CDS
tRF-18-3290Q4DZ	PAFAH1B3	CDS
tRF-24-PS5P4PW3ES	PAFAH1B3	CDS
tRF-21-RK9P4P9L0	SIRPA	CDS
tRF-19-88I26WIZ	SIRPA	3'-UTR
tRF-19-3290Q42E	SIRPA	3'-UTR
tRF-19-88I26WIZ	ATP1B1	5'-UTR
tRF-16-L85J3KE	ATP1B1	CDS
tRF-19-3290Q42E	ATP1B1	5'-UTR
tRF-31-RK9P4P9L5HMVE	ATP1B1	5'-UTR
tRF-19-UJJKIWIZ	BIRC5	3'-UTR
tRF-16-PSQP4PE	AOC3	3'-UTR
tRF-18-3290Q4DZ	AOC3	3'-UTR
tRF-29-N3R718YKISIM	SYT7	3'-UTR
tRF-16-L85J3KE	NME2	CDS
tRF-21-RK9P4P9L0	PKMYT1	CDS
tRF-19-88I26WIZ	PKMYT1	5'-UTR
tRF-22-WD8YQ84V2	PKMYT1	5'-UTR|CDS
tRF-34-M2OSRNLNKSEKH9	PKMYT1	5'-UTR
tRF-16-L85J3KE	PKMYT1	3'-UTR|CDS
tRF-18-3290Q4DZ	PKMYT1	3'-UTR|5'-UTR|CDS
tRF-24-PS5P4PW3ES	PKMYT1	CDS
tRF-19-3290Q42E	PKMYT1	5'-UTR
tRF-31-RK9P4P9L5HMVE	PKMYT1	CDS
tRF-22-WD8YQ84V2	FADS3	3'-UTR
tRF-34-QKF1R3WE8RO8IS	FADS3	3'-UTR
tRF-32-L85DMKYUYRLH4	FADS3	3'-UTR
tRF-33-QKF1R3WE8RO8DX	FADS3	3'-UTR
tRF-35-QKF1R3WE8RO86J	FADS3	3'-UTR
tRF-16-PSQP4PE	TMED2	CDS
tRF-19-88I26WIZ	CANT1	CDS
tRF-22-WD8YQ84V2	CANT1	CDS
tRF-16-L85J3KE	CANT1	3'-UTR
tRF-22-WB8HWKS52	CANT1	CDS
tRF-19-3290Q42E	CANT1	CDS
tRF-17-W9RKM8N	CANT1	3'-UTR
tRF-16-PSQP4PE	MCAM	CDS
tRF-16-L85J3KE	MCAM	CDS
tRF-28-RK9P4P9L5HDN	THBD	CDS
tRF-22-WD8YQ84V2	THBD	CDS
tRF-21-RK9P4P9L0	MMP1	CDS
tRF-21-RK9P4P9L0	UNC13D	3'-UTR
tRF-28-RK9P4P9L5HDN	UNC13D	3'-UTR
tRF-19-88I26WIZ	UNC13D	3'-UTR
tRF-23-RK9P4P9LDS	UNC13D	3'-UTR
tRF-19-3290Q42E	UNC13D	3'-UTR
tRF-33-QKF1R3WE8RO8DX	LYPD3	3'-UTR
tRF-30-F1R3WE8RO86J	LYPD3	3'-UTR
tRF-34-EH623K7SIR3DIY	LYPD3	3'-UTR
tRF-35-EH623K7SIR3DR2	LYPD3	3'-UTR
tRF-37-EH623K7SIR3DR2M	LYPD3	3'-UTR
tRF-16-PSQP4PE	RCC1	CDS
tRF-16-L85J3KE	SLC25A29	3'-UTR
tRF-22-WD8YQ84V2	MCM2	CDS
tRF-16-PSQP4PE	MCM2	CDS
tRF-18-3290Q4DZ	MCM2	CDS
tRF-19-88I26WIZ	SEMA6B	3'-UTR
tRF-16-PSQP4PE	SEMA6B	3'-UTR
tRF-19-3290Q42E	SEMA6B	3'-UTR
tRF-17-W9RKM8N	SEMA6B	3'-UTR
tRF-21-RK9P4P9L0	KIAA1522	3'-UTR|CDS
tRF-19-88I26WIZ	KIAA1522	CDS
tRF-23-RK9P4P9LDS	KIAA1522	CDS
tRF-22-WD8YQ84V2	KIAA1522	CDS
tRF-23-R29P4P9LDS	KIAA1522	CDS
tRF-16-L85J3KE	KIAA1522	CDS
tRF-19-3290Q42E	KIAA1522	CDS
tRF-34-RPM830MMUKLYIE	KIAA1522	CDS
tRF-21-RK9P4P9L0	HDAC7	3'-UTR|CDS
tRF-28-PSQP4PW3FJD0	HDAC7	CDS
tRF-16-L85J3KE	HDAC7	3'-UTR
tRF-24-RPM830MM2S	HDAC7	3'-UTR
tRF-16-L85J3KE	PDLIM1	CDS
tRF-16-PSQP4PE	AOC1	CDS
tRF-16-PSQP4PE	FOXA1	CDS
tRF-16-L85J3KE	FOXA1	5'-UTR
tRF-18-3290Q4DZ	FOXA1	CDS
tRF-24-OUR8309N0Y	FOXA1	5'-UTR
